# Supplementary material for: Transcriptome Analysis of the Regulatory Mechanisms of Holly (Ilex dabieshanensis) under Salt Stress Conditions
Source: Plants (Basel). 2024 Jun 13;13(12):1638. doi: 10.3390/plants13121638 (PMC11207398; doi:10.3390/plants13121638)
Supplement: Supplementary file 1 [file plants-13-01638-s001.zip]

Archive with 18 entries (16 files):
- Supplementary material/
- Supplementary material/Supplementary material/
- Supplementary material/Supplementary material/Figure S1 Phenotypes of Ilex plants under different NaCl concentration (0, 100, and 200mM) treatments. .jpg
- Supplementary material/Supplementary material/Table S1 all.DEG.fpkm.xlsx
- Supplementary material/Supplementary material/Table S10 FPKM values of differentially expressed carbohydrate metabolism-related genes.xlsx
- Supplementary material/Supplementary material/Table S11 FPKM values of differentially expressed amino acid metabolism-related genes.xlsx
- Supplementary material/Supplementary material/Table S12 FPKM values of differentially expressed ion regulation-related genes.xlsx
- Supplementary material/Supplementary material/Table S13 FPKM values of differentially expressed antioxidant-related genes.xlsx
- Supplementary material/Supplementary material/Table S14 FPKM values of differentially expressed salt responsive protein related genes.xlsx
- Supplementary material/Supplementary material/Table S15 Primers used in qRT-PCR analysis of this study.xlsx
- Supplementary material/Supplementary material/Table S2 Overlapping analysis of GO terms involving biological processes.xlsx
- Supplementary material/Supplementary material/Table S3 Overlapping analysis of GO terms involving molecular function.xls
- Supplementary material/Supplementary material/Table S4 Overlapping analysis of GO terms involving cellular component.xls
- Supplementary material/Supplementary material/Table S5 Overlapping analysis of the top 30 KEGG terms.xls
- Supplementary material/Supplementary material/Table S6 FPKM values of differentially expressed Ca signaling pathway-related genes.xlsx
- Supplementary material/Supplementary material/Table S7 FPKM values of differentially expressed PKs.xlsx
- Supplementary material/Supplementary material/Table S8 FPKM values of differentially expressed plant hormone signaling pathway-related genes.xlsx
- Supplementary material/Supplementary material/Table S9 FPKM values of differentially expressed TFs.xlsx
