# Supplementary material for: Transcriptome Analysis of the Regulatory Mechanisms of Holly (Ilex dabieshanensis) under Salt Stress Conditions
Source: Plants (Basel). 2024 Jun 13;13(12):1638. doi: 10.3390/plants13121638 (PMC11207398; doi:10.3390/plants13121638)
Supplement: Supplementary file 1 [file plants-13-01638-s001.zip › Supplementary material/Supplementary material/Table S1 all.DEG.fpkm.xlsx]

## Sheet: Sheet1
Table S1 all.DEG.fpkm
Geneid	st-ck-1	st-ck-2	st-ck-3	st-3-1	st-3-2	st-3-3	st-6-1	st-6-2	st-6-3	st-9-1	st-9-2	st-9-3	st-12-1	st-12-2	st-12-3	st-24-1	st-24-2	st-24-3	Function
evm.TU.CHR4.443	0	0.115	0.042	1.336	0.742	1.19	2.807	2.078	1.698	2.074	1.835	2.459	1.962	2.164	2.381	1.129	0.963	1.299	hypothetical protein TEA_007411
evm.TU.CHR13.807	0	1.671	1.294	0	0	0	0	0	0	0	0	0.146	0	0	0	0	0	0	GDSL esterase/lipase
evm.TU.CHR4.346	1.398	1.334	0.583	0.911	0.172	0.178	0.325	0.741	0.187	0.989	0.185	0.093	0.484	0.284	0.644	0.28	0.186	0.291	hypothetical protein F0562_010414
evm.TU.CHR20.1169	0	0	1.035	0	0	0	0	0	0	0	0	0	0	0	0	0	0	0	bifunctional riboflavin biosynthesis protein RIBA 1, chloroplastic
evm.TU.CHR18.536	39.082	37.449	50.591	11.011	12.026	12.529	6.518	12.562	7.585	6.445	7.995	10.191	4.195	5.795	5.124	4.125	28.804	27.663	hypothetical protein F0562_002683
evm.TU.CHR11.928	18.447	24.542	24.346	10.066	8.709	8.18	6.662	6.358	5.722	8.631	8.933	8.016	11.515	11.338	10.52	9.604	8.191	7.73	glycine-rich protein 2-like, partial
evm.TU.CHR17.237	53.814	57.85	61.452	133.244	138.209	131.297	253.076	259.792	207.859	150.479	263.09	216.189	172.026	160.02	163.615	82.755	141.87	123.32	hypothetical protein F0562_010098
evm.TU.CHR11.860	0.145	0	0.076	4.88	2.939	2.279	2.21	0.403	1.164	0.549	1.436	1.451	1.202	0.514	0.429	0.653	0.722	1.357	amino acid permease 3-like
evm.TU.CHR2.2410	8.22	16.879	15.102	6.615	4.189	4.257	4.745	3.018	8.813	2.641	2.096	1.922	8.53	4.291	7.105	2.236	1.327	1.835	uncharacterized protein LOC114316334
evm.TU.CHR5.1552	6.964	11.754	6.424	3.402	3.151	3.002	2.044	2.661	3.567	2.081	3.055	1.543	3.683	1.631	2.708	1.476	1.736	0.907	hypothetical protein F0562_018663
evm.TU.CHR10.762	0	0	0.67	2.51	0.889	0.919	2.521	1.021	1.291	0.73	1.911	1.931	3.333	3.587	3.802	2.897	3.843	2.007	hypothetical protein TSUD_290870
evm.TU.CHR19.158	5.39	3.472	2.882	25.651	22.44	18.149	7.513	17.906	8.242	18.019	12.016	12.834	7.696	11.363	8.77	16.065	26.686	22.934	luminal-binding protein 4
evm.TU.CHR13.1110	1.033	0.197	0.431	2.624	1.144	0.986	1.262	3.778	2.284	1.41	2.049	1.45	1.501	1.678	1.427	0.207	0	0	PREDICTED: uncharacterized protein LOC102601342
evm.TU.CHR12.565	0.691	1.846	2.018	37.127	8.542	23.994	6.63	3.076	2.084	9.848	2.604	5.54	9.751	4.77	2.454	49.579	1.102	0.576	Nuclear receptor corepressor 1 like
evm.TU.CHR6.536	0	1.09	0.917	0	0	0	0	0	0	0	0	0	0	0	0	0	0	0	hypothetical protein F0562_020115
evm.TU.CHR2.448	54.503	40.987	52.485	16.2	14.852	17.485	13.534	13.182	11.015	17.938	10.676	21.965	17.711	19.984	15.785	18.562	20.112	16.565	hypothetical protein F0562_026405
evm.TU.CHR19.360	1.545	0.184	0.604	0	0.178	0	0	0.153	0	0.146	0	0	0.2	0	0	0	0	0	PREDICTED: uncharacterized protein LOC107878776
evm.TU.CHR19.176	79.037	46.142	54.392	10.993	27.359	26.648	3.041	11.4	2.218	14.886	3.589	11.189	3.297	3.628	3.221	2.653	8.844	9.974	PREDICTED: probable pectinesterase/pectinesterase inhibitor 34
evm.TU.CHR4.1653	0.358	0.273	0.373	3.218	1.454	1.366	14.617	6.091	11.374	6.732	8.666	11.484	8.77	6.398	9.467	1.866	1.357	1.343	hypothetical protein F0562_001902
evm.TU.CHR3.1593	16.489	17.978	18.422	10.848	9.158	5.618	9.979	6.286	4.904	5.484	6.675	4.215	8.904	7.515	6.473	7.25	9.059	6.484	hypothetical protein F0562_009455
evm.TU.CHR11.421	3.782	1.375	4.414	0.616	0.582	0.43	0.55	1.575	0.543	0.683	1.518	0.722	0.467	0.549	1.066	0	1.526	1.313	hypothetical protein F0562_035806
evm.TU.CHR7.1122	1.333	1.907	2.027	0.922	0.41	0.9	0.242	0.441	0.335	0.8	0.385	0.39	0.691	0.564	0.383	0.389	0.388	0.405	hypothetical protein MANES_12G124100
evm.TU.CHR11.143	0.426	4.305	3.374	0.416	0.314	0.162	0	0	0.171	0	0	0	0.618	0	0.084	0	0	0	PREDICTED: chaperone protein dnaJ 11, chloroplastic
evm.TU.CHR11.553	3.987	4.291	4.264	10.285	8.11	8.191	13.64	14.869	6.37	16.815	18.349	14.239	9.546	14.63	10.487	18.643	40.97	33.215	hypothetical protein F0562_035688
evm.TU.CHR4.2634	6.539	4.798	4.065	14.433	13.108	13.554	9.157	16.391	7.077	19.207	11.037	10.081	13.243	12.062	10.295	13.167	22.567	16.501	dnaJ protein ERDJ3B
evm.TU.CHR8.986	1.772	1.08	1.592	0.481	0.273	0.282	0.043	0.117	0.099	0.299	0.244	0.247	0.562	0.1	0.243	0.148	0	0.205	hypothetical protein F0562_035254
evm.TU.CHR7.1017	231.269	254.863	240.177	104.589	87.336	89.41	22.872	41.136	25.7	18.266	19.029	9.758	17.065	13.746	16.264	74.203	43.931	45.548	hypothetical protein F0562_005357
evm.TU.CHR13.44	4.461	3.71	5.248	1.862	2.216	1.6	1.031	2.516	2.031	1.387	0.756	1.681	1.701	0.89	0.903	0.993	0.988	0.993	Subtilisin-like protease SBT1.5
evm.TU.CHR1.2246	7.263	7.868	5.759	2.439	2.443	3.392	0.858	1.564	1.749	2.638	1.276	4.398	3.376	2.918	3.881	2.426	1.584	1.891	Protein branchless trichome
evm.TU.CHR5.33	2.82	0.841	1.593	0.402	0.271	0.168	0.205	0.187	0.236	0.98	0.35	0.059	0.305	0.298	0.522	0	0.352	0.49	lysine histidine transporter 7
evm.TU.CHR17.522	0.166	0.04	0.13	14.474	2.987	1.98	6.552	4.75	5.173	1.667	2.964	2.62	3.23	4.676	2.825	2.62	7.697	7.132	hypothetical protein F0562_010481
evm.TU.CHR14.155	3.294	7.142	5.308	0.878	1.657	1.428	1.045	1.904	1.204	0.908	0.594	2.401	3.107	1.52	2.363	1.2	2.388	1.871	unnamed protein product, partial
evm.TU.CHR9.1233	16.987	10.804	6.377	2.876	5.433	8.426	3.161	1.98	5.919	3.262	4.717	2.27	4.7	5.058	3.798	7.944	2.484	1.887	hypothetical protein AQUCO_05600043v1
evm.TU.CHR10.102	0	0.899	1.404	0.132	0.124	0.385	0	0	0	0	0	0	0.14	0.273	0	0.27	0	0.14	hypothetical protein CJ030_MR5G017139
evm.TU.CHR11.814	9.018	8.52	6.555	15.543	21.238	53.309	23.066	33.22	28.542	31.615	34.828	36.713	21.503	27.901	14.754	44.096	62.764	68.768	hypothetical protein F0562_002771
evm.TU.CHR2.705	55.507	34.963	37.813	514.444	332.283	304.661	720.325	432.452	176.16	463.079	557.567	776.639	132.762	191.44	144.732	296.372	872.548	859.26	Heat shock cognate 70 kDa protein
evm.TU.CHR1.1175	2.301	1.133	1.393	0.435	0.616	0.637	0.647	0.708	0.821	0.563	0.147	1.265	0.693	0.527	0.439	0.298	0.37	0.464	Receptor-like protein 51
evm.TU.CHR19.871	1.067	0.127	0.487	1.108	1.723	1.018	3.316	6.575	2.481	2.528	4.499	6.418	1.8	1.964	1.579	2.005	16.628	9.866	Protein phosphatase
evm.TU.CHR2.2720	295.851	441.733	421.509	174.129	136.712	106.4	33.347	44.014	46.115	23.586	32.951	23.783	34.475	29.978	34.074	65.53	12.882	14.006	_
evm.TU.CHR19.366	0.849	0.405	0.886	1.825	3.604	4.132	18.298	16.541	18.269	20.088	18.869	14.896	20.623	12.07	12.819	6.894	3.557	3.538	PREDICTED: 21 kDa protein-like
evm.TU.CHR3.2372	3.63	2.54	2.019	8.511	6.475	5.079	10.976	12.119	3.405	12.291	13.681	11.884	4.52	8.844	5.013	8.731	16.408	8.066	hypothetical protein C3L33_03655, partial
evm.TU.CHR6.1395	5.495	9.245	8.905	65.938	69.772	52.277	45.109	65.25	63.29	49.225	54.608	46.175	27.623	22.726	27.469	31.253	14.955	14.694	hypothetical protein F0562_019405
evm.TU.CHR10.165	38.823	30.085	30.12	6.731	10.757	8.595	8.667	12.638	4.794	8.437	10.513	12.216	4.537	4.438	4.052	6.772	21.402	12.282	rapid alkalinization factor 23
evm.TU.CHR9.866	9.438	6.866	8.058	1.844	2.068	1.632	0.617	2.063	1.067	1.028	1.346	2.483	0.428	0.539	1.164	0.118	0.353	1.229	hypothetical protein F0562_033994
evm.TU.CHR1.2378	2.518	2.557	3.388	1.27	2.248	0.542	1.275	0.839	1.143	0.554	1.208	0.326	0.927	0.907	1.202	0.651	0.486	1.438	ethylene-responsive transcription factor TINY-like
evm.TU.CHR2.2525	1.104	0.058	0.32	9.882	3.903	6.316	8.235	7.748	5.546	6.227	7.418	8.294	2.926	2.489	2.117	4.546	8.558	9.45	hypothetical protein F0562_006594
evm.TU.CHR2.2846	0.482	0.613	0.084	1.726	1.037	1.379	2.661	1.34	0.161	1.765	1.035	2.978	1.083	0.978	0.634	0.402	2.242	1.171	hypothetical protein TEA_018718
evm.TU.CHR8.290	3.471	0.866	2.227	1.878	0.542	0.306	0.233	0.509	0.161	0.243	1.059	0.161	0.665	0.759	0.421	0	0.266	0	hypothetical protein F0562_032772
evm.TU.CHR20.1114	56.954	71.74	90.808	308.025	331.182	162.942	304.942	337.884	288.714	576.107	213.845	373.124	145.224	205.229	180.935	509.511	1868.31	1327.9	hypothetical protein F0562_005487
evm.TU.CHR2.2384	2.925	1.209	1.83	9.336	10.616	7.163	3.147	5.658	5.097	6.209	3.385	7.232	4.857	3.168	4.04	7.818	9.723	11.883	LOB domain-containing protein 37-like
evm.TU.CHR16.1194	0.231	1.652	0.722	7.445	9.374	5.507	6.445	8.811	8.24	6.477	7.673	6.133	10.903	9.963	10.821	3.356	3.454	2.165	unnamed protein product
evm.TU.CHR5.262	16.996	8.881	10.771	48.988	91.142	78.774	32.371	60.148	64.286	71.794	69.51	81.493	56.834	53.769	48.757	37.674	49.7	63.925	hypothetical protein MANES_17G094500
evm.TU.CHR16.1257	56.329	17.18	22.961	74.953	104.956	163.237	157.883	142.529	97.877	125.059	229.64	132.573	147.539	209.479	121.823	337.566	453.893	440.527	glucan endo-1,3-beta-glucosidase 11-like
evm.TU.CHR17.859	0.123	0.039	0.343	2.533	1.823	1.571	2.406	2.814	1.655	3.62	3.96	5.363	2.862	3.343	2.071	1.031	6.567	4.716	hypothetical protein TEA_007411
evm.TU.CHR15.493	0.778	2.862	2.201	3.582	5.33	5.3	3.779	5.476	10.721	5.138	4.188	6.013	5.073	3.271	4.823	8.351	1.662	2.314	hypothetical protein TEA_018340
evm.TU.CHR9.578	3.321	3.603	2.241	39.245	16.819	8.074	8.632	13.87	3.01	14.807	16.66	10.049	9.932	10.509	15.415	5.676	8.634	8.205	hypothetical protein CDL12_11872
evm.TU.CHR3.2490	3.389	2.063	4.204	2.283	1.617	0.669	1.937	0.975	1.351	1.417	0.58	1.347	1.152	1.008	1.153	1.581	0.641	0.852	hypothetical protein F0562_029763
evm.TU.CHR7.604	0.742	1.416	0.903	0.242	0.342	0.472	0	0	1.119	0.094	0.368	0.248	0.77	0.251	0.122	0.248	0.247	0.515	LOW QUALITY PROTEIN: uncharacterized protein LOC113777814
evm.TU.CHR4.2718	0.56	0.458	0.501	1.642	11.448	15.733	0.419	5.6	6.116	2.61	1.27	0.401	39.876	22.43	11.372	20.538	2.235	0.334	hypothetical protein F0562_000938
evm.TU.CHR4.1657	3.455	2.961	4.275	9.897	9.509	7.151	14.302	16.013	6.71	17.447	11.268	14.027	8.143	7.015	6.932	14.789	31.297	29.277	hypothetical protein F0562_022165
evm.TU.CHR2.3147	13.056	20.636	19.86	6.525	2.624	3.576	1.127	0.377	1.169	0.229	0.427	0.605	0.939	0.787	1.148	0.302	0.086	0.224	squamosa promoter-binding-like protein 16
evm.TU.CHR2.341	187.138	106.452	123.185	36.795	59.883	51.056	34.605	53.784	31.573	36.622	43.41	65.647	32.904	44.052	35.246	37.968	52.398	46.439	hypothetical protein F0562_031355
evm.TU.CHR13.852	1.272	2.095	0.723	4.63	4.266	4.631	7.965	4.594	9.992	10.69	1.949	7.877	7.677	5.632	7.526	2.201	2.305	4.214	dCTP pyrophosphatase 1-like
evm.TU.CHR18.922	0.805	1.595	1.356	5.383	8.283	4.784	14.689	4.921	3.547	7.228	12.097	10.238	4.562	6.348	5.314	2.296	4.753	4.578	PREDICTED: myosin heavy chain kinase B-like
evm.TU.CHR11.786	2.827	4.045	8.843	0.69	0.652	1.348	0	1.123	2.131	0	0	0.708	0.733	2.152	1.394	0	2.114	2.208	_
evm.TU.CHR2.89	17.565	15.885	18.555	53.673	54.871	40.091	77.464	77.683	72.572	79.776	106.073	87.481	63.575	67.723	66.79	50.4	55.807	56.112	Two-component response regulator-like
evm.TU.CHR13.511	3.786	2.859	4.277	1.695	1.31	1.053	0.688	1.128	0.951	0.359	1.877	0.948	1.146	1.601	0.934	1.265	0.629	1.15	hypothetical protein MIMGU_mgv1a026883mg
evm.TU.CHR6.1112	7.705	8.086	9.871	16.667	15.841	19.215	43.202	31.147	25.335	35.629	44.65	42.028	34.151	30.838	34.42	22.943	31.607	28.545	probable carboxylesterase 12
evm.TU.CHR14.1319	0.459	2.736	0.718	0.112	0	0.109	0.1	0	0	0	0	0.115	0.238	0	0.339	0	0	0	hypothetical protein F0562_000868
evm.TU.CHR2.2719	155.882	221.584	213.48	73.094	61.838	46.593	13.596	25.194	16.19	17.331	11.337	5.207	14.558	7.912	16.402	25.514	8.289	6.494	_
evm.TU.CHR20.362	459.375	474.97	640.856	227.908	286.937	244.536	21.836	122.769	23.286	20.395	41.508	22.719	4.007	4.678	5.406	6.865	13.785	11.157	germin-like protein
evm.TU.CHR5.231	4.41	7.363	8.869	52.314	26.01	41.919	74.044	45.32	36.411	31.043	41.864	31.253	42.656	44.126	49.252	58.24	4.397	5.249	_
evm.TU.CHR11.290	0.806	0.526	0.752	2.321	2.075	2.469	2.406	2.597	1.578	4.471	2.062	3.445	1.145	2.498	1.591	0.978	3.85	3.536	hypothetical protein F0562_035950
evm.TU.CHR20.681	51.667	72.108	61.262	26.457	27.677	23.689	19.261	14.109	27.892	13.455	16.364	12.527	32.686	22.755	28.525	13.445	6.315	9.113	Pribosyltran domain-containing protein
evm.TU.CHR18.1046	3.223	2.68	2.689	5.308	6.797	7.511	10.081	9.882	10.599	10.123	7.49	9.875	6.833	10.143	7.858	4.43	10.697	12.853	uncharacterized protein LOC113749573
evm.TU.CHR12.593	7.996	10.569	11.134	31.244	16.88	19.224	50.587	35.145	52.3	29.413	56.579	24.315	51.341	46.204	55.682	3.818	3.599	4.36	PREDICTED: kinesin-like protein KIN-7O isoform X3
evm.TU.CHR4.1697	0.564	2.557	1.986	0.551	0.13	0.202	0	0	0	0	0	0.071	0	0.072	0	0	0	0.073	E3 ubiquitin-protein ligase RZFP34-like
evm.TU.CHR15.1278	0.888	0.847	3.859	0.145	0.137	0	0.516	1.177	0.149	0.449	0.294	0.445	0	0	0	0	0	0	Wound-induced protein
evm.TU.CHR13.994	1.152	1.099	0	0	0	0	0	0	0	0	0	0	0	0	0	0	0	0	_
evm.TU.CHR8.1555	0.105	5.913	8.654	0	0	0.401	0	0	0.211	0.08	0	0	0	0.107	0.207	0	0	0	hypothetical protein F0562_034871
evm.TU.CHR5.1010	19.484	20.253	22.895	7.954	9.658	11.097	76.092	34.442	56.12	59.521	80.469	79.854	79.664	70.994	75.447	30.599	52.626	44.371	DnaJ -like protein subfamily B member 6
evm.TU.CHR11.120	0.598	0.571	0.312	1.754	1.449	1.499	1.305	1.903	1.654	0.907	1.558	1.05	1.475	1.367	0.959	3.298	9.771	6.7	GDSL esterase/lipase EXL3
evm.TU.CHR20.920	14.06	14.076	15.687	30.579	32.828	28.26	45.015	37.851	43.849	40.922	39.767	51.897	36.924	40.526	40.353	29.802	30.287	34.71	hypothetical protein COLO4_30066
evm.TU.CHR4.1890	106.448	89.89	91.48	442.943	454.621	381.914	775.432	697.073	546.386	661.667	821.263	916.167	275.65	417.347	347.972	342.225	595.41	608.614	heat shock cognate 70 kda protein 2
evm.TU.CHR2.170	1.841	1.565	1.257	3.107	4.942	2.747	20.967	13.785	20.561	20.558	17.964	28.118	21.956	22.94	21.996	10.367	9.046	8.857	hypothetical protein C3L33_03289, partial
evm.TU.CHR1.1723	8.428	11.036	12.5	2.455	3.718	4.344	1.644	0.791	2.788	3.135	0.727	2.885	4.888	2.763	3.15	5.35	2.349	2.889	hypothetical protein F0562_012615
evm.TU.CHR16.876	267.035	503.247	427.982	218.447	158.428	176.451	49.09	82.012	53.952	29.623	32.728	39.761	56.769	39.282	49.203	72.555	47.73	50.197	hypothetical protein TEA_009250
evm.TU.CHR18.888	16.599	21.114	21.876	10.945	9.103	9.544	5.067	4.948	8.249	4.579	4.024	8.363	5.215	6.927	6.777	2.356	5.562	4.514	unnamed protein product
evm.TU.CHR3.1141	4.17	4.476	4.077	1.273	0.962	1.243	0.682	0.829	0.175	0.922	0.862	0.871	0.09	0.882	0.171	1.48	0.347	0.633	unnamed protein product, partial
evm.TU.CHR11.646	1.824	0.87	1.268	4.653	4.02	8.894	5.126	13.694	3.463	1.92	4.523	4.062	5.258	2.983	3.099	9.14	19.096	16.148	PREDICTED: heavy metal-associated isoprenylated plant protein 24
evm.TU.CHR11.657	14.113	25.783	17.222	44.002	54.297	33.515	71.238	60.626	21.127	70.565	64.328	85.164	60.76	64.925	67.833	73.723	46.406	40.657	hypothetical protein T459_12585
evm.TU.CHR4.738	0.199	0	0.042	1.286	1.361	0.418	2.296	6.276	1.964	2.57	4.707	4.676	4.511	6.679	4.485	3.237	31.372	21.847	9-cis-epoxycarotenoid dioxygenase 3-1
evm.TU.CHR13.781	19.125	20.101	17.915	7.6	5.981	5.257	3.393	6.442	6.842	1.72	5.465	3.573	5.718	5.265	5.756	1.949	1.293	1.688	_
evm.TU.CHR10.89	3.583	9.4	7.369	3.792	1.561	2.184	1.129	0.158	0.7	0.754	1.185	0	4.441	2.324	2.651	0.399	0.595	0.726	bZIP transcription factor 53-like
evm.TU.CHR2.552	8.28	6.332	6.921	19.002	13.58	12.475	20.462	15.566	12.219	23.962	22.551	26.212	18.889	17.877	16.142	16.924	18.215	21.628	hypothetical protein F0562_031748
evm.TU.CHR11.1127	0.045	0.13	0.237	1.155	1.553	0.911	38.29	12.946	28.304	20.623	30.185	29.544	27.096	25.814	30.382	0.729	1.134	0.521	hypothetical protein BHM03_00003491
evm.TU.CHR17.764	56.092	72.957	114.256	10.636	16.714	20.44	18.156	7.754	8.842	3.896	12.785	24.528	7.501	13.881	12.201	2.182	16.326	14.605	hypothetical protein GH714_035651
evm.TU.CHR4.1898	10.18	13.751	10.335	44.144	36.141	47.402	27.955	33.702	19.383	35.452	27.69	29.327	25.519	26.294	20.316	65.484	45.993	39.051	hypothetical protein F0562_021934
evm.TU.CHR2.874	0.841	0.401	1.316	6.575	12.03	4.013	9.539	13.04	14.797	11.798	10.429	18.126	11.785	8.967	9.129	2.108	6.71	5.695	_
evm.TU.CHR7.1166	4.987	1.048	1.587	1.156	1.482	0.323	0.295	0.941	0.425	0.32	0.252	0.678	0.263	0.257	0.584	0.678	1.18	0.792	hypothetical protein F0562_005590
evm.TU.CHR1.2447	17.403	6.037	4.289	32.92	13.282	18.563	56.023	26.031	22.421	62.604	47.229	43.443	55.652	71.625	53.843	80.855	320.689	196.905	Uncharacterized protein TCM_038341
evm.TU.CHR13.782	38.365	34.703	34.078	12.493	8.04	7.591	9.419	8.96	12.282	7.54	8.174	4.272	9.338	9.231	9.905	9.872	3.683	4.637	hypothetical protein F0562_023447
evm.TU.CHR8.523	4.73	2.857	2.91	14.361	25.303	22.853	20.746	34.487	22.471	23.139	31.96	30.385	12.888	15.164	8.66	30.281	60.902	61.951	Coiled-coil domain-containing protein
evm.TU.CHR16.399	108.141	103.023	100.803	49.086	51.012	46.327	41.29	44.802	40.894	43.887	42.4	43.457	39.758	42.775	33.647	30.119	57.037	67.386	Cellulose synthase A catalytic subunit 1
evm.TU.CHR5.472	14.407	10.225	11.394	47.866	74.868	35.189	103.561	65.225	39.105	99.822	81.659	71.703	114.974	146.596	125.573	100.642	317.616	232.467	uncharacterized protein LOC111381644
evm.TU.CHR4.1689	4.855	4.107	2.599	8.822	6.39	8.12	7.114	8.979	8.979	15.85	10.818	11.255	9.404	10.776	7.79	10.833	60.766	53.463	hypothetical protein TEA_010769
evm.TU.CHR10.943	61.426	64.119	92.752	11.397	9.291	8.656	4.262	8.322	2.506	4.082	5.34	10.993	2.587	0.911	1.771	2.198	23.563	24.406	xyloglucan endotransglucosylase/hydrolase
evm.TU.CHR6.1870	5.744	7.622	7.405	22.699	55.543	22.415	79.609	63.503	59.568	96.503	130.09	135.743	77.318	108.923	94.777	42.541	45.138	42.202	uncharacterized protein LOC114305336 isoform X4
evm.TU.CHR2.2844	145.215	136.938	138.223	68.861	69.182	69.474	20.545	35.729	25.626	19.863	24.674	16.887	12.358	14.463	13.576	48.049	25.157	26.141	Cyclic dof factor 2
evm.TU.CHR2.1442	1.516	1.361	1.349	0.61	0.329	0.34	0.389	1.028	0.448	0.71	0.442	0.358	0.324	0.679	0.396	0.223	0.4	0.186	leaf rust 10 disease-resistance locus receptor-like protein kinase-like 1.2
evm.TU.CHR4.2280	0	0.344	0.251	5.172	3.33	6.542	0.944	0.383	1.33	7.661	0.955	2.17	4.37	3.542	3.917	0.965	3.239	2.256	hypothetical protein F0562_002329
evm.TU.CHR7.818	1.792	0.263	1.15	3.77	1.907	2.104	3.607	4.273	3.187	2.508	2.597	2.901	2.575	2.239	2.04	2.348	3.436	3.158	PREDICTED: RING-H2 finger protein ATL72-like
evm.TU.CHR20.364	104.327	119.875	127.756	35.538	43.012	27.324	24.07	17.283	25.217	28.369	11.404	31.848	34.277	20.586	24.543	60.967	46.069	31.791	hypothetical protein F0562_022784
evm.TU.CHR19.471	3.893	0	0	0	0	19.424	0	0	0	0	0	0	0	0	0	0	0	0	hypothetical protein F0562_026195
evm.TU.CHR6.1817	17.001	12.067	17.781	6.603	8.929	5.618	4.958	5.169	6.382	5.435	6.602	7.749	5.048	7.693	5.759	4.516	6.382	4.213	uncharacterized protein LOC113724135
evm.TU.CHR11.141	1.904	25.635	19.415	2.48	1.757	1.413	0.185	0.505	1.701	0.802	0.42	0	4.391	0.859	1.878	0.212	0.422	0	PREDICTED: chaperone protein dnaJ 11, chloroplastic
evm.TU.CHR1.1856	0.392	0.187	0.205	1.916	0.543	0.468	2.395	2.962	2.365	3.791	3.987	23.093	0.407	2.09	1.451	0.884	2.346	2.043	Small heat shock protein
evm.TU.CHR2.262	0.37	0.847	0.771	1.662	2.73	2.046	5.936	4.175	4.461	8.467	7.997	9.192	4.912	3.98	4.889	5.189	11.137	11.171	hypothetical protein F0562_026592
evm.TU.CHR18.690	64.948	48.56	54.214	21.767	27.93	23.681	14.223	30.705	15.295	22.705	17.174	24.798	14.325	13.112	11.906	15.088	12.195	14.168	hypothetical protein F0562_035695
evm.TU.CHR9.861	1.387	2.346	2.499	36.344	16.812	34.468	13.915	13.182	9.063	9.847	12.946	8.278	7.132	5.889	4.105	39.999	10.625	8.866	hypothetical protein CDL12_17921
evm.TU.CHR8.1411_evm.TU.CHR8.1412	4.194	6.518	5.784	2.842	2.933	1.484	1.298	2.473	2.108	1.692	1.409	1.763	2.387	1.923	2.402	1.83	1.821	1.55	Basic 7S globulin 2 subunit like
evm.TU.CHR3.765	0.383	0.366	0	2.06	0.619	0.183	2.006	0.609	0.385	2.906	0.76	0.768	0.597	1.167	0.756	0.768	4.587	2.995	VQ motif-containing protein
evm.TU.CHR2.623	1.425	0.418	0.572	1.285	2.832	2.301	3.059	2.265	2.534	3.324	2.827	3.955	3.924	2.949	2.974	2.801	2.241	1.998	hypothetical protein F0562_031677
evm.TU.CHR3.2078	3.141	3.688	4.22	15.518	19.168	13.194	12.906	14.547	12.566	25.869	12.699	33.231	15.668	15.389	14.716	24.15	5.902	6.731	hypothetical protein F0562_030275
evm.TU.CHR1.1380	9.447	7.409	9.601	5.084	3.619	3.742	3.98	3.755	2.334	0.971	1.985	2.648	3.988	3.169	4.581	1.123	0.479	0.25	Leucine zipper protein
evm.TU.CHR20.831	49.952	31.016	36.903	66.056	90.969	87.657	161.471	153.975	147.103	92.975	153.998	117.882	92.771	100.608	99.775	76.188	107.263	93.821	hypothetical protein F0562_024936
evm.TU.CHR3.1210	7.769	12.185	11.465	182.596	155.615	141.69	129.605	144.228	161.796	99.768	118.906	98.576	95.234	78.861	105.473	57.201	28.752	25.988	GATA-4/5/6 transcription factor
evm.TU.CHR16.1062	1.081	0.368	0.805	2.036	1.282	1.399	1.481	1.718	2.173	2.926	3.139	1.857	2.724	2.038	3.046	1.702	2.463	2.171	heat stress transcription factor B-2b isoform X1
evm.TU.CHR6.95	0	0.451	0.07	1.32	0.561	0.644	0.354	1.128	0.611	4.302	0.335	1.083	2.454	0.48	0.333	1.016	1.684	1.618	hypothetical protein F0562_026957
evm.TU.CHR1.2236	0	0.71	1.33	0	0	0	0	0	0	0	0	0	0	0	0	0	0	0	PREDICTED: uncharacterized protein LOC104593432
evm.TU.CHR17.1033	2.084	0.729	0.797	3.121	2.884	1.922	5.453	5.577	2.513	5.792	9.507	12.67	1.586	3.102	3.289	6.543	7.826	7.162	PREDICTED: dnaJ homolog subfamily B member 1-like
evm.TU.CHR13.595	7.292	7.578	7.061	11.067	23.066	10.435	74.052	38.298	40.574	60.216	111.328	92.396	64.589	84.069	75.661	39.148	59.076	49.774	High-affinity nitrate transporter 3.1 like
evm.TU.CHR18.739	5.881	4.072	5.143	15.892	12.076	10.089	13.857	11.913	12.013	15.459	10.866	12.31	15.65	11.891	14.269	12.357	9.694	10.472	hypothetical protein F0562_027941
evm.TU.CHR6.1110_evm.TU.CHR6.1111	6.55	3.432	4.329	11.265	8.596	10.737	24.38	19.286	12.147	13.078	15.646	6.287	14.263	15.826	13.56	14.144	30.814	24.213	probable carboxylesterase 12
evm.TU.CHR3.2094	1.916	1.502	1.356	3.543	3.03	4.504	7.162	8.159	4.815	8.196	11.063	9.807	7.101	5.418	5.67	4.457	10.507	9.051	class V chitinase CHIT5b-like isoform X2
evm.TU.CHR3.1044	1.573	0.111	0.425	2.39	2.848	1.611	1.219	1.62	1.405	2.34	2.311	3.677	1.813	2.779	2.126	1.401	2.032	2.487	hypothetical protein FH972_013492
evm.TU.CHR9.512	30.917	25.582	27.962	7.396	8.731	7.825	8.255	8.526	4.122	12.196	9.386	13.595	6.547	8.006	10.581	11.697	16.356	11.5	_
evm.TU.CHR9.1224	0.287	0.137	1.199	0	0.066	0	0	0	0	0.054	0	0	0	0	0	0	0	0	hypothetical protein F0562_033233
evm.TU.CHR3.2107	17.386	41.199	22.029	5.296	3.622	4.993	0.489	3.418	3.006	0.709	1.483	0.749	4.268	2.657	3.135	1.124	0.932	0.584	hypothetical protein F0562_024738
evm.TU.CHR19.116	18.67	22.804	29.481	190.473	202.045	132.451	192.776	170.837	218.259	172.391	185.978	152.818	137.916	132.03	149.69	80.905	40.311	38.931	two-component response regulator-like APRR5
evm.TU.CHR3.2002	0	9.491	0	0	0	0	0	0	0	0	0	0	1.068	0	0	0	0	0	hypothetical protein F0562_030067
evm.TU.CHR9.728	7.67	1.2	0.656	0.86	1.16	0.36	0.329	1.099	0.126	2.86	1.496	0.126	1.696	0.893	1.612	1.008	1.755	1.31	hypothetical protein F0562_032573
evm.TU.CHR2.282	20.396	23.292	21.583	110.715	120.037	63.833	143.366	105.818	91.494	146.921	157.045	123.599	116.715	123.152	117.498	56.635	85.652	73.302	hypothetical protein F0562_026613
evm.TU.CHR3.2268	21.629	18.701	16.824	90.416	97.755	67.622	106.218	99.434	105.914	95.508	98.828	132.904	67.774	85.327	77.27	80.994	53.387	67.091	PREDICTED: protein CHLOROPLAST IMPORT APPARATUS 2-like isoform X1
evm.TU.CHR1.2097	43.179	55.577	64.991	211.422	262.68	258.82	314.182	205.251	257.903	212.541	223.139	268.819	169.154	228.992	167.127	341.186	287.066	274.872	hypothetical protein F0562_011571
evm.TU.CHR11.1488	1.247	0.397	0.433	0.744	1.79	2.776	4.109	3.91	4.596	3.151	5.085	3.472	2.804	4.079	1.64	7.22	3.523	5.051	hypothetical protein F0562_032301
evm.TU.CHR4.1592	10.202	8.342	10.638	1.993	1.255	1.112	1.695	2.24	0.586	1.252	1.445	0.779	1.109	0.394	0.479	0.682	0.097	0.202	hypothetical protein F0562_001582
evm.TU.CHR4.1291	1.037	0.677	1.025	3.199	2.316	1.302	13.901	6.985	5.376	20.316	13.642	16.082	14.159	15.624	15.238	10.228	15.565	14.894	UDP-glycosyltransferase 92A1
evm.TU.CHR1.2122	3.449	3.29	1.325	0.887	1.507	1.039	0.633	1.154	1.095	0.275	0.18	0.364	0.565	0.368	0.537	0.364	1.81	1.512	Arabinogalactan peptide 20 like
evm.TU.CHR3.1907	0.504	0	0	1.28	2.324	1.538	2.285	2.483	2.633	1.986	2.099	2.827	0.523	1.125	0.596	2.726	5.224	7.031	PREDICTED: uncharacterized protein LOC104097263 isoform X1
evm.TU.CHR10.1171	21.658	22.611	21.05	83.351	85.727	79.6	96.8	96.403	124.119	95.47	71.491	61.428	53.426	45.213	54.418	12.203	7.008	8.342	hypothetical protein F0562_006679
evm.TU.CHR19.227	5.946	5.532	7.425	38.365	21.807	23.179	30.796	24.623	16.822	22.648	18.856	13.61	23.004	19.523	20.276	10.078	21.225	15.444	hypothetical protein C3L33_03266, partial
evm.TU.CHR4.2282	0.119	0.797	0.373	8.396	8.259	10.362	1.666	0.19	1.56	7.42	1.302	2.871	5.202	3.029	5.888	1.196	2.975	2.611	hypothetical protein F0562_002329
evm.TU.CHR9.1044	11.537	10.319	8.271	15.263	29.382	20.751	40.88	25.028	16.549	38.628	49.346	55.283	20.951	21.959	27.504	37.455	55.959	61.833	E3 ubiquitin-protein like
evm.TU.CHR7.1001	0.674	3.145	1.562	0.366	0.069	0.143	0.196	0	0.151	0.341	0.149	0	0.622	0.304	0	0.075	0.075	0	hypothetical protein F0562_006724
evm.TU.CHR9.511	90.512	77.867	89.409	32.561	45.092	37.47	23.986	31.877	26.576	32.275	24.296	33.049	26.337	31.084	27.187	37.296	46.15	45.202	65-kDa microtubule-associated protein 6-like
evm.TU.CHR2.661	16.154	21.946	23.511	66.245	78.464	74.708	140.694	129.264	122.088	124.186	153.305	130.541	87.305	98.617	98.989	71.501	71.71	80.257	hypothetical protein TEA_004928
evm.TU.CHR18.471	0	1.018	0.636	0	0	0	0	0	0.077	0	0	0	0.237	0	0	0	0	0	hypothetical protein F0562_027855
evm.TU.CHR2.136	13.06	11.25	11.966	32.328	22.342	22.376	37.158	20.963	21.538	31.046	24.773	35.77	24.998	40.414	32.02	35.958	38.684	41.994	hypothetical protein C3L33_16369, partial
evm.TU.CHR13.391	11.284	11.946	11.919	35.915	49.634	38.614	53.052	62.034	45.294	61.203	52.311	69.786	40.718	41.975	43.52	16.561	34.842	32.794	probable CCR4-associated factor 1 homolog 6
evm.TU.CHR3.417	0.134	0.641	1.751	0.066	0	0	0	0.053	0	0	0	0	0	0.136	0	0	0.067	0.28	hypothetical protein F0562_013964
evm.TU.CHR19.605	4.006	2.256	2.876	6.608	7.634	7.706	17.986	25.318	10.298	11.301	20.583	21.259	8.246	12.066	9.588	9.74	68.035	51.232	protein phosphatase 2C 37-like
evm.TU.CHR16.859	0.346	0.462	0.433	2.229	1.467	1.715	1.99	1.484	2.78	1.835	1.509	1.732	3.085	2.246	2.797	2.841	2.62	2.304	hypothetical protein F0562_012583
evm.TU.CHR8.1156	1.902	3.321	3.292	5.812	10.455	3.668	15.885	17.823	8.299	14.788	30.748	21.092	10.499	14.954	12.736	6.935	8.716	9.147	hypothetical protein F0562_000582
evm.TU.CHR13.206	1.355	4.156	2.625	7.754	6.43	8.219	10.976	7.541	7.978	4.183	8.641	5.53	7.433	6.191	10.218	2.91	0.483	0	PREDICTED: uncharacterized protein LOC104592076
evm.TU.CHR3.1854	15.714	0	0.099	2.605	1.054	0.273	0.914	1.136	0.383	0.433	2.55	0.095	0.494	0.58	0.094	1.432	0.285	0.099	hypothetical protein CCACVL1_20763
evm.TU.CHR20.130	0	1.419	0.646	0	0	0.118	0	0	0	0.141	0	0	0	0	0	0.062	0	0.129	hypothetical protein TEA_010852
evm.TU.CHR5.73	0.47	0.635	0.286	1.377	1.228	1.494	0.99	2.521	1.063	10.656	0.699	1.844	2.763	0.954	0.85	2.08	1.093	1.305	hypothetical protein F0562_020438
evm.TU.CHR12.282	0.544	0.26	0.922	3.057	1.946	2.272	3.145	2.325	3.351	2.424	4.521	3.682	4.095	3.522	2.55	1.773	1.967	2.267	probable F-box protein At2g36090
evm.TU.CHR5.358	12.744	5.211	7.699	47.526	93.965	112.889	34.934	88.034	51.237	34.81	65.906	61.427	22.355	23.511	14.068	32.13	54.76	61.52	lob domain-containing protein 37
evm.TU.CHR8.287	3.655	0.969	3.6	0.496	0.187	1.065	0.443	0.404	0.204	0.308	0.201	0.102	0.211	1.237	0.401	0	0.202	0.106	hypothetical protein F0562_033994
evm.TU.CHR4.1994	99.861	27.801	39.158	125.865	86.169	160.328	249.923	177.003	199.178	175.575	264.58	248.494	141.966	183.795	134.726	140.417	186.89	207.179	hypothetical protein F0562_001061
evm.TU.CHR14.1325_evm.TU.CHR14.1323	2.25	2.381	2.432	0.599	0.679	0.82	0.571	0.325	1.234	0.496	0.365	0.246	1.104	0.706	0.888	0.369	0.449	0.043	potassium transporter 5-like
evm.TU.CHR11.717_evm.TU.CHR11.718	8.322	15.949	16.544	41.957	23.572	27.601	80.757	27.157	87.414	71.093	59.056	75.429	143.523	127.334	126.816	45.381	39.887	43.997	hypothetical protein F0562_002657
evm.TU.CHR1.1552	53.145	43.143	45.106	25.083	22.994	19.639	10.743	14.157	13.252	11.222	11.528	10.2	16.442	13.032	12.094	15.588	9.225	11.865	U-box domain-containing protein 4
evm.TU.CHR11.131	8.089	12.441	14.18	55.999	33.905	30.668	31.203	39.134	54.392	15.489	37.902	23.832	28.872	23.431	26.898	19.148	34.765	34.572	PREDICTED: uncharacterized protein LOC109149222
evm.TU.CHR7.650	4.004	3.008	1.2	1.124	0.185	0.812	0.524	0.955	1.66	0.986	0.794	0.201	1.039	0.254	0.987	0	0.15	0.417	hypothetical protein F0562_003799
evm.TU.CHR11.702	0.552	0.79	0.864	2.831	4.966	4.213	2.528	2.084	1.942	2.197	2.464	1.936	1.003	1.681	2.451	1.936	3.44	2.587	hypothetical protein F0562_013071
evm.TU.CHR4.2241	1.257	0.917	0.925	2.888	2.591	3.103	2.837	3.467	1.486	5.155	4.325	2.222	1.687	3.076	2.115	2	3.98	3.387	hypothetical protein VITISV_043229
evm.TU.CHR2.2871	3.466	2.984	1.675	4.459	6.317	7.257	6.119	13.572	9.006	12.111	7.964	11.013	11.49	10.125	10.006	10.673	23.935	19.016	homeobox-leucine zipper protein ATHB-13-like isoform X2
evm.TU.CHR11.874	2.659	7.249	6.339	1.113	1.753	2.175	0	2.114	0	1.152	0.377	4.188	0	0.386	0.75	0	0.379	0	hypothetical protein F0562_003468
evm.TU.CHR4.2223	5.833	2.703	2.607	0.163	0.461	0.159	0.291	0.397	0	0.379	0	0.334	0.519	0.508	1.808	0	0.499	0.347	hypothetical protein F0562_021718
evm.TU.CHR5.1560	0.768	0.733	0.4	15.758	6.732	3.664	13.399	2.442	4.246	3.785	3.428	8.083	4.384	5.458	2.273	3.079	1.915	1.6	unnamed protein product
evm.TU.CHR10.284	8.017	4.816	4.954	13.633	10.135	12.746	14.761	11.328	14.026	17.781	15.902	19.341	23.107	21.098	14.645	16.067	18.651	20.719	_
evm.TU.CHR6.1840	0	3.682	3.715	0	0	0	0	0	0	0	0	0	0	0	0	0	0	0	Lipid transfer protein/Par allergen
evm.TU.CHR13.299	14.234	15.024	15.79	5.917	7.404	7.8	1.585	2.528	2.587	2.411	1.802	3.035	5.971	3.074	5.676	3.945	4.831	8.201	hypothetical protein F0562_024623
evm.TU.CHR20.970	5.373	2.955	5.602	1.42	1.633	1.266	0.331	0.603	1.08	0.719	1.066	1.9	0.918	1.027	0.873	0.443	0.504	0.724	uncharacterized protein LOC113740725
evm.TU.CHR3.1552	4.175	2.996	3.526	76.011	102.088	80.15	7.554	8.064	7.318	48.285	40.929	17.843	41.497	34.01	29.136	27.938	12.901	14.123	EIN3-binding F-box protein 1-like
evm.TU.CTG000040_F_3.66	14.363	49.86	23.356	12.592	9.977	18.812	0.701	2.475	3.029	0.736	1.66	0.772	1.529	0.714	1.552	0.302	0.601	0.593	beta-galactosidase-like isoform X1
evm.TU.CHR3.2020	1.687	0.644	1.407	0.577	0.311	0.563	0.368	0.134	0.339	0.064	0.418	0.423	0.438	0.514	0.083	0.507	0.168	1.054	polygalacturonase QRT2-like isoform X1
evm.TU.CHR13.195	7.849	10.454	6.807	4.099	1.864	2.965	2.508	3.459	3.827	1.944	3.854	2.336	5.322	3.234	3.526	2.025	2.712	1.942	hypothetical protein F0562_024738
evm.TU.CHR13.69	14.496	18.706	19.029	13.149	6.448	5.124	8.861	5.915	5.854	3.679	3.209	4.734	3.626	3.744	2.809	6.161	5.42	5.864	hypothetical protein F0562_024204
evm.TU.CHR15.141	2.984	2.432	1.75	3.705	6.94	7.532	4.501	6.523	4.062	13.054	5.611	9.034	8.322	5.301	5.826	13.332	22.253	18.259	hypothetical protein TEA_013262
evm.TU.CHR6.127	7.571	4.715	6.25	30.664	37.108	46.496	58.883	48.94	34.139	55.323	43.23	33.618	16.149	23.217	16.857	41.941	60.445	51.859	hypothetical protein F0562_013558
evm.TU.CHR5.288	11.85	13.309	13.817	110.548	167.954	33.243	522.907	293.995	362.281	325.17	693.858	524.723	371.218	452.317	433.876	40.373	30.772	30.18	Ferredoxin--nitrite reductase
evm.TU.CHR1.2008	19.264	18.088	23.576	4.705	7.483	3.675	6.323	5.037	8.05	6.763	6.988	10.77	8.89	8.491	10.701	1.422	8.744	9.873	hypothetical protein DKX38_004553
evm.TU.CHR18.1145	2.944	3.612	4.073	2.172	1.33	0.974	0.681	1.672	1.329	2.733	1.311	1.144	1.247	0.854	1.008	1.385	1.737	0.563	PREDICTED: probable serine/threonine-protein kinase NAK isoform X2
evm.TU.CHR4.517	0.145	0.552	0.352	0.801	0.445	1.058	1.052	0.958	0.582	1.791	0.622	0.483	2.552	1.028	0.333	2.223	6.395	6.58	hypothetical protein F0562_010975
evm.TU.CHR6.856	10.076	12.611	15.855	99.987	100.156	82.272	91.538	92.265	103.092	75.015	87.756	72.424	66.781	63.312	67.405	49.293	55.742	56.158	PREDICTED: protein LNK1
evm.TU.CHR11.951	17.649	16.871	21.381	83.928	182.928	13.947	377.459	216.325	265.774	273.835	544.907	388.008	438.517	549.758	535.524	69.349	72.992	62.867	hypothetical protein F0562_002903
evm.TU.CHR2.169	16.775	21.66	15.984	8.194	9.272	9.243	4.288	10.288	8.648	6.194	2.94	2.754	5.777	3.89	4.422	5.289	0.36	0.301	hypothetical protein F0562_026680
evm.TU.CHR16.260	3.19	1.276	1.61	0.201	0.19	0.295	0	0.409	0.621	0.936	0.306	1.134	0	0.209	0	0.413	0	0	hypothetical protein F0562_012304
evm.TU.CHR5.1940	23.444	20.649	28.806	9.15	12.352	9.844	5.723	10.642	6.542	11.273	8.188	12.463	8.786	7.735	9.136	7.743	11.133	11.354	hypothetical protein F0562_015055
evm.TU.CHR11.1320	0.739	1.26	1.707	0.464	0.341	0.605	0.138	0.126	0.372	0.16	0.105	0.159	0.274	0.268	0.677	0.37	0.158	0	lysine histidine transporter 1-like
evm.TU.CHR18.785	0	0	0	0	0.49	1.014	1.622	0.211	0.267	0.806	2.108	1.065	1.378	0.27	1.048	0.266	0.795	0.277	hypothetical protein GLYMA_13G019700
evm.TU.CHR5.255	0.285	0.476	0.297	0.696	0.789	1.224	1.368	2.38	1.863	3.675	1.485	1.286	1.553	1.52	1.758	0.286	0.142	0.445	uncharacterized protein LOC114308680
evm.TU.CHR14.1163	9.481	13.065	9.2	4.181	2.915	2.763	3.56	3.716	2.051	1.597	3.265	1.122	6.695	3.342	5.52	5.014	5.645	5.623	uncharacterized protein LOC115972387
evm.TU.CHR20.1201	2.702	2.437	2.254	6.478	6.389	3.561	7.24	6.598	7.257	4.841	5.213	5.218	6.32	4.288	4.991	3.446	1.763	2.456	hypothetical protein F0562_005483
evm.TU.CHR11.238	3.849	2.83	3.344	6.423	9.394	5.737	8.182	10.261	6.044	7.78	14.075	8.678	9.984	6.837	5.616	3.696	2.638	2.338	_
evm.TU.CHR4.1849	1.977	2.235	1.603	0.93	0.743	0.908	1.149	0.873	0.736	0.499	1.016	0.734	1.063	0.446	0.939	0.954	1.095	1.296	hypothetical protein F0562_001269
evm.TU.CHR15.1190	107.785	78.559	50.418	263.563	78.919	154.763	160.25	264.355	335.92	327.165	217.56	189.946	312.45	233.545	308.481	199.547	108.654	123.414	vacuolar cation/proton exchanger 3
evm.TU.CHR15.844	1.419	2.62	3.007	0.894	0.802	0.917	1.038	1.055	1.196	0.729	1.044	0.963	1.235	0.697	1.174	2.018	1.369	0.953	hypothetical protein F0562_016484
evm.TU.CHR7.1216	7.47	16.469	16.106	43.984	45.17	32.647	69.031	54.886	61.185	53.952	76.794	76.789	62.852	55.439	50.489	20.132	8.958	7.991	UDP-glucuronosyl and UDP-glucosyl transferase
evm.TU.CHR3.2475	55.696	3.188	3.066	9.315	4.193	3.528	1.671	7.544	1.299	6.688	4.021	3.528	2.081	1.357	1.494	4.867	17.548	13.968	hypothetical protein F0562_009700
evm.TU.CHR15.353	0.83	0.887	1.074	0.422	0.49	0.38	0.232	0.29	0.634	0.428	0.428	0.466	0.586	0.371	0.426	0.533	0.662	0.311	hypothetical protein CUMW_004520
evm.TU.CHR9.757	4.341	4.253	2.936	1.776	1.624	2.07	0.358	0.466	0.354	0.178	0.524	0.118	0.183	0.417	0.694	2.704	6.492	5.743	hypothetical protein F0562_034102
evm.TU.CHR6.1244	1133.65	1034.38	1121.22	2214.24	2241.75	2458.97	3384.7	3870.87	3125.64	2585.74	3738.3	2834.42	2058.57	2387.91	2336.16	1147.12	965.859	953.988	fructose-bisphosphate aldolase 3
evm.TU.CHR8.212	0.426	1.218	0.888	0	0	0	0	0	0	0	0	0	0	0	0	0	0.424	0	protein DETOXIFICATION 16-like isoform X1
evm.TU.CHR12.251	2.09	3.941	2.939	10.825	12.33	9.736	8.393	13.251	4.201	7.147	9.303	2.338	11.549	7.4	8.917	7.354	0.485	0.456	myb-related protein 2-like isoform X3
evm.TU.CHR18.827	177.955	107.581	135.842	61.27	38.443	24.281	30.443	76.829	23.856	59.919	63.801	77.708	29.531	29.87	29.558	69.846	251.422	211.289	hypothetical protein F0562_035848
evm.TU.CHR7.436	1.386	0.755	1.238	2.417	2.009	3.021	2.331	3.383	2.089	2.101	3.239	2.48	2.876	2.411	2.246	2.281	1.678	1.752	hypothetical protein F0562_003568
evm.TU.CHR1.2632	0.738	0.596	0.71	2.94	1.205	1.787	2.03	1.805	1.312	1.98	1.746	2.276	2.003	0.98	1.4	0.114	0.396	0.296	aspartyl protease family protein At5g10770-like
evm.TU.CHR1.893	20.91	15.33	13.728	42.649	27.864	37.677	34.87	43.166	47.87	43.516	43.395	47.73	50.123	48.444	44.404	20.565	11.968	14.317	hypothetical protein CDL12_15538
evm.TU.CHR10.339	0.235	0.075	0	1.15	0.579	0	2.669	0.249	2.681	1.546	0.233	2.044	4.478	1.991	1.393	0.236	0.078	0	Leucine-rich repeat extensin-like protein
evm.TU.CHR6.1345	29.055	28.825	32.889	6.907	7.542	9.959	5.589	12.645	2.831	9.254	11.504	14.393	2.809	5.046	3.324	8.026	32.989	33.77	Expansin A1
evm.TU.CHR3.463	0.887	1.317	1.131	5.972	6.368	12.416	5.504	8.7	16.155	5.232	4.596	9.091	4.195	2.903	4.085	0.395	0.098	1.232	hypothetical protein MANES_17G066900
evm.TU.CHR1.1299	21.003	12.416	10.763	27.532	42.478	28.34	83.371	90.533	106.631	100.016	94.446	114.235	100.677	86.279	82.164	25.094	10.381	10.563	protein E6-like
evm.TU.CHR2.208	0.56	0.534	0.73	1.812	1.647	1.269	2.198	1.169	1.619	1.911	3.611	2.736	3.632	3.091	3.315	0.702	1.012	1.458	hypothetical protein TEA_014950
evm.TU.CHR14.726	2.491	2.703	3.209	7.11	5.273	8.527	17.596	8.037	14.533	9.924	15.212	11.259	15.662	15.024	12.866	4.895	3.409	4.477	hypothetical protein F0562_021900
evm.TU.CHR8.1225	1.509	2.609	2.262	8.384	5.133	6.027	4.442	7.346	6.161	10.509	3.274	5.198	6.556	2.106	4.186	2.268	1.034	1.67	hypothetical protein F0562_000513
evm.TU.CHR3.1961	1.151	5.419	4.482	11.397	14.375	2.856	40.502	47.954	49.066	59.814	66.533	52.153	69.531	61.006	72.309	11.307	5.127	5.276	putative strigolactone esterase D14
evm.TU.CHR2.29	19.765	12.543	16.981	4.701	8.681	8.321	2.099	7.411	2.591	7.133	2.514	8.138	2.185	2.879	1.907	1.722	10.196	13.022	probable pectinesterase/pectinesterase inhibitor 34
evm.TU.CHR17.1206	0.81	1.417	0.986	0.396	0.249	0.515	0	0.537	0.271	0.102	0.536	0.406	0.28	0.274	0.133	0.406	0.808	0.984	uncharacterized protein LOC114303614
evm.TU.CHR14.802	10.561	5.546	7.477	2.65	2.592	5.361	3.38	2.696	2.142	2.13	2.787	4.078	3.72	3.147	2.294	4.078	14.298	10.999	uncharacterized protein LOC114318273
evm.TU.CHR4.894	16.377	4.945	4.387	46.675	9.079	8.026	6.487	3.284	3.02	2.904	2.086	2.786	2.261	4.042	2.446	3.613	10.636	9.78	ethylene response factor 11-c
evm.TU.CHR3.604	7.386	6.245	4.288	17.053	12.001	16.813	25.84	10.941	18.052	11.706	11.653	14.887	14.282	12.779	10.349	11.774	6.862	7.605	hypothetical protein TEA_022024
evm.TU.CHR19.810	37.05	52.678	72.495	126.608	116.531	139.6	234.311	149.636	350.966	305.364	270.269	315.104	377.025	388.428	273.192	60.78	91.139	64.213	hypothetical protein F0562_026023
evm.TU.CHR3.2328	10.233	18.63	26.228	1.755	2.162	2.161	1.363	3.601	1.57	7.402	2.711	5.245	2.837	1.269	1.002	3.131	15.499	14.4	probable xyloglucan endotransglucosylase/hydrolase protein 23
evm.TU.CHR16.255	8.116	8.13	11.341	3.885	3.519	3.02	2.619	2.903	2.692	3.507	2.173	2.359	4.043	5.19	3.603	5.531	3.48	5.833	DeSI-like protein
evm.TU.CHR12.246	7.465	4.273	6.033	43.754	48.207	44.15	55.829	66.01	60.586	52.767	56.266	53.863	28.466	31.635	31.295	16.644	6.512	3.499	hypothetical protein F0562_016780
evm.TU.CHR11.346	2.009	2.756	1.703	0.184	0.579	0.899	0.383	0.1	0.442	1.333	0.311	0.755	0.326	0.382	0.496	0.378	2.317	2.027	hypothetical protein CDL12_10912
evm.TU.CHR13.290	26.762	12.866	17.414	52.014	54.858	70.122	123.046	133.687	116.935	78.658	140.125	137.111	35.02	66.531	35.843	47.334	26.892	34.058	root phototropism protein 3-like
evm.TU.CHR2.2171	6.848	5.38	5.281	11.299	10.99	16.743	31.219	23.145	24.987	21.811	26.368	27.97	21.556	23.833	21.004	13.898	9.18	8.331	hypothetical protein F0562_005436
evm.TU.CHR13.318	0.084	0.161	0.351	1.48	0.932	0.562	1.542	0.87	1.185	0.957	1.336	1.434	0.961	0.598	1.246	0.169	0.42	0.175	F-box protein At5g49610-like
evm.TU.CHR16.786	18.268	17.428	16.292	4.227	4.878	2.522	2.096	6.687	5.073	3.462	2.384	6.745	2.494	1.22	1.423	1.927	23.965	17.524	hypothetical protein F0562_012668
evm.TU.CHR2.2690	2.018	2.217	1.722	0.12	0.564	0.7	0.32	1.021	0.307	0.325	0.243	0.797	0.444	0.124	0.302	0.245	1.342	1.593	hypothetical protein F0562_005242
evm.TU.CHR14.1481	4.486	3.628	6.203	1.238	0.9	2.419	1.616	2.945	1.176	3.844	1.451	1.27	1.315	1.188	2.212	6.059	0.486	0.813	PREDICTED: auxin-induced protein 22D
evm.TU.CHR18.924	10.954	6.427	4.448	15.53	16.679	18.078	25.279	28.124	21.678	18.628	34.129	19.089	20.771	26.125	24.623	12.531	16.382	12.771	allene oxide synthase
evm.TU.CHR4.1244	0.604	0.576	0	1.475	1.672	1.44	2.107	1.44	1.821	1.831	0.3	2.421	2.507	2.759	0	1.211	0.602	0.629	hypothetical protein E3N88_02565
evm.TU.CHR20.814	1.458	0.596	0.651	1.221	2.498	2.98	1.09	3.642	2.512	2.842	3.924	2.296	2.593	1.903	3.903	1.043	2.699	1.084	hypothetical protein F0562_016740
evm.TU.CHR7.1217	4.018	8.458	7.848	17.383	18.064	10.83	29.872	26.564	28.783	22.578	31.564	31.063	27.332	22.918	24.411	8.564	2.734	3.188	linamarin synthase 2-like
evm.TU.CHR15.643	0.264	0.252	0	0.515	1.703	0.252	1.15	0.838	1.325	1.999	0.262	0.264	0.821	1.874	0.26	0.264	0.263	1.373	PREDICTED: putative E3 ubiquitin-protein ligase RING1a
evm.TU.CHR3.462	0.211	0.302	0	1.75	1.069	3.116	1.195	1.759	5.295	1.837	0.627	2.218	1.64	0.321	1.351	0.211	0	0.329	hypothetical protein MANES_17G066900
evm.TU.CHR3.461	0.601	0.861	0.47	6.316	4.161	25.817	5.377	6.932	39.14	32.825	27.736	5.575	2.496	3.205	52.059	0.452	0.3	1.096	hypothetical protein MANES_17G066900
evm.TU.CHR3.330	5.241	4.737	4.243	14.148	14.061	12.039	22.737	15.842	15.874	16.363	22.708	37.046	9.876	13.651	13.266	10.505	5.501	5.89	hypothetical protein F0562_018395
evm.TU.CHR13.1113	4.513	6.402	5.325	29.006	22.517	15.748	33.925	29.265	31.932	32.051	26.621	28.447	17.746	13.563	15.875	13.449	5.98	5.628	uncharacterized protein LOC107015215
evm.TU.CHR1.1973	7.34	4.632	5.846	9.542	20.689	14.28	41.185	54.853	47.752	47.713	57.723	60.934	20.871	22.881	22.407	8.224	8.01	9.691	hypothetical protein F0562_012696
evm.TU.CHR4.754	0.486	1.59	2.535	11.264	2.756	1.855	10.481	3.478	1.466	3.212	5.442	1.601	4.325	3.455	2.604	0.696	4.571	2.966	gibberellin 2 oxidase 1
evm.TU.CHR15.1119	6.181	8.137	8.443	25.299	14.312	19.044	17.574	22.992	17.022	23.192	16.98	19.635	20.01	17.693	16.462	24.403	9.675	7.918	hypothetical protein F0562_016254
evm.TU.CHR6.1704	1.52	1.243	1.314	0.297	0.561	0.829	0.227	0.932	0.524	0.659	0.259	0.479	0.406	0.353	0.6	0.871	1.126	0.995	hypothetical protein F0562_014697
evm.TU.CHR17.603	341.07	613.235	621.045	1993.54	1508.25	2011.7	3073.2	2376.42	3950.38	2386.43	2949.4	2384.3	3073.31	2957.45	3343.72	573.704	628.556	545.338	hypothetical protein F0562_011253
evm.TU.CHR6.851	67.613	86.144	112.807	225.85	214.898	194.329	233.983	263.515	327.952	201.71	219.775	226.011	181.959	176.674	188.043	96.605	56.54	59.061	hypothetical protein TEA_007614
evm.TU.CHR13.814	149.08	239.797	263.539	607.695	389.818	584.535	1188.03	802.389	1922.53	1079.09	1267.16	1397.38	1624.98	1579.29	1758.81	262.105	402.886	404.485	hypothetical protein EJD97_005710
evm.TU.CHR4.450	26.11	42.463	39.162	23.797	14.226	14.213	13.284	15.377	14.453	14.271	13.464	10.95	15.411	10.995	12.411	30.478	34.663	29.361	uncharacterized protein LOC114311704
evm.TU.CHR11.1283	1.709	11.475	1.639	33.248	12.421	88.73	1.133	71.489	40.047	57.921	2.915	7.945	33.472	8.533	14.09	16.642	0.818	1.21	hypothetical protein TEA_005229
evm.TU.CHR1.1917	0.594	1.699	2.034	5.302	4.146	2.831	3.92	4.381	3.665	3.793	2.523	3.569	3.256	3.443	3.848	1.869	0.93	0.707	hypothetical protein CEY00_Acc19935
evm.TU.CHR13.629	5.621	5.775	8.566	1.549	2.46	2.268	1.697	3.036	1.014	2.24	1.072	3.105	2.019	3.145	3.625	7.365	2.515	1.726	hypothetical protein F0562_024293
evm.TU.CHR5.1401	7.693	10.282	8.893	50.41	49.079	48.984	102.58	104.36	114.091	87.973	124.779	76.299	91.012	89.033	98.836	13.164	8.213	8.012	hypothetical protein F0562_013385
evm.TU.CHR19.1138	3.253	3.012	3.591	7.85	7.59	7.94	4.84	8.897	6.923	8.775	7.875	4.794	7.147	6.506	7.644	3.643	3.815	2.69	steroid 5-alpha-reductase det2
evm.TU.CHR2.2716	21.623	10.733	16.474	5.027	8.944	6.051	3.41	5.866	3.168	4.808	3.126	8.196	3.477	3.604	3.896	7.836	9.785	10.18	hypothetical protein F0562_005213
evm.TU.CHR20.262	3.573	2.772	3.825	1.536	1.099	0.818	0.997	1.969	1.197	1.3	1.323	0.668	1.384	1.499	1.222	1.91	2.755	2.332	4-coumarate--CoA ligase 1 isoform X1
evm.TU.CHR10.1230	26.138	30.903	29.727	10.033	9.05	10.928	4.307	11.408	6.154	15.372	9.86	13.13	8.95	6.683	5.715	13.921	29.409	29.211	Transcription factor bHLH113 like
evm.TU.CHR14.1233	2.951	0.104	0	0.747	0.302	0.104	0.381	0.261	0	0.166	0.108	0.767	0.113	0	0.431	0.329	2.07	0.341	hypothetical protein F0562_000778
evm.TU.CHR2.673	16.398	12.791	15.199	3.925	6.163	8.378	3.097	3.973	2.77	5.489	3.568	4.167	3.684	3.272	3.502	5.665	23.522	17.078	hypothetical protein F0562_026172
evm.TU.CHR9.1131	19.125	14.994	14.373	7.652	7.32	5.628	3.327	4.083	4.294	4.049	2.976	6.881	5.595	4.957	4.867	5.862	9.788	10.595	hypothetical protein F0562_033365
evm.TU.CHR17.305	4.385	4.392	4.801	14.563	11.529	5.856	12.62	10.978	16.086	9.805	11.85	10.766	14.559	12.24	13.733	6.151	9.836	9.476	hypothetical protein F0562_010183
evm.TU.CHR20.833	13.01	12.129	11.254	28.595	48.691	22.283	116.177	85.195	90.641	69.595	164.804	99.266	92.196	96.943	88.23	18.37	15.625	18.631	hypothetical protein CDL12_25365
evm.TU.CHR5.1446	0.955	0.633	0.913	2.229	1.982	1.518	3.771	0.843	2.933	2.534	1.236	1.276	2.835	1.373	1.204	1.249	0.635	0.884	Cytokinin dehydrogenase
evm.TU.CHR12.1113	7.136	6.094	7.501	2.923	2.708	4.007	22.134	7.456	12.609	9.161	18.377	14.706	10.45	14.837	10.502	11.822	17.844	21.037	hypothetical protein TEA_026176
evm.TU.CHR18.852	5.37	6.071	6.221	2.72	2.752	2.656	2.949	2.213	3.398	1.508	2.564	2.392	5.365	5.854	4.904	1.395	1.586	0.829	hypothetical protein F0562_027648
evm.TU.CHR18.1059	23.385	48.67	43.473	117.013	111.596	89.167	88.263	101.073	54.494	62.415	73.376	133.99	25.71	40.694	23.549	176.664	159.467	131.347	flavanone 3-hydroxylase
evm.TU.CTG001500_F_3.22	29.382	37.754	40.167	84.873	65.496	84.22	76.635	104.146	81.318	84.403	79.753	111.513	33.989	56.296	39.385	143.484	145.705	175.408	NAD(P)-binding domain containing protein
evm.TU.CHR2.356	0.379	0.517	0.791	2.329	1.1	0.775	1.276	1.292	1.307	2.629	1.129	2.009	1.012	0.715	1.604	2.118	3.296	3.161	acid beta-fructofuranosidase-like isoform X1
evm.TU.CHR19.51	14.269	12.906	11.015	36.568	38.296	38.95	40.515	58.576	31.602	40.27	39.576	43.519	12.627	15.927	13.527	62.52	96.387	94.186	4-coumarate--CoA ligase 2
evm.TU.CHR20.1073	0.249	1.424	0.778	8.508	3.214	4.51	3.038	0.396	2.751	2.641	2.468	0.499	1.291	1.01	0.491	4.738	0	4.406	uncharacterized protein A4U43_C08F13150
evm.TU.CHR4.2216	9.164	15.383	11.026	1.894	2.032	3.194	6.686	2.942	7.262	5.143	4.632	5.033	10.606	12.075	15.819	5.651	2.811	5.231	UV-B-induced protein At3g17800, chloroplastic
evm.TU.CHR2.2258	12.697	7.452	8.814	20.208	24.513	25.007	16.705	20.383	21.688	15.979	21.012	27.093	13.36	21.107	14.003	21.266	24.75	27.711	PREDICTED: uncharacterized protein LOC102587194 isoform X1
evm.TU.CHR20.860	0.663	0.813	1.087	1.388	4.282	2.259	4.296	9.487	5.046	9.048	5.543	6.645	1.966	1.635	0.841	4.461	5.478	4.933	two-component response regulator ARR6-like
evm.TU.CHR14.292	12.043	16.692	18.422	44.672	41.873	35.494	33.245	40.502	26.036	35.483	27.944	54.652	10.374	13.954	7.957	65.919	129.588	104.068	PREDICTED: trans-cinnamate 4-monooxygenase
evm.TU.CHR5.1276	12.078	16.672	16.675	38.559	27.887	35.208	30.896	47.089	36.418	37.798	32.589	46.049	17.293	21.574	14.11	56.661	56.443	69.711	NAD(P)-binding domain containing protein
evm.TU.CHR6.599_evm.TU.CHR6.600	4.451	4.73	5.472	1.909	1.77	1.139	1.263	1.611	1.746	1.783	1.974	1.56	3.567	2.167	1.999	1.523	0.649	0.415	hypothetical protein F0562_020131
evm.TU.CHR13.235	1.488	2.154	1.766	1.002	0.757	0.734	0.805	0.653	0.877	0.7	1.018	0.926	0.958	0.99	1.569	0.514	1.074	1.015	Dynein light chain like
evm.TU.CHR1.1503	15.154	16.38	16.346	64.682	51.65	45.147	58.661	56.961	66.325	29.708	41.237	31.944	32.3	24.854	31.443	11.146	4.54	6.686	hypothetical protein TEA_023259
evm.TU.CHR12.463	1.625	1.32	1.298	0.676	0.67	0.594	0.241	0.385	0.452	0.446	0.514	0.485	1.112	1.229	0.819	0.485	0.759	0.54	hypothetical protein F0562_017154
evm.TU.CHR2.1184	0.506	3.62	2.77	1.112	0.233	0.241	0.772	1.307	0.89	2.014	0.502	0.38	2.363	0.257	1.123	1.648	0.504	0.263	hypothetical protein F0562_003676
evm.TU.CHR4.1889	20.066	14.565	15.465	6.392	6.841	10.819	4.566	5.548	7.892	13.227	7.355	3.934	7.695	7.527	12.479	5.246	9.133	9.995	uncharacterized protein LOC105628245
evm.TU.CHR19.829	0.876	0.537	0.587	1.1	1.616	1.313	0.709	1.691	2.138	0.949	1.862	1.944	1.039	1.588	0.679	1.442	0.998	1.629	hypothetical protein F0562_031881
evm.TU.CHR9.1036	0.997	2.283	2.184	10.228	2.944	2.949	0.609	0.713	0.802	8.239	1.582	3.598	3.001	4.454	2.066	23.083	17.399	12.151	hypothetical protein TEA_026811
evm.TU.CHR13.50	112.788	78.594	98.316	23.889	18.014	15.345	66.014	30.376	45.981	35.454	40.484	30.192	83.747	70.033	79.799	31.214	26.144	27.6	hypothetical protein F0562_022751
evm.TU.CTG000330.5	0.545	1.236	0.64	0	0.126	0.13	0.119	0	0.548	0.207	0.135	0.068	0.424	0.138	0.538	0	0	0	hypothetical protein F0562_028262
evm.TU.CHR4.564	45.362	25.476	28.819	79.742	80.363	93.442	93.266	87.685	75.129	63.646	86.74	72.923	52.515	66.642	57.976	75.839	140.102	143.19	hypothetical protein F0562_011106
evm.TU.CHR4.563	24.19	19.707	16.722	51.51	53.66	60.93	56.419	51.849	53.817	42.237	58.764	39.223	27.075	41.66	28.152	45.212	81.027	99.642	unnamed protein product, partial
evm.TU.CHR20.1075	8.921	4.514	5.055	33.986	18.821	24.493	20.229	22.073	17.347	15.524	22.118	28.958	7.606	9.528	7.996	26.585	36.544	35.466	Chaperone protein like
evm.TU.CHR14.946	114.245	114.81	112.24	38.728	40.794	35.232	42.31	26.484	40.754	34.504	37.414	47.993	78.874	75.84	76.264	29.767	29.392	38.701	hypothetical protein F0562_001558
evm.TU.CHR1.2405	48.241	45.074	48.351	104.783	98.496	116.068	112.289	107.56	90.058	128.455	102.74	103.471	74.57	87.693	87.972	149.813	102.676	94.633	sulfite exporter TauE/SafE family protein 3
evm.TU.CHR16.1161	10.134	8.652	9.763	3.766	2.913	3.783	2.626	2.773	2.694	1.447	3.459	2.245	6.362	4.472	4.31	1.582	0.11	0.229	hypothetical protein F0562_013167
evm.TU.CHR4.2542	11.447	4.229	7.49	70.276	31.579	31.208	44.488	34.835	28.426	20.673	26.992	28.118	7.569	10.196	9.299	16.307	93.155	93.742	hypothetical protein F0562_000898
evm.TU.CHR8.111	21.984	17.073	13.572	2.282	9.044	8.118	5.094	8.953	3.983	6.325	9.681	4.599	11.341	9.697	7.777	3.511	4.118	3.476	hypothetical protein F0562_033485
evm.TU.CHR17.44	10.418	9.563	9.629	3.47	3.641	3.614	3.855	3.513	3.411	4.069	4.618	4.192	5.815	4.887	8.175	4.35	2.597	2.713	hypothetical protein F0562_008605
evm.TU.CHR8.317	61.796	63.788	51.145	6.798	4.622	11.312	10.148	4.071	14.045	10.846	10.436	10.266	52.28	44.362	49.371	22.929	5.606	8.929	zinc finger protein CONSTANS-LIKE 16-like
evm.TU.CHR13.551	0.067	0.256	0.14	0.524	1.545	1.023	0.643	4.74	0.404	1.727	2.259	1.209	0	0.544	0	3.223	4.944	4.536	hypothetical protein F0562_001018
evm.TU.CHR16.1172	0.165	0.079	0	0.728	0.84	1.421	1.732	1.381	1.913	0.565	1.97	1.41	0.515	0.504	0.245	0	2.31	2.327	PREDICTED: ethylene-responsive transcription factor CRF2-like
evm.TU.CHR6.872	0.73	0.174	0.571	1.426	0.337	2.088	1.432	3.19	0.733	2.489	2.352	0.731	0.568	0.926	0.36	1.28	2.001	4.56	hypothetical protein F0562_006594
evm.TU.CHR15.492	0	0.124	0.135	1.523	1.318	2.354	0.566	1.239	1.697	1.379	0.902	0.521	0.539	0.396	0.897	2.864	0.777	0.135	hypothetical protein TEA_018340
evm.TU.CHR11.879	15.333	13.992	9.732	6.513	7.38	3.816	4.07	6.889	3.35	7.581	3.306	4.677	15.219	8.121	9.207	3.34	5.318	4.86	_
evm.TU.CHR10.377	2.574	2.21	2.845	0.905	0.617	0.638	0.808	1.064	1.345	0.859	0.306	1.187	2.724	1.254	1.574	0.567	0.873	1.233	Toll-like receptor 7
evm.TU.CHR6.575	5.899	7.458	6.529	2.192	2.07	2.037	2.588	2.273	2.583	2.332	3.23	1.668	4.581	3.416	4.534	2.103	0.722	1.432	hypothetical protein F0562_020131
evm.TU.CHR12.551	0.086	0.329	0.36	1.771	1.035	0.741	1.581	0.823	0.347	0.523	0.599	1.384	0.09	0.175	0.511	0.692	6.455	7.102	hypothetical protein F0562_015595
evm.TU.CHR2.480	30.123	52.505	53.484	168.607	145.409	123.174	172.832	205.526	98.03	135.403	136.296	263.697	34.805	63.303	33.57	292.232	339.14	288.461	hypothetical protein F0562_026381
evm.TU.CHR15.691	34.784	67.068	51.353	23.25	12.16	28.991	20.598	11.496	20.609	21.511	20.517	12.476	43.882	31.034	27.811	6.421	7.301	8.199	hypothetical protein TEA_006009
evm.TU.CHR13.816	6.094	14.397	11.575	3.26	1.539	2.076	3.354	3.518	5.105	3.685	3.454	1.672	14.756	8.396	9.59	2.108	6.004	3.098	hypothetical protein F0562_023413
evm.TU.CHR6.1206	1.017	1.412	0.965	1.265	3.072	2.647	1.694	4.852	1.302	5.118	1.468	3.615	1.728	1.314	3.376	2.503	4.427	2.408	AAA-ATPase At3g50940-like
evm.TU.CHR11.1383	1.574	2.534	2.223	0.833	0.726	0.469	0.572	1.173	1.022	0.721	0.878	0.362	1.872	1.032	1.165	0.559	0.589	0.376	hypothetical protein L484_017445
evm.TU.CHR15.96	30.7	42.548	39.627	21.398	13.553	14.601	16.189	15.732	18.39	10.136	8.986	8.287	27.475	19.109	25.685	15.955	4.999	4.856	hypothetical protein F0562_015511
evm.TU.CHR19.1034	0.431	5.344	3.145	0.421	0	0.411	0.376	0.343	1.732	0.98	0.427	1.295	1.788	1.312	0.425	0	0	0.449	uncharacterized protein LOC113730675 isoform X3
evm.TU.CHR2.3059	0.535	1.166	0.398	0.075	0.141	0.364	0.067	0.182	0.077	4.284	0.303	0.842	0.475	0.233	0.603	0.153	0.076	0.08	hypothetical protein F0562_004867
evm.TU.CHR13.627	22.134	27.54	20.272	48.589	59.862	73.982	77.734	106.833	92.964	25.934	101.498	40.611	21.788	19.606	22.623	7.928	0.294	0.263	galactinol--sucrose galactosyltransferase-like
evm.TU.CHR14.917	0.334	0.159	0.116	1.142	1.541	0.584	0.68	1.726	0.336	2.406	0.552	1.004	0.462	0.509	0.055	2.12	18.429	15.771	hypothetical protein VITISV_041082
evm.TU.CHR18.887	61.741	54.47	55.595	18.002	24.121	18.03	18.82	23.912	17.81	24.118	22.104	23.756	31.297	29.498	31.851	24.938	21.357	22.391	PREDICTED: BRI1 kinase inhibitor 1-like
evm.TU.CHR6.1357	2.228	2.355	3.074	6.464	6.072	20.603	5.591	6.812	7.27	6.861	8.976	8.349	5.336	5.22	3.044	17.039	13.536	11.961	hypothetical protein TEA_028818
evm.TU.CHR4.601	7.279	9.323	8.215	101.407	49.309	116.623	34.528	21.242	7.317	39.081	17.703	41.173	11.692	23.483	5.312	345.645	235.136	155.887	PREDICTED: probable tyrosine-protein phosphatase At1g05000
evm.TU.CHR6.887	89.939	60.331	64.059	138.655	163.17	243.218	233.406	270.319	205.817	149.597	304.434	200.186	74.369	104.338	103.177	311.221	411.939	368.413	hypothetical protein F0562_028899
evm.TU.CHR4.2204	19.667	19.716	24.505	3.582	3.229	5.247	2.617	3.842	2.68	5.433	1.653	4.51	10.031	12.519	11.673	2.004	1.496	0.868	hypothetical protein F0562_021718
evm.TU.CHR7.481	14.538	15.733	13.18	154.742	43.39	159.283	37.426	34.797	25.19	38.614	17.486	39.85	23.36	32.048	14.074	209.508	26.99	20.34	heptahelical transmembrane protein 4-like isoform X1
evm.TU.CHR6.1128	6.229	3.489	5.244	28.86	16.975	23.821	14.603	10.083	18.092	14.598	17.059	16.149	10.021	10.441	6.482	10.307	40.338	40.827	hypothetical protein F0562_020646
evm.TU.CHR13.363	9.175	21.832	14.408	6.011	6.871	8.341	4.896	4.376	6.51	6.546	2.462	3.462	9.745	6.903	10.329	5.517	3.013	4.16	Calcineurin subunit B like
evm.TU.CHR1.2197_evm.TU.CHR1.2198	15.28	14.356	13.967	6.72	6.987	7.887	7.471	5.941	7.712	7.672	7.446	6.099	9.746	9.467	10.766	7.788	3.99	6.2	hypothetical protein F0562_035538
evm.TU.CHR18.861	9.565	7.367	7.64	18.858	21.938	18.876	20.128	23.47	13.935	17.594	25.368	29.811	10.926	18.215	10.344	39.13	165.267	144.807	ABSCISIC ACID-INSENSITIVE 5-like protein
evm.TU.CHR15.37	1.912	1.675	1.668	6.288	3.995	5.806	4.764	4.062	4.235	4.88	4.14	5.669	3.724	2.455	3.156	4.535	4.434	4.917	hypothetical protein F0562_017647
evm.TU.CHR13.578	1.404	4.466	1.883	6.01	5.553	23.477	2.158	8.399	5.041	14.448	1.061	3.284	4.858	1.358	2.573	5.026	6.268	6.826	hypothetical protein F383_28754
evm.TU.CHR7.1110	12.626	8.777	8.777	2.199	1.445	1.961	4.183	0.467	4.82	1.558	1.456	2.354	19.703	10.134	14.193	1.275	0.586	0.816	hypothetical protein F0562_001389
evm.TU.CHR15.234	6.113	3.698	7.773	2.622	2.201	3.555	2.601	0.83	3.896	3.164	2.661	2.092	4.332	3.027	3.677	1.345	0.743	1.708	hypothetical protein F0562_015439
evm.TU.CHR2.1310	16.221	30.38	26.581	56.741	50.482	51.272	60.048	83.899	65.893	32.64	57.087	71.469	14.04	21.019	17.034	83	72.147	69.602	2-alkenal reductase (NADP(+)-dependent) isoform X1
evm.TU.CHR8.545	2.344	1.642	2.414	4.87	6.078	7.162	6.341	4.293	5.13	4.342	5.592	5.204	3.695	3.856	4.04	3.806	4.704	4.76	hypothetical protein F0562_002971
evm.TU.CHR5.2007_evm.TU.CHR5.2008	8.754	14.985	11.631	6.034	4.657	5.59	2.802	2.665	5.251	3.291	2.836	2.582	9.413	8.133	7.034	3.608	1.724	1.985	hypothetical protein TEA_028361
evm.TU.CHR11.1319	12.097	17.744	16.629	9.368	6.099	7.312	3.992	3.985	5.878	3.773	3.927	2.985	12.213	7.154	8.564	5.679	1.702	2.232	hypothetical protein F0562_033200
evm.TU.CHR3.1930	10.653	11.503	10.351	43.047	22.962	31.643	26.65	22.94	20.977	25.585	25.502	31.01	17.687	17.99	18.629	37.364	29.162	30.865	6-phosphofructokinase 3 -like protein
evm.TU.CHR18.929_evm.TU.CHR18.930	6.855	3.657	5.611	64.161	22.374	29.393	10.287	19.804	6.816	14.808	9.285	14.996	4.054	8.755	4.436	82.953	210.713	160.454	Pre-mRNA-splicing factor ATP-dependent RNA helicase
evm.TU.CHR3.1193	0.412	0.197	0	0.101	1.045	0.688	1.258	1.638	0.311	1.484	0.919	2.994	0.107	0.209	0.203	0.206	1.951	4.077	hypothetical protein POPTR_T093600
evm.TU.CHR5.1893	65.839	110.652	96.573	39.341	41.303	33.497	24.596	17.531	35.844	26.119	19.916	28.042	68.545	48.787	50.983	32.108	14.442	20.228	hypothetical protein F0562_019213
evm.TU.CHR4.2197	20.354	34.129	32.25	9.382	8.454	9.078	15.37	8.615	15.941	12.557	14.157	12.186	32.823	31.841	30.856	13.774	9.137	12.022	UV-B-induced protein At3g17800, chloroplastic
evm.TU.CHR5.1330	1.625	0.689	0.753	0.353	0	0.172	0.157	0	0.545	0	0.537	0.181	0.75	0.183	0.178	0	0.54	0	transcriptional corepressor LEUNIG_HOMOLOG isoform X1
evm.TU.CHR6.1494	16.129	13.895	14.625	42.474	52.205	49.813	35.71	49.739	39.092	31.405	33.919	37.68	15.953	16.865	13.303	52.543	125.211	114.331	PREDICTED: common plant regulatory factor 1 isoform X2
evm.TU.CHR15.101	0.612	0	0.213	2.987	0.94	1.945	1.6	0.972	0	0.927	1.415	1.634	0	0.621	0	3.473	0.406	0.849	hypothetical protein F0562_015524
evm.TU.CHR12.15	4.818	5.156	5.505	16.085	21.143	16.666	14.617	34.535	8.675	35.667	19.447	36.865	7.912	9.526	6.282	49.206	138.479	114.806	hypothetical protein F0562_016484
evm.TU.CHR14.912	15.152	14.824	14.523	7.432	7.376	5.536	8.548	5.791	6.545	10.264	5.947	5.815	9.969	10.865	9.795	7.947	4.5	3.425	hypothetical protein F0562_001921
evm.TU.CHR8.564	1.347	0.571	0.781	0.731	0.138	0	0.261	0.476	0	0.34	0.148	0.15	0.466	0.304	0.295	0	0.597	0.312	hypothetical protein F0562_028285
evm.TU.CHR16.1261	0.519	1.088	0.433	1.824	1.914	2.474	1.9	1.979	0.521	2.123	1.543	0.728	0.215	0.842	0.819	0.104	0.103	0.54	soluble inorganic pyrophosphatase PPA1
evm.TU.CHR4.305	0.683	2.605	0.712	0.167	0	0.163	0	0	0	0	0.339	0	2.657	0.347	0	0	0	0	hypothetical protein C3L33_11433, partial
evm.TU.CHR1.1397	2.486	4.463	3.202	1.285	1.619	0.837	0.638	0.581	0.441	0.111	0.145	0.147	3.034	3.265	3.606	1.319	1.02	1.37	hypothetical protein GH714_001679
evm.TU.CHR3.91	9.766	12.734	9.16	6.328	4.527	3.183	3.767	2.848	5.278	4.427	3.796	2.803	11.203	7.771	10.892	4.032	2.153	3.373	U-box domain-containing protein
evm.TU.CHR5.1817	2.378	5.029	3.486	0.942	1.542	0.736	1.065	0.46	3.489	1.803	0.956	1.546	5.136	2.871	4.122	0.515	0.192	0.536	hypothetical protein FH972_001692
evm.TU.CHR19.910	3.4	2.877	3.831	19.714	7.892	16.112	8.561	6.8	5.181	8.646	3.589	8.463	4.154	5.232	3.516	26.487	11.919	7.139	hypothetical protein F0562_025881
evm.TU.CHR3.2527	0	0	0.108	1.219	0.576	1.985	0.454	6.615	1.673	0.867	1.857	1.981	0.432	0.422	0.513	1.981	29.663	35.644	hypothetical protein AQUCO_01200172v1
evm.TU.CHR3.2406	0.186	0.237	0.517	0.484	1.944	0.296	0.108	2.069	0.623	2.584	1.844	2.423	0.386	0.126	1.04	1.242	0.742	0.71	hypothetical protein F0562_029726
evm.TU.CHR11.1497	1.34	1.804	2.137	1.078	0.582	0.827	0.206	1.378	0.554	2.33	0.156	1.343	0.327	0.4	0.233	0.632	0.707	0.164	probable xyloglucan endotransglucosylase/hydrolase protein B
evm.TU.CHR2.752	2.175	1.282	1.868	4.749	3.069	8.482	5.579	1.17	4.822	3.831	0.952	4.68	5.841	5.714	2.713	0.962	0.51	0.733	hypothetical protein TEA_014016
evm.TU.CHR4.677	60.273	35.015	41.292	9.013	14.352	11.821	11.689	39.558	11.033	21.645	24.913	37.727	5.171	7.314	6.178	3.442	23.299	23.707	hypothetical protein CDL12_06934
evm.TU.CHR20.1243	9.704	5.179	6.298	1.591	3.193	2.525	1.421	5.124	1.364	9.208	3.298	7.481	3.239	1.653	2.879	1.564	32.477	29.826	hypothetical protein TEA_021213
evm.TU.CHR18.264	5.91	3.132	2.739	1.818	1.212	2.14	1.957	1.87	1.375	3.277	1.085	1.645	2.782	0.944	1.727	2.303	1.2	1.482	auxin transporter-like protein 3
evm.TU.CHR2.770	0.274	1.045	1.142	0	8.844	0.261	0.956	0.218	7.433	1.453	0	0.549	0.853	1.39	7.025	30.741	1.092	0	Protein IN2-1 B like, partial
evm.TU.CHR2.177	5.457	2.326	2.058	2.382	0.75	1.108	0.101	1.938	0.233	2.992	1.957	0.349	2.168	0.707	0.687	0.116	1.852	2.056	late embryogenesis abundant protein At1g64065-like
evm.TU.CHR3.1678	3.908	2.318	2.5	1.155	1.303	1.88	0.516	1.644	1.254	1.469	1.856	1.777	1.465	0.733	2.008	1.349	1.703	1.265	hypothetical protein F0562_029968
evm.TU.CHR1.1960	0.785	1.209	1.322	0.649	0.056	0.173	0.474	0.576	0.364	0.778	1.257	0.423	0.125	0.123	0.06	0.121	0.301	0.44	MATE efflux family protein LAL5-like
evm.TU.CHR11.1110	2.896	0.921	1.006	0.111	0.524	0.542	0.248	0.857	0.228	0.861	1.07	1.536	0.353	0	0.448	0.797	18.058	10.171	Galacturonosyltransferase-like
evm.TU.CHR9.268	9.66	6.574	5.909	19.062	45.865	56.456	7.751	26.72	17.217	8.055	11.241	4.195	74.641	50.465	41.038	85.765	7.641	5.969	diacylglycerol O-acyltransferase 3
evm.TU.CHR10.877	4.32	2.006	3.912	1.388	1.573	0.922	0.892	2.214	1.428	3.102	1.296	1.652	1.415	0.865	0.505	0.342	0.85	0.651	UDP-glucuronate 4-epimerase 6
evm.TU.CHR3.573	1.68	1.384	3.185	0.448	0.282	0.656	0.866	0.911	0.461	0.926	1.591	1.378	0.475	2.093	0.377	3.214	15.533	18.214	hypothetical protein F0562_018047
evm.TU.CHR1.1657	1.622	0.908	1.287	0.275	0.813	0.572	0.461	0.7	0.602	0.641	0.769	0.742	0.366	0.465	0.383	0.565	0.351	0.734	hypothetical protein F0562_011938
evm.TU.CHR2.353	0.91	1.142	1.199	0.608	0.265	0.548	0	0.495	0.241	0.218	1.045	0.384	0.298	0.146	0.378	0.144	0.143	0.299	monocopper oxidase-like protein SKS1
evm.TU.CHR4.1639	5.029	4.982	3.631	2.079	0.535	2.214	2.193	1.691	1.555	3.226	2.302	2.908	1.405	2.945	2.29	2.326	2.314	1.612	E3 ubiquitin-protein like
evm.TU.CHR4.1688	0.67	0.08	0.612	2.292	1.701	1.119	0.95	1.665	1.684	0.762	1.163	0.672	1.043	1.446	1.075	0.672	2.339	2.705	hypothetical protein F0562_001975
evm.TU.CHR1.1853	22.429	20.483	27.912	3.193	14.453	4.462	8.208	8.959	6.91	12.047	16.99	15.474	7.192	11.097	9.506	2.033	10.563	11.034	hypothetical protein EJD97_010357
evm.TU.CHR7.1055	2.576	2.107	3.838	16.899	4.754	8.426	10.914	2.048	9.248	0.279	1.46	6.27	4.201	8.593	7.988	7.008	12.11	7.283	_
evm.TU.CHR9.357	7.398	7.423	6.784	22.118	52.014	46.847	9.123	23.37	19.488	8.074	11.069	5.369	64.459	53.216	39.447	79.57	8.775	4.517	diacylglycerol O-acyltransferase 3
evm.TU.CHR5.497	0.64	0.203	0.222	1.458	0.984	0.712	1.116	1.441	0.75	0.485	0.846	0.641	0.885	0.649	1.157	1.175	2.339	1.111	Non-specific lipid-transfer protein-like protein
evm.TU.CHR10.445	12.967	6.78	5.149	7.078	22.862	23.772	5.675	19.184	3.108	168.333	12.449	43.935	15.802	22.766	12.109	141.783	166.79	131.498	hypothetical protein F0562_035399
evm.TU.CHR8.1266_evm.TU.CHR8.1267	3.213	5.35	4.836	14.48	17.561	17.61	2.591	5.277	1.584	12.845	8.658	9.235	12.361	11.292	11.213	6.5	14.023	16.29	hypothetical protein F0562_000459
evm.TU.CHR4.805	4.165	3.649	3.732	1.477	1.423	2.148	1.722	2.109	2.636	1.216	1.499	1.237	1.953	1.409	1.674	0.773	0.554	0.482	hypothetical protein F0562_010543
evm.TU.CHR4.357	1.11	1.059	0	0	0.171	0.176	0	0.588	0.558	0.14	0.367	0	0.192	0.376	0	0	0	0.193	Flowering time control protein like, partial
evm.TU.CHR10.360	1.597	15.889	5.091	155.481	72.785	70.212	18.904	5.005	16.648	89.935	1.946	20.395	43.229	34.276	41.816	13.352	24.977	26.471	hypothetical protein F0562_035477
evm.TU.CHR4.2422	26.972	14.581	21.375	6.938	9.456	9.949	11.37	11.291	15.001	7.429	7.223	7.298	8.116	4.289	7.893	9.55	2.151	3.933	Auxin-induced protein like
evm.TU.CHR13.404	1.754	1.597	3.409	0.623	1.177	1.217	0.939	1.711	0.962	1.239	0.554	1.358	1.737	0.688	0.865	0.999	0.477	0.249	putative receptor-like protein kinase At1g80870 isoform X2
evm.TU.CHR11.175	2.184	1.9	0.67	7.782	1.067	3.738	0.28	1.43	0.775	1.266	0.319	0.708	0.267	0.196	0.253	0	0	0	aldehyde oxidase GLOX-like
evm.TU.CHR2.3091	2.236	1.6	0.466	0.546	0.619	0.32	0.585	0.444	1.011	0.593	0.333	1.009	0.348	0.114	0.11	2.801	8.138	4.658	hypothetical protein F0562_004537
evm.TU.CHR11.412	1.079	0.396	0.26	0.243	0.23	0.079	0.289	0.33	0.25	0.377	0	0.208	0.086	0	0.123	0	0.083	0.086	hypothetical protein F0562_035811
evm.TU.CHR4.495	0.906	2.223	2.429	4.425	3.94	3.21	0.226	1.646	1.301	0.491	0.513	1.167	0	0	0	0	0.516	0.135	hypothetical protein DCAR_021203
evm.TU.CHR2.3011	28.196	56.255	39.65	18.058	19.321	17.076	72.961	29.201	53.858	87.803	112.671	96.498	174.212	198.57	180.967	110.911	124.818	107.718	unnamed protein product, partial
evm.TU.CHR19.706	6.123	11.317	11.572	5.14	3.354	2.464	10.764	2.738	4.231	4.134	4.839	2.972	5.261	3.884	5.19	2.972	1.812	1.295	Caffeoylshikimate esterase, partial
evm.TU.CHR14.286	8.106	3.767	4.226	3.35	2.013	2.082	2.9	3.222	2.402	2.6	2.577	2.708	2.48	3.376	1.128	2.499	15.749	15.369	Pathogenesis-related transcriptional activator like
evm.TU.CHR11.1079	24.32	19.887	22.476	45.715	64.889	45.587	30.302	41.987	30.359	54.286	49.576	42.705	50.397	52.252	46.931	81.638	307.376	275.147	hypothetical protein F0562_033727
evm.TU.CHR4.1453	2.48	0.296	0	0	0	0.296	0	0.985	0	0	0.307	0	0	0	0	0	0	0	syntaxin-71-like
evm.TU.CHR1.2504	1.271	2.358	1.473	0.897	0.195	0.067	0.431	1.179	0.994	0.642	0.21	0.212	0.513	0.215	0.418	0.849	0.141	0.294	hypothetical protein F0562_012247
evm.TU.CHR3.2374	7.737	5.831	6.616	14.059	15.561	13.95	11.81	12.485	7.854	19.707	16.345	13.569	14.692	13.352	14.12	12.871	29.16	19.259	uncharacterized protein LOC105162013
evm.TU.CHR2.1638	0.279	0.933	0.291	2.046	1.546	0.533	0.731	1.554	0.702	2.541	0.831	0.84	2.319	3.969	1.791	1.12	3.203	4.073	hypothetical protein F0562_011365
evm.TU.CHR7.804	0	0.488	0.178	6.659	2.673	2.764	0.297	0.271	0	8.268	0.169	1.025	2.299	1.557	0.841	3.586	1.019	0	auxin-responsive protein SAUR50-like
evm.TU.CHR5.2055	0.75	1.336	1.356	5.424	2.815	2.434	2.181	2.187	1.559	2.996	1.935	2.156	3.582	3.047	2.566	11.179	3.342	3.126	AAA-ATPase
evm.TU.CHR19.222	56.396	47.373	44.257	94.754	100.803	109.607	15.569	49.013	21.276	29.738	15.876	12.243	9.343	5.826	6.389	37.36	16.066	13.217	glycosyltransferase
evm.TU.CHR18.907	7.296	6.701	6.413	34.016	14.463	17.054	13.936	14.522	8.848	31.355	23.442	17.826	17.393	16.372	13.74	15.528	26.963	24.554	probable disease resistance protein At4g33300
evm.TU.CHR4.86	0.077	0	0.161	1.579	0.426	0.147	0.067	0.551	0.155	1.109	0.84	0.771	2.157	0.86	1.139	0.386	0.691	1.523	hypothetical protein F0562_009930
evm.TU.CHR1.1186	26.68	20.051	21.116	54.283	47.766	34.927	10.589	19.414	13.456	4.329	8.471	5.242	4.133	2.192	4.876	3.558	1.1	1.849	cbl-interacting protein kinase 5
evm.TU.CHR10.449	0.661	1.117	1.19	6.072	4.46	5.786	1.021	1.719	0.604	2.777	2.174	2.076	5.733	4.359	4.562	1.896	3.383	3.628	hypothetical protein F0562_000459
evm.TU.CHR6.1400	0.19	0.242	0.397	0.806	1.054	0.727	0.111	0.807	0.702	1.155	1.637	0.509	1.054	0.644	0.501	1.145	0.886	1.19	Transcription factor
evm.TU.CHR1.2500	27.337	27.661	25.625	92.151	84.656	73.148	53.64	42.554	52.535	81.29	75.792	61.731	70.527	55.366	58.294	61.759	50.332	53.964	EIN3-binding F-box protein 1-like
evm.TU.CHR11.364	2.073	1.695	1.955	0.964	0.819	0.847	0.516	1.177	1.19	0.673	0.685	0.198	0.717	0.501	1.071	0.198	0.984	0.411	uncharacterized protein At4g06744-like
evm.TU.CHR13.205	0	0.09	0	1.559	0.26	0	0.737	0.373	0.189	1.637	0.466	0.847	1.461	0.095	1.019	0.659	2.34	1.271	uncharacterized protein LOC113742424
evm.TU.CHR4.2279	0	0.158	0	1.452	1.523	3.623	0.72	0.131	0.332	3.505	0	0.662	1.199	2.011	0.977	0.662	1.317	0.688	hypothetical protein F0562_002329
evm.TU.CHR16.222	6.914	1.968	1.512	3.05	1.595	0.426	2.821	1.596	2.018	0.549	0.387	0.335	2.083	0.226	1.375	0.335	0.222	0.174	terpene synthase
evm.TU.CHR16.373	14.616	17.464	17.695	47.006	52.005	39.749	35.607	27.739	33.966	61.124	53.717	43.884	45.98	39.317	38.466	38.523	41.719	43.699	EIN3-binding F-box protein 1-like
evm.TU.CHR18.373	1.592	1.62	1.77	0.726	0.881	0.202	1.203	0.59	0.533	0.402	0.21	0	0.551	0.969	0.628	1.063	0.317	0.995	Pentatricopeptide repeat-containing protein
evm.TU.CHR16.1068	1.017	1.186	0.236	2.539	1.564	5.713	0.493	1.707	1.022	2.484	0.897	2.152	0	0.574	0.223	16.42	57.012	34.603	thaumatin-like protein
evm.TU.CHR19.680	0.219	1.256	0.687	0.214	0	0.209	0.191	0.349	0.221	0.166	0	0	0	0.223	0	0	0	0.229	hypothetical protein F0562_026121
evm.TU.CHR5.291	1.052	0.878	0.823	4.497	1.213	2.384	2.409	1.463	1.057	2.692	1.174	1.977	2.593	2.136	1.946	2.899	2.754	1.096	hypothetical protein F0562_020678
evm.TU.CHR20.912	1.626	0.291	0.742	0	0.281	0	0.089	0.404	0.817	0.308	0.202	0.306	0.211	0.516	0.201	0.102	0	0	hypothetical protein TEA_012748
evm.TU.CHR15.1251	62.342	54.798	65.876	92.436	35.925	33.441	19.926	8.014	10.319	19.633	15.32	17.612	19.196	26.571	26.004	13.903	0.277	0.385	Polyketide cyclase/dehydrase and lipid transport superfamily protein
evm.TU.CHR18.799	1.873	1.191	0.781	1.708	2.188	2.144	3.594	5.954	3.639	4.543	5.572	2.628	6.478	4.182	3.079	5.63	11.826	7.802	unnamed protein product
evm.TU.CHR1.831	12.142	8.729	8.341	4.216	5.574	5.929	4.367	5.352	3.586	3.621	2.968	3.922	4.777	3.622	4.825	3.518	2.123	2.697	hypothetical protein F0562_018031
evm.TU.CHR2.2314	21.102	20.6	18.038	11.745	13.582	17.789	5.885	5.851	7.399	1.488	0.73	0.984	1.018	1.245	0	0.246	0.245	0.894	probable xyloglucan endotransglucosylase/hydrolase protein 7
evm.TU.CHR9.1199	13.148	14.913	14.984	13.878	10.102	9.281	5.219	6.374	7.487	4.227	4.36	2.856	5.195	3.223	4.578	4.813	1.055	0.763	hypothetical protein F0562_034269
evm.TU.CHR12.96	2.623	3.386	2.145	2.763	1.85	3.336	5.966	6.827	6.824	9.084	6.988	4.381	12.648	9.658	12.684	2.165	0.923	0.696	heparan-alpha-glucosaminide N-acetyltransferase-like
evm.TU.CHR1.1965	30.484	16.083	18.783	29.102	52.624	41.637	234.453	152.357	189.173	139.874	202.699	202.044	175.17	129.399	166.072	35.176	55.722	53.395	F-box protein PP2-A13-like isoform X2
evm.TU.CHR13.676	2.043	1.711	1.87	1.1	1.654	2.506	0.182	0.994	0.419	0.759	0.414	0.167	0.692	0.466	0.494	0.501	0.166	0.174	nucleobase-ascorbate transporter 6
evm.TU.CHR2.1107_evm.TU.CHR2.1108	77.839	65.136	67.786	64.019	50.144	52.621	16.865	22.161	15.584	10.341	9.693	8.315	7.843	5.389	6.173	23.112	0.806	1.245	hypothetical protein F0562_032138
evm.TU.CHR10.872	2.522	2.776	0.961	1.326	0.85	3.007	0.508	0.308	0.731	0.515	0.673	0.486	0.805	0.935	0.622	0.097	0.242	0.202	LEAF RUST 10 DISEASE-RESISTANCE LOCUS RECEPTOR-LIKE PROTEIN KINASE-like 2.4
evm.TU.CHR2.895	27.034	19.003	19.288	9.556	13.372	10.858	5.274	7.351	5.184	4.247	1.764	1.782	2.676	2.708	3.597	1.782	1.951	0.926	hypothetical protein F0562_025936
evm.TU.CHR7.184	23.993	32.57	28.007	41.397	52.089	48.623	72.462	57.878	52.55	76.462	82.398	90.797	57.596	72.702	59.111	42.106	98.427	103.436	hypothetical protein F0562_004969
evm.TU.CHR3.538	6.547	9.705	7.391	8.035	4.642	1.858	1.369	1.204	1.088	0.41	0.751	0.813	0.898	0.714	1.068	0.542	0	0.056	hypothetical protein F0562_018093
evm.TU.CHR1.800	18.44	21.898	24.406	30.297	50.62	24.91	77.156	46.74	61.241	88.369	105.768	141.639	83.095	104.98	92.288	58.538	40.115	43.38	ferredoxin--NADP reductase, root isozyme, chloroplastic isoform X2
evm.TU.CHR4.1955	2.912	2.885	2.511	1.368	1.188	2.884	0.879	1.914	1.294	1.019	0.555	0.954	1.627	0.853	1.326	0.393	0.447	0.292	hypothetical protein F0562_001026
evm.TU.CHR14.674	8.935	7.991	7.315	13.366	13.524	17.946	20.274	22.25	14.629	24.024	20.527	21.477	22.128	26.076	20.176	16.194	19.801	20.611	hypothetical protein F0562_000949
evm.TU.CHR11.389	3.25	2.972	4.331	2.381	2.457	1.852	1.811	1.83	1.452	2.224	1.119	1.9	1.733	1.512	1.336	1.176	2.071	1.411	unnamed protein product
evm.TU.CHR1.1497	303.816	610.369	494.01	766.843	864.733	669.4	143.258	155.644	128.632	341.399	82.417	219.078	122.012	113.149	141.198	235.825	132.136	171.123	5'-adenylylsulfate reductase 1, chloroplastic-like
evm.TU.CHR13.132	0.831	1.11	1.213	0	0.92	0.158	0	0.132	0	0.126	0.33	0.5	0.172	0	0	0.166	0.331	0	MEPFL3 like
evm.TU.CHR1.2083	0.427	0.679	0.445	0.973	0.525	0.543	1.737	1.696	0.429	1.941	1.129	1.996	1.624	1.3	1.965	1.426	3.547	2.519	hypothetical protein F0562_013180
evm.TU.CHR11.1190	0.892	1.702	0.744	0.93	0.384	0.454	0.363	0.284	0.658	0.496	0.354	0	0.494	0.181	0.763	0.298	0.178	0.248	hypothetical protein F0562_034308
evm.TU.CHR19.87	3.361	4.44	2.966	2.02	2.385	3.576	1.466	2.466	1.039	1.274	2.564	1.166	1.341	2.362	0.765	2.332	1.031	1.346	_
evm.TU.CHR8.700	27.454	36.008	36.706	19.639	21.919	16.941	15.178	14.779	19.327	13.312	13.121	12.622	15.254	15.365	16.147	16.522	13.627	14.317	hypothetical protein F0562_034677
evm.TU.CHR3.281	6.44	3.819	5.263	2.976	2.168	3.238	0.531	1.176	0.787	0.66	0.345	0.611	0.361	0.265	1.202	0.959	0.347	0.453	PREDICTED: uncharacterized protein LOC100241762
evm.TU.CHR5.310	5.617	4.223	2.978	2.883	3.249	3.587	1.827	2.459	1.722	1.768	1.416	1.002	1.58	1.111	1.69	1.002	0.949	1.19	hypothetical protein F0562_028694
evm.TU.CHR17.619	0.897	1.259	0.716	0.567	0.731	1.309	0.138	0.462	0.584	0.4	0.314	0.159	0.055	0.214	0.677	0.846	0.158	0.165	hypothetical protein F0562_019475
evm.TU.CHR6.1200	156.66	21.952	31.212	45.372	80.559	200.907	475.515	441.226	384.494	278.965	819.05	370.582	325.758	491.788	326.547	341.568	1178.6	1102.66	PREDICTED: glucose-1-phosphate adenylyltransferase large subunit 1
evm.TU.CHR6.1624	2.073	3.296	2.058	2.41	1.912	1.412	1.033	1.412	1.091	1.422	0.587	1.286	0.717	0.601	1.071	0.791	1.082	1.234	hypothetical protein F0562_019126
evm.TU.CHR14.31	0.837	0.726	1.19	0.372	0.913	0.218	0.133	0.484	0.076	0.058	0.151	0.991	0.079	0.309	0.15	0.458	0.379	0.396	11S globulin precursor
evm.TU.CHR1.1217	21.2	29.531	35.194	25.221	20.098	17.556	12.762	11.579	13.791	9.613	7.417	8.016	12.214	8.713	11.034	3.845	3.501	2.438	hypothetical protein F0562_018323
evm.TU.CHR11.608	124.076	134.041	140.852	111.215	105.74	80.097	62.775	65.982	67.366	52.531	50.401	37.774	55.357	57.465	65.538	66.944	31.439	29.824	hypothetical protein F0562_035635
evm.TU.CHR3.140	0.434	0.207	1.356	0	0.2	1.034	0	0.172	0	0	0.215	0	0.225	0	0	0.434	0	0	F-box/FBD/LRR-repeat protein
evm.TU.CHR1.1632	5.069	3.795	4.684	4.074	2.723	2.693	0.951	2.499	1.935	1.411	2.1	1.286	0.866	0.586	1.519	1.093	2.239	2.807	growth-regulating factor 4-like isoform X1
evm.TU.CHR2.1086	2.243	2.943	5.556	2.192	4.139	4.013	0.978	1.337	0.846	0	0.278	0.843	1.164	1.708	1.383	0.843	0.28	0.584	DUF724 domain-containing protein 2-like
evm.TU.CHR13.208	0.478	0.228	0.374	0.117	0.331	0.114	1.668	1.425	0.721	0.725	1.541	0.599	0.868	2.305	1.65	0	1.787	1.12	dehydration-responsive element-binding protein 3
evm.TU.CHR18.578	2.273	1.676	3.016	1.615	1.43	1.774	0.991	1.15	0.831	0.157	0.41	0.414	0.429	1.258	0.611	0.518	0.824	0.646	unnamed protein product
evm.TU.CHR8.156	43.815	33.745	38.669	22.627	30.211	30.259	16.752	16.325	20.337	18.135	12.486	14.865	18.115	15.173	14.37	23.402	14.221	15.686	Auxin efflux carrier component like
evm.TU.CHR7.78	12.674	13.951	15.064	15.065	25.02	24.518	60.759	66.08	43.828	67.252	106.359	87.133	42.396	60.457	44.064	31.174	89.162	80.768	hypothetical protein F0562_004490
evm.TU.CHR4.2348	1.907	1.251	1.74	0.99	0.88	1.762	1.143	0.189	0.898	0.226	1.3	0.717	0.618	0.181	1.117	0.657	0.297	0.248	hypothetical protein C1H46_004613
evm.TU.CHR7.511	56.56	43.427	49.802	33.839	17.049	56.55	12.559	30.713	19.137	4.306	5.951	6.574	2.656	1.624	2.289	1.203	3.669	2.5	probable xyloglucan endotransglucosylase/hydrolase protein 7
evm.TU.CHR1.1833	4.718	3.12	3.355	8.171	6.777	7.161	9.54	9.759	10.509	8.901	10.901	11.606	9.013	10.177	8.41	15.366	12.028	11.727	hypothetical protein F0562_012889
evm.TU.CHR9.590	11.754	15.006	15.456	12.791	14.87	10.8	124.224	58.357	104.412	95.061	144.857	133.599	162.049	163.92	156.228	52.786	67.686	69.443	putative LOV domain-containing protein
evm.TU.CHR1.1966	41.492	16.7	26.704	31.667	59.213	37.107	287.534	184.743	241.427	164.884	234.369	236.174	203.499	166.498	177.151	45.477	66.903	69.21	hypothetical protein F0562_012707
evm.TU.CHR16.647	37.392	49.09	41.256	25.078	34.074	68.939	11.02	14.133	14.309	18.81	13.495	12.892	15.781	13.464	13.479	8.594	19.838	22.032	pectin acetylesterase 8-like
evm.TU.CHR18.454	0.737	0.757	1.063	0.996	2.352	1.621	11.019	8.691	9.623	10.737	8.878	10.958	7.642	8.684	7.545	3.122	5.988	5.723	PREDICTED: organic cation/carnitine transporter 3-like
evm.TU.CHR7.342	50.6	40.259	45.673	20.124	50.556	66.903	12.385	21.355	34.173	26.481	12.43	23.317	14.596	9.677	10.391	5.344	1.329	3.333	formin-2
evm.TU.CHR8.970	4.075	3.336	4.066	2.777	1.926	2.855	1.031	1.739	2.933	1.354	1.721	1.765	1.148	0.843	1.588	0.882	1.279	1.755	hypothetical protein F0562_034587
evm.TU.CHR7.1199	150.846	84.072	86.224	121.319	141.864	199.144	229.489	232.076	244.077	219.506	301.804	271.964	227.574	289.794	209.746	254.136	307.159	339.47	serine/threonine-protein kinase SAPK2
evm.TU.CHR6.1899	7.686	8.927	10.802	4.701	6.474	4.017	2.507	2.444	3.292	2.888	3.248	3.416	2.358	4.817	4.549	5.09	2.932	4.733	hypothetical protein F0562_014507
evm.TU.CHR8.999	10.485	13.292	15.427	11.085	4.77	5.344	4.134	5.48	4.475	3.702	2.849	3.311	4.173	1.604	2.267	4.03	5.728	4.637	hypothetical protein F0562_024204
evm.TU.CHR9.582	1.741	1.765	2.043	2.073	2.108	1.765	7.309	4.195	6.563	9.652	8.797	11.179	10.502	10.274	9.125	4.362	6.673	6.291	hypothetical protein F0562_032502
evm.TU.CHR4.77	13.265	12.276	10.933	17.032	17.514	24.74	40.251	36.556	35.128	34.652	57.35	36.1	48.381	53.9	40.313	57.27	67	61.755	unnamed protein product, partial
evm.TU.CHR19.669	451.93	279.781	344.757	463.018	419.491	377.827	140.439	171.921	103.581	85.136	61.575	89.283	23.22	31.511	29.792	212.022	150.059	145.884	ACT domain-containing protein
evm.TU.CHR9.398	21.541	12.419	11.958	19.983	28.165	18.331	38.657	25.498	32.243	53.569	67.473	78.43	68.985	79.44	67.11	45.035	33.066	27.922	hypothetical protein EZV62_006031
evm.TU.CHR11.597	2.003	0.239	0.783	0.815	0.77	0.398	0	0.995	0.252	0.696	0.166	0.251	0.087	0	0	0.585	0.25	0.348	hypothetical protein TEA_012850
evm.TU.CHR2.1558	0.523	1.248	1.638	1.534	1.449	0.999	4.794	2.08	3.157	2.976	3.894	13.115	3.802	3.188	2.582	2.885	4.697	1.636	Small heat shock protein HSP
evm.TU.CHR7.294	82.728	103.431	95.411	70.495	67.466	62.317	32.524	40.783	40.742	19.369	25.34	30.519	25.079	26.847	29.36	28.579	28.091	30.998	PREDICTED: uncharacterized protein LOC100261075
evm.TU.CHR4.2096	2.15	3.536	2.937	4.2	4.855	3.606	39.89	24.628	36.06	47.257	40.434	47.692	54.38	61.474	54.402	12.553	9.608	9.187	hypothetical protein TEA_025480
evm.TU.CHR1.1547	21.08	15.547	16.058	11.83	12.551	14.119	4.564	5.704	4.508	3.74	2.224	2.547	5.275	2.125	4.424	6.742	4.025	2.958	hypothetical protein F0562_014444
evm.TU.CHR1.2408	8.13	14.319	7.499	8.553	6.058	2.386	2.182	3.231	5.343	0.948	0.93	1.567	1.947	1.904	4.627	2.193	0.312	0.326	_
evm.TU.CHR4.307	51.853	41.419	34.339	73.341	45.986	77.518	71.661	103.984	108.805	117.456	78.44	105.901	118.023	81.031	94.786	115.292	84.492	82.756	Cyclic nucleotide-gated ion channel like
evm.TU.CHR18.638	5.85	2.045	1.51	3.508	1.015	1.216	1.566	0.921	1.281	0.878	2.757	0.987	0.781	1.352	1.886	1.509	0.173	0.06	hypothetical protein TEA_015163
evm.TU.CHR2.2375	24.379	21.602	21.661	14.29	16.052	16.375	6.845	12.715	10.573	9.721	9.373	10.108	8.386	9.051	9.883	13.353	5.028	6.017	hypothetical protein F0562_013035
evm.TU.CHR2.893	7.645	8.23	5.44	6.51	5.147	9.116	1.397	3.49	2.959	2.193	2.203	1.191	2.251	1.206	2.089	1.76	0.515	0.915	probable pectate lyase 13
evm.TU.CHR5.965	3.502	3.598	3.23	1.71	2.112	2.57	17.269	7.922	13.944	14.703	19.636	20.922	19.427	20.508	20.461	5.129	10.609	6.874	DnaJ -like protein subfamily B member 6
evm.TU.CHR4.2156	2.208	2.751	1.727	3.595	2.207	2.341	11.503	5.656	8.323	8.045	11.985	7.684	10.503	12.018	12.042	3.442	6.177	6.964	hypothetical protein A4A49_15482
evm.TU.CHR1.1620	8.453	13.774	12.816	14.595	7.672	8.368	3.108	7.227	5.557	3.879	2.991	3.205	2.56	1.809	1.803	2.335	0.683	0.999	hypothetical protein F0562_007000
evm.TU.CHR5.1426	4.085	2.834	2.655	2.073	3.23	2.986	5.923	8.139	5.812	14.8	9.103	21.373	7.267	10.878	8.792	16.64	19.836	19.781	hypothetical protein F0562_013414
evm.TU.CHR15.66	1.333	2.544	0.695	0	0	1.908	0	0	0	0	0.661	0	0	0	0	0	0	0	nudix hydrolase 16, mitochondrial
evm.TU.CHR19.220	3.86	5.918	3.881	2.558	2.925	1.709	21.4	11.066	12.746	15.047	19.139	12.709	23.314	25.885	28.962	1.796	0.687	0.574	hypothetical protein F0562_026673
evm.TU.CHR6.1474	4.619	5.588	4.618	4.512	2.021	2.589	1.204	2.65	1.867	3.899	1.653	1.002	2.718	1.402	1.597	1.956	1.804	1.289	hypothetical protein F0562_019334
evm.TU.CHR19.316	5.459	6.857	8.254	7.555	7.639	4.6	1.111	3.254	1.463	1.517	1.083	1.732	1.322	1.662	0.898	3.1	1.27	0.948	hypothetical protein F0562_026566
evm.TU.CHR14.180	154.1	156.22	179.871	105.907	117.126	108.309	48.922	90.248	89.415	53.035	52.489	61.35	78.073	67.345	67.081	82.801	30.368	33.763	transcription factor IBH1-like
evm.TU.CHR9.930	7.849	7.351	6.157	5.206	4.717	4.19	4.145	2.347	3.619	3.494	2.285	3.175	2.914	2.631	3.836	2.959	1.939	2.175	hypothetical protein F0562_033049
evm.TU.CHR2.894	1.438	1.753	1.333	1.092	1.621	0.991	0.139	0.952	0.883	0.484	0.713	0.48	0.58	0.649	0.788	0.32	0.558	0.666	Shugoshin-1 like
evm.TU.CHR20.1096	17.256	21.166	26.562	17.158	20.705	35.127	6.002	9.471	6.452	12.458	3.922	10.088	4.157	4.483	4.711	20.328	76.705	64.934	hypothetical protein F0562_022725
evm.TU.CHR2.1085	1.06	2.36	3.316	2.416	2.608	2.359	0.308	0.562	1.065	0	1.051	0.708	0.367	1.076	0	0.354	0	0.736	_
evm.TU.CHR2.1084	1.071	0.766	0.838	1.009	0.582	0.675	0.367	0.365	0.288	0.275	0.474	0.268	0.516	0.408	0.321	0.594	0.153	0.199	hypothetical protein F0562_032152
evm.TU.CHR3.1826	1.467	2.29	1.39	2.605	1.845	1.399	4.07	5.405	10.587	7.479	6.083	6.815	5.534	7.579	9.601	3.608	2.925	4.305	hypothetical protein F0562_029769
evm.TU.CHR18.496	0.813	1.014	1.108	1.16	1.672	1.312	2.508	2.385	3.078	3.648	5.083	7.955	3.761	3.553	3.453	2.568	26.297	21.351	hypothetical protein F0562_027536
evm.TU.CHR13.767	2.136	1.662	1.465	1.153	1.556	0.911	0.686	0.849	0.226	0.511	0.78	0.789	0.816	0.628	0.832	0.788	0.672	0.702	pentatricopeptide repeat-containing protein At1g08070, chloroplastic-like
evm.TU.CHR11.108	0.442	0.337	0.737	1.898	0.244	0.506	2.774	0.702	1.065	2.277	1.051	1.062	2.841	1.435	1.481	1.947	0.793	0.46	FAD-dependent urate hydroxylase
evm.TU.CHR8.283	5.359	8.696	5.331	3.129	4.148	4.113	1.558	1.077	2.6	1.634	1.405	0.988	3.451	2.001	2.795	1.913	0.184	0.385	Zinc finger, RING/FYVE/PHD-type, partial
evm.TU.CHR10.164	0.925	0.757	1.103	0.258	0.61	0.126	0	0.946	0	0.1	0	0	0	0	0	0	0	0.826	hypothetical protein TEA_028998
evm.TU.CHR19.78	2.545	2.518	1.572	1.412	1.072	0.899	0.685	1.249	0.758	0.381	1.277	0.724	0.913	0.829	0.806	0.85	0.47	0.785	membrane protein of ER body-like protein isoform X5
evm.TU.CHR16.934	1.53	0.133	0.435	0.544	0.77	1.592	1.941	1.769	0.839	1.687	2.621	0.976	2.165	2.824	2.196	1.812	2.219	2.173	transcription factor MYB114-like
evm.TU.CHR1.1897	8.709	12.981	12.628	8.773	9.164	11.033	5.578	3.677	5.06	5.157	4.858	5.727	6.495	4.006	5.369	3.954	5.291	4.252	hypothetical protein TEA_006640
evm.TU.CHR20.1238	12.29	14.289	14.017	15.195	14.35	17.769	4.187	6.258	7.334	6.405	2.476	4.041	6.376	2.144	4.736	8.467	3.638	5.2	hypothetical protein F0562_005388
evm.TU.CHR17.479	2.936	1.436	3.14	3.162	3.612	2.944	6.698	5.924	5.826	13.183	9.184	9.959	8.671	10.469	7.055	6.714	5.029	5.175	hypothetical protein F0562_009035
evm.TU.CHR15.118	2.332	1.198	0.655	1.927	1.406	3.935	2.034	4.277	3.065	3.467	3.736	3.146	4.094	2.64	2.389	7.818	11.803	11.768	hypothetical protein F0562_017451
evm.TU.CHR6.457	2.925	3.175	2.209	4.335	3.722	4.041	10.908	10.181	5.069	7.416	8.502	12.533	5.651	6.45	5.87	7.681	18	16.386	unnamed protein product, partial
evm.TU.CHR6.1729	0.428	0.68	0.074	0.279	0.329	0.544	0.808	0.51	1.361	1.567	0.707	0.357	0.962	1.592	1.266	0.643	0.853	1.114	ankyrin repeat-containing protein BDA1-like
evm.TU.CHR10.860	0.654	0.728	1.023	0.426	0.704	0.416	0.095	0.347	0.329	0.331	0.216	0	0.226	0.221	0.323	0.109	0	0.114	LEAF RUST 10 DISEASE-RESISTANCE LOCUS RECEPTOR-LIKE PROTEIN KINASE-like 2.4
evm.TU.CHR4.2581	42.315	39.613	39.161	24.699	28.205	32.293	9.088	20.265	14.726	10.185	8.236	5.778	5.434	5.53	5.792	14.364	3.586	3.36	phytochrome A-associated F-box protein
evm.TU.CHR5.418	1.532	3.654	3.694	4.396	2.562	4.841	1.336	0.381	1.829	0.871	0.38	1.056	1.093	0.68	1.322	1.439	0.668	0.798	hypothetical protein F0562_028803
evm.TU.CHR4.1913	113.661	135.302	132.129	63.976	66.614	76.088	45.097	58.228	47.469	43.226	39.623	41.65	60.114	54.935	55.422	90.096	35.02	35.342	telomere repeat-binding protein 5-like isoform X1
evm.TU.CHR15.992	49.773	51.763	55.78	33.341	33.303	27.966	25.57	22.868	22.43	20.897	22.024	19.404	23.723	22.097	24.28	26.638	23.668	24.723	short-chain dehydrogenase TIC 32, chloroplastic isoform X2
evm.TU.CHR10.368	1.142	0.591	0.544	1.211	0.632	0.934	1.793	1.452	1.869	2.201	2.33	2.877	1.523	1.623	1.641	1.34	1.789	2.514	PREDICTED: putative calcium-transporting ATPase 13, plasma membrane-type
evm.TU.CHR4.2114	35.75	34.024	39.303	27.004	17.505	20.898	12.186	14.602	13.48	9.546	13.216	6.785	8.502	6.916	7.615	7.735	7.181	10.106	hypothetical protein F0562_002143
evm.TU.CHR14.576	1.256	0.899	0.491	0.307	0.507	0.3	0	0.25	0.158	0.357	0	0	0.081	0.159	0.077	0.079	0.235	0.164	hypothetical protein F0562_001018
evm.TU.CHR10.781	22.316	16.489	18.251	16.991	22.808	22.54	35.302	45.997	52.885	49.506	60.755	49.223	47.901	40.863	41.329	26.09	52.462	49.332	Cytochrome P450 CYP72A219 like
evm.TU.CHR1.793	29.169	31.737	29.517	18.277	19.051	15.173	12.038	12.6	19.401	8.174	11.604	9.132	17.791	13.026	12.392	8.266	4.569	6.907	hypothetical protein F0562_018009
evm.TU.CHR2.3007	2.417	1.829	1.477	2.849	1.845	1.828	6.687	6.226	6.533	5.117	7.769	3.508	4.237	3.214	5.59	2.171	6.315	5.294	hypothetical protein FH972_007398
evm.TU.CHR8.368	7.739	10.131	8.72	4.935	5.91	4.675	3.356	3.742	3.651	3.52	3.091	3.598	3.234	3.71	4.665	3.533	4.179	4.276	LOW QUALITY PROTEIN: protein PHYLLO, chloroplastic-like
evm.TU.CHR10.99	6.761	6.346	5.117	5.966	4.829	14.46	16.835	17.336	19.182	16.451	17.521	14.645	16.748	16.273	11.941	31.254	13.591	14.311	Glutamine--fructose-6-phosphate aminotransferase, partial
evm.TU.CHR17.979	44.056	18.382	17.962	41.906	11.664	14.746	4.912	6.407	3.329	8.454	4.271	7.137	7.161	5.828	5.936	5.92	16.073	9.947	hypothetical protein F0562_010756
evm.TU.CHR2.3088	19.616	20.746	19.753	31.098	36.503	46.692	61.656	91.65	67.447	109.073	83.191	73.915	70.872	66.789	62.51	33.772	69.477	67.944	lysine histidine transporter 1
evm.TU.CHR14.1374	0.449	0.095	0.052	0.341	0.322	0.523	2.784	1.189	1.855	1.702	1.929	1	3.675	3.089	4.576	1.15	0.597	0.623	receptor-like cytosolic serinethreonine-protein kinase rbk2
evm.TU.CHR3.2168	0.686	0.327	0.358	1.676	0.633	1.963	0.898	5.453	4.137	3.901	4.763	3.782	3.204	0.348	1.354	3.438	5.814	2.858	hypothetical protein VITISV_017166
evm.TU.CHR18.572	19.364	49.985	47.809	72.408	57.086	60.879	240.142	116.845	261.661	192.568	214.945	210.454	294.817	275.978	267.029	170.143	144.179	162.189	hypothetical protein F0562_002657
evm.TU.CHR15.359	1.935	1.749	2.017	2.586	1.691	1.846	0.622	0.486	1.535	1.081	0.101	0.306	0.528	0.62	0.603	1.326	0.711	0.53	hypothetical protein F0562_017074
evm.TU.CHR20.796	42.817	45.098	46.035	54.206	78.414	58.341	137.214	86.785	103.865	132.065	195.739	201.384	115.274	154.584	138.41	141.3	172.838	172.467	hypothetical protein F0562_024891
evm.TU.CHR11.658	1.013	0.483	0.176	2.308	0.467	1.127	0.736	3.086	0	3.071	2.009	4.905	0.525	3.427	1.832	3.89	5.385	1.934	hypothetical protein T459_12586
evm.TU.CHR19.211	105.578	72.643	68.61	91.79	129.531	78.92	215.464	135.044	168.138	317.848	326.467	366.29	314.591	389.135	347.915	213.444	162.484	161.908	ABC transporter C family member 10 like
evm.TU.CHR1.884_evm.TU.CHR1.883	16.995	21.01	22.185	18.672	20.355	21.048	38.126	62.622	39.384	48.666	45.95	49.221	52.344	53.82	45.908	51.133	49.094	55.654	hypothetical protein F0562_018064
evm.TU.CHR2.2943	1.165	0.988	1.755	1.223	0.677	1.317	0.376	0.515	0.607	0.916	0.257	0.476	0.537	0.701	0.511	0.605	0.172	0.36	glycosyltransferase
evm.TU.CHR14.734	1.674	0.823	0.582	0.595	0.608	0.484	0.177	0.524	0.204	0.308	0.302	0.407	0.263	0.463	0.2	0.305	0.607	0.264	hypothetical protein F0562_001454
evm.TU.CHR17.528	1.295	2.472	1.463	3.058	2.689	1.751	12.898	7.722	4.557	14.974	13.168	8.33	10.753	13.477	17.143	7.247	1.83	1.461	probable glutathione S-transferase
evm.TU.CHR8.1410	366.684	347.602	358.801	325.43	233.427	149.595	164.349	128.888	188.615	52.123	66.655	36.835	88.656	55.817	95.954	16.035	4.835	4.747	hypothetical protein F0562_034726
evm.TU.CHR2.263	0.259	0	0.674	0	0	0	2.255	0.719	2.339	2.058	4.615	4.275	5.231	6.167	5.101	0.259	2.836	2.423	hypothetical protein F0562_031265
evm.TU.CHR16.509	4.113	3.15	3.926	5.319	6.466	9.78	9.346	10.866	10.596	10.626	10.111	13.467	14.365	17.051	14.399	13.64	36.384	35.352	hypothetical protein F0562_007174
evm.TU.CHR1.836	29.128	26.419	25.641	14.031	16.431	14.962	11.375	14.202	11.318	11.454	8.661	7.312	12.221	7.64	10.881	9.499	5.442	6.343	Cationic amino acid transporter like
evm.TU.CHR14.797	3.902	5.253	6.243	4.125	3.304	3.773	2.191	2.677	2.471	1.378	0.901	1.714	0.943	0.543	1.371	1.286	1.332	1.726	probable serine/threonine-protein kinase PBL28 isoform X2
evm.TU.CHR15.1090	15.106	16.315	13.806	13.928	11.744	9.31	6.995	5.599	6.952	4.6	6.018	5.528	5.636	4.609	4.646	5.698	2.073	2.652	hypothetical protein F0562_016666
evm.TU.CHR15.877	50.653	67.382	53.047	49.589	42.802	35.927	17.043	20.044	19.092	11.42	12.343	5.58	16.198	12.743	15.184	27.02	9.034	10.346	hypothetical protein F0562_016961
evm.TU.CHR1.1961	8.987	6.342	7.703	5.292	3.862	5.872	5.047	2.74	2.104	2.24	1.221	1.357	2.299	0.625	1.336	1.604	1.964	4.36	hypothetical protein F0562_012710
evm.TU.CHR4.91	3.601	4.352	4.506	5.57	6.645	3.378	19.632	10.592	13.634	10.693	13.096	12.391	18.186	18.522	19.006	7.037	11.61	15.003	hypothetical protein F0562_009937
evm.TU.CHR4.2590	23.414	16.961	17.21	18.089	22.281	24.575	45.348	53.326	48.483	63.927	66.204	80.008	49.983	64.15	55.128	64.472	95.787	99.708	Caffeoylshikimate esterase
evm.TU.CHR7.897	3.465	2.715	3.097	5.681	6.621	4.053	10.72	19.998	6.716	20.51	8.836	9.631	6.505	6.95	7.486	20.624	23.152	18.128	hypothetical protein F0562_004004
evm.TU.CHR2.1657	7.416	12.829	10.775	13.282	11.403	11.602	28.589	25.308	20.573	41.826	34.814	43.205	42.683	39.295	39.748	23.186	35.837	31.307	hypothetical protein F0562_011365
evm.TU.CHR20.841	3.455	1.207	2.893	2.044	2.559	3.018	11.419	6.46	5.821	9.703	13.177	10.145	7.323	9.831	7.585	5.072	6.114	4.207	calcium-dependent protein kinase 10
evm.TU.CHR14.390	12.592	30.927	23.3	17.624	16.179	78.841	5.351	4.804	8.882	5.311	5.041	5.69	6.747	4.044	4.381	4.772	12.189	11.254	asparagine synthetase
evm.TU.CHR13.849	12.524	14.881	15.553	8.119	7.773	7.277	2.979	4.525	4.12	4.402	3.726	5.933	3.19	5.201	6.402	1.826	4.2	4.387	uncharacterized protein At5g01610
evm.TU.CHR4.1695	12.141	8.642	11.589	12.134	10.253	11.671	2.444	5.568	4.224	3.044	3.612	4.493	1.744	2.275	1.658	7.581	2.421	2.432	PREDICTED: zinc finger protein ZAT5
evm.TU.CHR15.120	1.629	0.717	0.131	1.591	1.04	2.032	2.186	4.482	1.259	1.9	3.107	2.386	2.47	3.307	0.742	4.269	10.244	9.657	uncharacterized protein LOC114297449 isoform X4
evm.TU.CHR15.182	17.838	19.449	19.329	15.217	10.958	13.213	4.624	2.842	6.816	2.119	2.609	1.812	9.297	6.467	10.582	1.936	0.328	0.257	hypothetical protein F0562_017158
evm.TU.CHR18.866	3.57	3.773	3.78	4.829	2.432	2.724	17.245	8.6	13.414	18.902	18.52	21.136	41.432	41.032	35.487	14.31	20.754	22.537	hypothetical protein TEA_001087
evm.TU.CHR17.473	7.731	8.468	8.002	8.699	6.974	14.859	38.959	25.058	28.347	29.411	47.14	35.525	45.428	44.934	33.273	32.968	24.152	24.513	hypothetical protein F0562_010543
evm.TU.CHR15.1286	6.456	5.474	4.986	4.282	3.162	2.889	0.348	4.244	0.881	48.393	1.107	54.073	0.91	2.184	1.572	2.715	25.349	27.226	Cationic peroxidase
evm.TU.CHR13.163	45.949	94.472	70.53	52.358	44.535	49.902	16.383	28.644	19.125	7.977	7.615	6.04	8.729	5.9	7.514	9.166	6.802	8.826	hypothetical protein F0562_024143
evm.TU.CHR4.2025	41.876	31.906	32.657	23.811	35.364	32.444	5.068	14.305	4.202	6.338	3.233	9.231	2.867	1.438	3.425	4.828	9.749	11.807	protein PMR5
evm.TU.CHR1.1334	9.3	7.533	7.317	5.1	4.212	3.98	2.366	2.142	2.37	1.234	1.262	0.675	3.825	2.906	2.307	3.863	1.791	2.3	hypothetical protein F0562_018514
evm.TU.CHR1.1507	3.309	3.691	2.601	2.735	1.268	0.923	0.311	0.85	0.614	1.351	0.959	0.663	1.849	0.93	1.858	0.714	0.711	1.114	putative WRKY1b transcription factor
evm.TU.CHR2.3080	22.738	31.628	27.69	49.751	52.316	54.564	69.434	79.618	69.383	85.272	77.008	102.131	55.052	66.419	58.36	64.094	53.17	55.37	glucose-6-phosphate 1-dehydrogenase 6, cytoplasmic
evm.TU.CHR2.1330	25.782	27.126	25.617	38.966	36.357	34.713	58.818	53.252	48.458	78.092	89.823	107.005	52.282	76.493	57.368	110.392	146.743	141.892	PREDICTED: plastidic ATP/ADP-transporter-like
evm.TU.CHR18.1052	3.157	5.336	6.773	4.318	2.081	2.237	1.338	1.219	0.997	1.026	1.163	0.09	0.468	1.282	1.246	1.808	0.18	0.564	hypothetical protein JCGZ_08231
evm.TU.CHR10.774	4.287	1.269	2.158	2.022	3.546	5.359	7.994	9.753	12.63	10.647	13.929	11.704	11.198	8.554	7	4.593	7.075	5.697	hypothetical protein D5086_0000053310
evm.TU.CHR9.1231	9.72	8.345	6.618	4.468	4.853	5.781	4.338	2.09	3.448	4.334	3.629	3.266	3.263	3.482	3.271	3.495	3.021	3.513	hypothetical protein F0562_034232
evm.TU.CHR5.134	0.632	1.535	0.719	0.393	0.689	0.438	0.1	0.091	0.289	0.044	0.114	0.058	0.119	0.058	0.227	0.058	0	0	Endoglucanase
evm.TU.CHR2.528	6.377	7.975	7.369	13.47	8.427	6.248	3.458	1.096	2.252	5.226	1.966	2.764	3.219	3.324	2.295	1.382	0	0.09	abscisic acid receptor PYL4-like
evm.TU.CHR20.1032_evm.TU.CHR20.1033	14.159	12.157	11.664	11.157	8.577	6.078	3.828	6.115	5.313	4.472	5.991	3.973	3.428	3.353	4.795	6.574	5.506	6.39	hypothetical protein F0562_004085
evm.TU.CHR16.746	7.964	6.204	6.999	3.227	3.978	4.976	2.73	2.93	4.439	1.661	1.242	2.475	3.392	3.424	2.779	1.255	1.04	1.123	hypothetical protein F0562_007564
evm.TU.CHR10.390	9.278	6.472	6.937	10.689	15.424	10.855	20.536	27.134	22.346	23.588	28.257	25.921	20.663	21.946	22.881	16.973	56.247	44.761	hypothetical protein F0562_035439
evm.TU.CHR19.658	38.631	21.049	20.878	41.612	41.326	45.128	125.563	99.64	86.535	163.653	228.168	257.547	76.464	111.902	98.212	113.578	230.75	251.259	heat shock cognate 70 kDa protein 2-like
evm.TU.CHR5.1920	111.799	167.373	165.246	175.462	302.31	156.23	398.918	269.179	340.233	401.445	409.082	501.95	381.114	428.527	416.79	292.375	334.053	324.641	hypothetical protein VITISV_028023
evm.TU.CHR16.363_evm.TU.CHR16.364	1.548	0.369	0.303	0.567	0.179	0.323	0.042	0.269	0.389	0.257	0.24	0.194	0.05	0.049	0.239	0.145	0.289	0.252	hypothetical protein F0562_007325
evm.TU.CHR3.2492	8.923	10.865	9.492	9.023	7.86	6.245	3.872	4.277	5.138	2.549	3.068	2.606	4.281	3.186	3.671	1.842	1.118	1.354	hypothetical protein TEA_001028
evm.TU.CHR15.1177	3.455	2.72	3.259	2.143	2.681	2.197	6.505	4.62	7.882	7.108	8.267	8.188	9.047	9.741	11.197	6.594	8.912	9.138	hypothetical protein F0562_017687
evm.TU.CHR7.265	23.881	22.826	21.897	16.223	13.295	11.478	3.831	5.273	3.403	3.052	3.721	3.576	3.323	2.183	2.933	8.344	2.098	3.049	PREDICTED: cyclic dof factor 2
evm.TU.CHR11.12	8.381	3.634	4.668	4.001	5.36	3.634	1.744	2.952	1.914	1.949	1.606	2.004	2.174	1.643	1.597	2.672	2.184	1.488	hypothetical protein CK203_005796
evm.TU.CHR11.784	5.59	6.18	7.681	6.379	4.723	3.489	2.962	3.322	2.94	1.782	1.606	1.414	2.168	1.273	2.422	1.152	1.198	0.979	Serine carboxypeptidase-like
evm.TU.CHR4.689	5.328	1.07	3.217	2.192	1.552	2.408	0.734	0.223	0	0	0.556	0	0	0	2.213	0	0	0	hypothetical protein F0562_011316
evm.TU.CHR5.504	21.693	37.383	34.626	20.008	15.093	25.395	3.629	7	13.074	2.45	2.804	2.308	3.479	2.624	3.387	0.405	0.242	0.463	Alpha-L-arabinofuranosidase
evm.TU.CHR5.156	19.447	45.316	34.573	37.216	41.322	33.757	14.737	18.878	11.055	12.567	13.596	20.287	12.24	10.032	7.862	20.925	16.687	11.787	hypothetical protein F0562_020542
evm.TU.CHR12.41	0.841	0.535	2.632	1.37	2.328	4.013	11.74	5.127	6.483	2.126	7.231	4.496	5.238	8.255	4.149	0.843	0.28	0	hypothetical protein TEA_014792
evm.TU.CHR12.489	4.417	9.214	5.342	3.107	4.998	4.55	2.722	3.089	2.782	2.545	2.453	2.066	2.628	2.869	2.73	3.246	3.112	2.883	hypothetical protein F0562_015672
evm.TU.CHR8.510	53.397	43.988	47.511	45.721	34.167	30.553	8.173	13.714	9.169	4.66	5.999	2.633	4.733	4.529	4.451	20.519	6.921	7.126	hypothetical protein F0562_033786
evm.TU.CHR10.420	90.537	97.037	97.651	71.506	68.95	59.083	29.123	30.995	35.504	27.754	26.06	23.638	30.201	26.644	30.728	33.826	16.451	20.51	hypothetical protein F0562_000438
evm.TU.CHR7.1636	7.408	5.754	6.494	5.315	4.596	2.439	2.115	4.377	1.45	3.478	3.251	2.102	2.381	1.863	2.716	4.139	2.092	2.253	U-box domain-containing protein
evm.TU.CHR19.499	0.745	0.569	0.518	1.407	0.687	0.853	1.343	2.014	2.047	2.975	2.562	3.186	2.526	2.521	2.205	0.996	3.665	3.207	hypothetical protein TEA_023745
evm.TU.CHR2.883	2.874	4.168	3.836	2.246	2.333	2.413	0.902	0.914	0.347	1.569	1.368	0.807	0.716	1.634	0.907	0.576	1.376	0.958	hypothetical protein F0562_031958
evm.TU.CHR6.661	8.133	10.156	9.576	7.945	7.376	6.276	3.068	4.903	2.801	4.849	1.767	3.572	2.655	3.293	3.29	4.807	1.913	2.665	hypothetical protein F0562_029105
evm.TU.CHR3.2053	1.714	1.635	3.162	2.833	3.649	1.383	7.129	5.869	6.228	8.095	8.891	7.663	9.439	6.959	9.884	4.36	5.39	5.492	actin-related protein 2/3 complex subunit 3
evm.TU.CHR2.626	17.258	11.002	8.443	10.866	13.582	11.313	37.024	23.859	19.072	38.379	48.752	82.623	29.025	37.028	37.84	37.784	47.135	38.674	hypothetical protein F0562_026341
evm.TU.CHR4.1385	130.616	124.817	132.526	71.982	83.585	68.739	37.123	38.658	61.853	38.759	36.674	33.852	49.116	48.213	53.111	61.234	23.3	22.983	hypothetical protein TEA_014414
evm.TU.CHR12.711	2.997	4.553	5.787	3.47	2.97	1.588	0.968	2.029	0.558	0.757	1.321	1.001	1.843	0.901	1.642	0.779	1.66	2.312	hypothetical protein F0562_017775
evm.TU.CHR6.1901	3.134	3.534	5.051	3.34	2.103	2.99	0.249	1.359	1.432	0.216	0.848	1.142	0.296	2.025	0.562	1.428	1.421	1.187	uncharacterized protein LOC111901541
evm.TU.CHR14.79	19.824	18.127	15.075	25.158	29.03	32.577	45.679	60.345	33.498	85.636	62.502	85.365	41.993	56.677	43.935	54.998	168.046	124.643	PREDICTED: uncharacterized protein LOC108223131
evm.TU.CHR11.1030	18.644	17.011	18.836	12.766	11.36	11.58	6.484	9.003	4.554	8.057	4.666	7.218	3.676	4.009	3.667	6.461	4.227	3.267	transcription factor TCP23-like
evm.TU.CHR13.663	0.65	0.724	0.565	1.376	0	0.62	1.134	2.068	0.763	2.876	0.752	1.412	2.249	0.99	2.031	1.086	3.458	3.951	hypothetical protein TEA_015273
evm.TU.CHR7.1197	10.974	12.452	13.004	7.716	9.664	10.707	64.898	36.61	35.43	44.683	87.813	60.905	37.44	47.09	42.646	43.572	41.777	46.93	LanC-like protein
evm.TU.CHR12.407	10.226	10.394	10.377	8.324	8.423	7.055	3.716	5.104	5.842	3.091	2.958	3.446	3.568	3.367	3.002	4.087	4.976	4.818	kinesin-like protein KIN-7K, chloroplastic
evm.TU.CHR20.399	22.663	24.107	23.858	15.419	12.09	14.09	88.158	36.373	56.036	65.754	106.062	132.642	70.096	95.912	75.066	67.985	94.642	90.491	chaperone protein DnaJ isoform X1
evm.TU.CHR18.546	2.319	1.822	1.423	1.466	2.769	2.342	0.119	0.651	1.097	0.827	0.677	0.273	0.283	0.831	1.211	0.41	0.544	0.995	MDIS1-interacting receptor like kinase 2-like
evm.TU.CHR3.1042	6.146	7.979	6.842	6.861	8.568	5.642	19.385	16.234	16.069	27.707	26.534	32.23	29.104	27.861	28.58	17.734	30.269	25.121	hypothetical protein F0562_011365
evm.TU.CHR10.283	45.81	36.402	32.773	74.851	73.821	66.907	97.934	83.747	103.437	101.854	93.601	110.319	109.556	105.606	96.535	101.16	122.708	124.066	hypothetical protein F0562_034701
evm.TU.CHR4.392	98.117	69.071	69.2	43.474	46.678	39.679	33.45	34.795	46.471	25.513	34.322	21.459	34.575	31.213	36.399	23.362	7.358	7.628	transcription activator GLK1-like
evm.TU.CHR18.966	34.258	35.576	37.943	66.302	49.223	53.236	14.124	19.795	12.385	4.891	5.055	4.461	1.339	0.917	2.1	19.977	3.924	3.83	uncharacterized protein A4A49_22467
evm.TU.CHR8.521	3.915	2.095	2.489	4.198	6.431	5.466	11.744	9.868	13.342	17.591	14.87	23.16	11.891	14.734	14.507	9.857	7.998	8.056	zinc-finger homeodomain protein 10-like
evm.TU.CHR2.2205	16.759	13.59	13.653	14.53	11.113	8.493	6.76	7.41	5.474	5.558	2.078	2.519	5.326	4.785	6.096	4.828	1.88	2.836	hypothetical protein F0562_005425
evm.TU.CHR18.540	3.221	2.702	3.821	2.658	3.637	2.648	1.308	1.412	1.451	1.431	1.597	1.447	1.383	1.24	1.15	0.89	0.609	0.347	hypothetical protein TEA_027765
evm.TU.CTG000040_F_3.21	8.586	6.616	5.509	2.258	3.046	8.505	2.304	1.837	2.323	1.252	4.913	2.317	4.454	2.011	2.606	4.633	2.305	1.376	DNA helicase, ATP-dependent
evm.TU.CHR9.894	3.392	4.045	3.734	6.903	4.955	6.651	13.56	9.062	9.944	14.856	13.83	14.825	24.247	17.885	17.195	7.931	9.113	6.182	Calmodulin and related proteins (EF-Hand superfamily)
evm.TU.CHR8.1434	1.304	0.642	0.833	0.616	0.504	0.843	0.147	0.1	0.127	0.319	0.209	0.422	0.393	0.085	0.083	0.59	0.252	0.394	Armadillo-type fold protein
evm.TU.CHR8.160	2.255	2.69	2.856	2.99	2.972	2.92	0.562	1.088	0.971	1.526	0.639	0.565	1.087	0.818	0.477	1.776	0.562	0.671	T-cell surface glycoprotein CD8 beta chain like
evm.TU.CHR12.457	21.189	14.573	15.815	20.378	28.842	23.086	52.864	45.74	48.923	35.321	62.99	48.67	54.313	59.857	51.256	44.058	65.672	70.482	hypothetical protein F0562_015704
evm.TU.CHR20.676	0.837	1.863	2.812	3.543	2.659	3.193	32.683	12.269	29.439	22.837	25.637	25.16	28.945	31.052	24.949	3.727	5.562	4.455	hypothetical protein F0562_023076
evm.TU.CHR6.1718	0.992	1.183	1.681	1.211	0.114	0.71	0.216	0.69	0.498	0	1.353	0.124	0.129	0.252	0.122	0.373	0.494	0.516	Bax inhibitor like
evm.TU.CHR8.1613	0.513	0.396	0.509	0.62	0.36	0.815	1.427	1.164	0.883	1.203	1.38	0.954	1.115	1.016	1.06	1.076	1.29	0.915	hypothetical protein D5086_0000060100
evm.TU.CHR2.3166	50.27	34.794	34.37	21.434	24.425	24.698	14.586	12.944	14.359	15.745	14.072	17.884	17.758	18.609	16.786	19.251	16.237	18.18	hypothetical protein F0562_004474
evm.TU.CHR3.1786	9.981	32.82	13.981	9.035	8.901	13.743	0.783	1.402	2.742	0.378	1.188	0.567	1.001	0.642	0.689	0.3	0.232	0.312	beta-galactosidase-like isoform X1
evm.TU.CHR9.705	1.131	1.007	1.808	3.02	2.087	0.647	8.351	2.397	4.395	5.029	7.552	10.275	4.772	6.046	6.024	2.871	3.683	4.397	hypothetical protein T459_26674
evm.TU.CHR16.1242	1.06	0.385	0.053	0.542	0.931	0.915	1.365	2.247	1.116	1.607	1.602	0.86	1.519	1.281	1.046	2.934	33.015	24.551	hypothetical protein F0562_007570
evm.TU.CHR17.1231	70.972	54.491	46.953	47.498	49.076	58.04	10.146	39.323	15.436	28.733	19.25	23.25	11.392	6.567	4.835	7.924	14.53	12.932	PREDICTED: 36.4 kDa proline-rich protein-like
evm.TU.CHR20.539	3.949	2.181	2.492	4.365	5.225	3.866	6.753	8.302	4.909	7.878	6.596	8.592	7.98	5.696	8.304	5.571	8.237	6.819	hypothetical protein F0562_022858
evm.TU.CHR9.397	44.836	31.38	22.145	34.542	45.917	29.574	79.974	52.853	67.412	125.783	135.511	151.268	132.789	151.298	132.064	85.019	66.637	64.96	ABC transporter C family member 10-like isoform X2
evm.TU.CHR6.1564	23.291	22.702	24.04	31.721	28.614	31.061	69.961	49.944	69.275	75.849	69.388	70.472	90.384	89.685	83.346	59.511	47.956	43.875	hypothetical protein F0562_014869
evm.TU.CHR18.640	1.286	0.681	0.447	0.558	0.395	1.09	0.997	2.952	2.585	2.058	2.125	2.577	3.706	3.77	4.228	0.143	0.427	0.298	hypothetical protein F0562_018138
evm.TU.CHR7.790	0.177	0.421	0.921	0.949	0.896	0.506	1.156	2.036	1.243	1.54	1.752	0.708	0.733	1.793	0.871	1.947	2.29	2.116	PREDICTED: NAC domain-containing protein 37 isoform X2
evm.TU.CHR3.748	0.31	1.283	0.108	0.909	2.004	0.296	0.631	3.37	0.312	0.235	1.128	2.902	2.468	1.47	2.856	0.725	2.268	2.585	PREDICTED: thioredoxin O2, mitochondrial-like
evm.TU.CHR6.1341	16.648	12.246	14.613	21.028	6.206	4.545	5.965	4.233	6.705	6.544	5.615	5.337	5.7	5.007	7.078	4.269	4.918	3.795	lysine histidine transporter-like 8 isoform X2
evm.TU.CHR7.622	8.79	8.55	10.065	6.903	5.247	8.057	5.412	2.192	2.425	4.834	4.103	3.109	2.504	1.575	1.53	4.145	2.921	2.334	IST1-like protein
evm.TU.CHR20.429	5.674	9.533	9.268	7.947	7.273	13.699	2.234	3.512	2.019	4.606	1.444	4.328	2.397	1.631	1.436	6.088	29.638	25.259	hypothetical protein F0562_022725
evm.TU.CHR13.740	6.802	9.734	7.487	12.613	13.597	10.815	22.577	18.974	30.323	29.601	20.239	27.583	27.318	24.87	23.299	14.516	20.158	19.22	MYBR4 protein
evm.TU.CHR4.546	832.555	184.427	288.541	552.005	642.304	987.649	1439.96	1355.56	753.045	1149.5	2230.36	1321.5	773.681	1231.88	846.831	2050.35	2897.7	2806.53	glucose-6-phosphate/phosphate translocator 2, chloroplastic-like
evm.TU.CHR8.466	13.843	14.098	12.991	10.21	11.877	10.762	5.765	6.657	6.852	5.037	4.084	5.376	5.925	5.585	5.769	8.184	5.452	5.767	PREDICTED: probable protein S-acyltransferase 22
evm.TU.CHR2.2934	0	0.089	0	0.273	0.689	0.356	0.326	0.89	1.969	3.042	0.093	1.496	1.356	0.758	1.197	0	1.023	0.777	hypothetical protein F0562_004691
evm.TU.CHR8.306	77.73	79.924	78.09	76.085	70.804	57.239	50.215	30.687	32.83	29.501	20.964	24.24	31.265	28.644	33.444	45.524	5.668	8.828	hypothetical protein F0562_034021
evm.TU.CHR9.1191	1.481	3.633	1.324	0.827	3.123	1.413	0.738	0.336	0.851	0.962	0.42	0.424	1.098	0.215	0.626	1.06	1.055	0.441	Protein detoxification 29
evm.TU.CHR1.2549	353.995	324.069	315.757	157.84	142.988	145.518	124.95	120.178	140.852	142.25	136.558	120.523	235.437	209.628	224.362	188.932	187.393	178.782	hypothetical protein F0562_012297
evm.TU.CHR11.160	5.569	5.136	5.42	3.083	2.826	1.859	1.862	2.14	2.705	2.181	2.117	0.744	3.082	2.073	3.571	12.464	1.481	2.03	hypothetical protein JCGZ_08231
evm.TU.CHR15.84	0.241	0.287	0.503	1.119	1.001	0.575	0.368	3.161	0.666	2.512	0.956	1.51	0.438	0.306	0.238	0.725	0.601	0.565	hypothetical protein C3L33_12206, partial
evm.TU.CHR3.2426	0	0	0.338	0	1.497	1.651	0	2.149	0	2.87	0	1.084	0	0.11	0	0.976	0.755	0.113	hypothetical protein FH972_002941
evm.TU.CHR2.382	60.158	45.78	40.534	26.608	24.534	18.055	17.77	14.49	14.766	27.638	17.016	20.257	25.314	27.811	27.45	53.138	21.223	23.118	hexose carrier protein HEX6-like
evm.TU.CHR13.923	3.323	2.325	2.483	6.925	8.073	4.279	5.024	7.968	3.896	9.74	10.051	7.937	4.482	4.441	4.534	1.776	2.209	2.423	hypothetical protein F0562_023703
evm.TU.CHR1.2548	4.711	4.29	3.796	0.837	0.988	0.817	0.747	0.681	0	1.299	1.699	0.644	2.444	1.304	3.591	2.146	3.63	4.238	uncharacterized protein LOC110643220
evm.TU.CHR2.493	65.814	113.173	107.667	363.696	348.332	241.704	355.23	389.925	291.699	222.647	265.952	358.738	74.612	105.185	105.15	167.781	109.909	114.963	Uncharacterized protein TCM_045551
evm.TU.CHR5.1993	63.407	40.802	49.634	154.854	134.412	142.419	274.751	225.542	199.135	102.189	172.107	113.974	94.134	80.142	99.193	50.427	35.988	35.488	hypothetical protein CDL12_00703
evm.TU.CHR5.495	293.899	232.582	251.62	581.513	474.694	585.881	751.691	676.197	899.299	471.402	570.759	530.413	442.318	414.257	484.158	257.002	147.173	139.009	PREDICTED: chlorophyll a-b binding protein CP24 10A, chloroplastic
evm.TU.CHR5.1040	147.817	189.147	187.221	74.456	72.222	78.737	86.621	73.82	94.078	54.367	60.521	63.104	120.838	94.395	101.806	65.901	106.051	98.118	hypothetical protein FH972_006639
evm.TU.CHR2.483	0.279	0.666	0.583	1.228	1.031	5.462	0.244	1.443	2.527	8.152	0	0.56	3.043	0.142	0	2.099	0	0	Expansin-A8 like
evm.TU.CHR14.512	19.77	10.391	11.443	26.42	30.297	45.521	32.944	27.769	25.2	46.268	35.138	36.371	23.968	26.201	23.475	36.327	18.277	20.718	hypothetical protein F0562_001061
evm.TU.CHR3.312	0.148	0	1.078	0	0.136	0	0	0	0	0	0	0	0.153	0	0.291	0	0	0.308	CASP-like protein
evm.TU.CHR4.1928	9.221	8.312	8.555	2.482	2.21	1.385	2.28	1.443	2.7	3.853	2.592	4.366	10.396	10.834	8.952	6.693	8.469	8.847	Transcription factor LUX like
evm.TU.CHR2.185	4.05	3.124	3.055	1.684	1.272	0.822	1.503	1.576	1.906	1.437	0.855	0.432	1.699	2.537	1.785	2.85	2.062	1.885	Pentatricopeptide repeat-containing protein, chloroplastic
evm.TU.CHR19.202	41.414	47.715	49.583	162.149	142.062	113.921	98.233	135.767	111.11	88.949	88.829	135.381	39.165	48.044	44.744	66.203	61.227	62.131	hypothetical protein F0562_026704
evm.TU.CHR4.1929	1.497	0.893	1.366	0.67	0.173	0.119	0.218	0.198	0.125	0.615	0.433	0.563	2.201	3.103	1.6	1.375	1.369	1.105	_
evm.TU.CHR2.3060	57.996	43.575	44.73	25.319	18.297	16.124	12.187	6.27	15.026	26.253	11.25	25.296	50.747	48.118	43.871	54.503	30.935	29.419	hypothetical protein F0562_004567
evm.TU.CHR16.1010	0.532	0.338	0.493	2.483	0.927	1.015	0.619	1.739	2.139	2.286	0.645	0.652	0.429	0.42	1.166	0.829	0.707	0.185	hypothetical protein F0562_012756
evm.TU.CHR15.387	1.553	0.79	0.486	0.253	0.668	0.346	0.451	0.453	0.26	0.353	0.462	0.415	0.859	0.105	0.613	0.726	0.464	0.485	probable acyl-CoA dehydrogenase IBR3
evm.TU.CHR11.1257	7.084	7.58	5.868	2.328	4.337	3.347	3.118	3.158	3.394	4.015	1.97	3.384	3.504	4.234	4.18	4.711	5.479	7.378	GDSL esterase/lipase
evm.TU.CHR2.2950	1.192	0.487	0.71	0.083	0.079	0.203	0.037	0.135	0	0.129	0.042	0.085	0.442	0.562	0.588	0.597	0.382	0.266	hypothetical protein FH972_007456
evm.TU.CHR13.111	13.378	20.328	18.45	6.06	5.574	4.528	4.234	3.344	4.934	6.502	4.494	4.703	11.587	7.94	10.749	9.19	10.703	8.764	Mitochondrial substrate carrier family protein like
evm.TU.CHR15.43	0.318	0.051	0.497	1.294	0.391	0.253	0.878	1.095	0.373	1.326	0.368	0.531	0.385	0.054	0.471	0.053	0.793	0.662	Benzyl alcohol O-benzoyltransferase
evm.TU.CHR17.208	0.712	5.047	3.501	0.596	0.375	0.291	0.089	0.162	0.409	0.386	0.404	0.51	2.533	1.239	1.606	4.689	0.609	0.636	hypothetical protein F0562_008770
evm.TU.CHR20.905	8.945	5.462	4.944	18.263	9.243	14.08	21.221	20.975	18.341	11.188	21.026	21.156	9.56	7.809	13.501	3.317	4.281	3.074	hypothetical protein F0562_024787
evm.TU.CHR1.2160	0.905	1.728	0.944	3.412	2.864	2.776	3.159	2.827	3.77	1.52	2.694	3.046	1.879	2.495	2.105	1.231	2.515	2.29	unnamed protein product
evm.TU.CHR3.1060	4.944	7.914	6.379	21.365	14.688	15.827	15.932	29.639	14.991	22.804	14.876	18.895	8.695	10.122	7.191	6.382	7.018	5.149	hypothetical protein F0562_034578
evm.TU.CHR1.1804	1.107	0.528	0.495	8.114	0.584	1.283	0.069	0.189	0.159	3.178	1.412	0.793	2.134	0.964	0.858	0.872	1.656	1.318	hypothetical protein F0562_007870
evm.TU.CHR7.339	0.312	0.522	0.163	1.297	0.36	1.043	0.613	1.49	0.628	1.243	1.007	0.783	0.324	0.159	0.308	0.235	0.156	0.407	developmental protein sepallata 1
evm.TU.CHR1.401	1.08	0.837	1.407	2.637	2.739	1.931	3.413	1.663	3.052	1.176	3.413	2.096	2.17	1.027	1.93	1.352	0.74	0.562	PREDICTED: F-box/kelch-repeat protein SKIP25-like
evm.TU.CHR19.459	0.886	4.312	0.647	6.234	5.478	20.038	0.077	8.031	4.098	19.887	0.352	1.51	3.127	0.99	1.224	5.951	0.884	1.846	expansin
evm.TU.CHR3.107	0.369	1.144	0.385	7.03	3.234	7.744	0.322	0	0.278	3.357	0.274	1.387	0.574	0.375	0	0.37	0.736	2.402	hypothetical protein F0562_018808
evm.TU.CHR5.290	1.812	1.921	2.624	0.688	0.557	0.288	0.527	0.16	0.607	0.839	0.699	1.311	3.551	2.963	3.078	3.632	3.814	3.355	hypothetical protein F0562_028680
evm.TU.CHR19.3	24.366	23.82	22.564	73.762	75.932	63.515	66.968	80.005	78.028	55.869	52.652	64.029	31.163	32.607	33.993	24.098	18.115	19.623	hypothetical protein TEA_011956
evm.TU.CHR20.904	21.29	21.493	19.264	70.978	38.867	57.812	85.574	77.719	77.33	38.512	75.187	75.749	30.157	38.42	43.67	13.207	14.152	17.598	hypothetical protein F0562_024787
evm.TU.CHR11.1125	0.143	0.205	0.224	0.908	0.924	1.228	0.437	8.3	0.431	1.355	0.638	1.219	0.742	0.436	0.564	0.717	0.998	0.149	hypothetical protein F0562_033678
evm.TU.CHR11.169	44.796	41.448	37.326	19.411	19.034	18.46	15.64	16.895	18.685	16.296	19.742	14.085	21.517	20.522	22.436	22.41	20.675	20.118	hypothetical protein F0562_036075
evm.TU.CHR3.1549	76.62	28.966	42.369	108.261	73.158	129.485	181.632	121.663	134.275	91.523	172.173	107.124	78.485	109.592	102.802	52.798	24.574	34.226	hypothetical protein F0562_009434
evm.TU.CHR2.2870	1.133	0.135	0.394	0.138	0.218	0.135	0.165	0.225	0.142	0.25	0.094	0.189	0.539	0.479	0.419	0.284	0.565	0.639	hypothetical protein F0562_005053
evm.TU.CHR7.466	9.912	5.146	6.891	20.288	31.757	37.083	6.91	23.422	14.165	15.59	20.932	14.36	9.551	8.83	10.609	11.622	9.278	10.394	PREDICTED: LOB domain-containing protein 37-like
evm.TU.CHR11.1113	6.556	4.028	3.244	7.164	19.886	4.982	11.338	34.886	20.214	17.182	15.428	14.364	5.649	3.384	4.275	12.582	3.877	5.323	PREDICTED: two-component response regulator ARR6-like isoform X1
evm.TU.CHR17.300	0.773	0.105	0.46	0.862	1.12	1	0.818	0.921	1.608	0.962	0.985	1.051	0.286	1.008	1.143	0.442	1.43	0.747	hypothetical protein F0562_010169
evm.TU.CHR3.1256	0	0.213	0	0.581	0.343	1.844	0.065	1.832	0.374	1.014	0.369	0.149	0.771	0.302	0	0.745	0.074	0.542	hypothetical protein F0562_009227
evm.TU.CHR17.555	36.166	33.476	31.831	10.052	9.175	9.323	9.989	6.673	9.174	11.847	10.632	14.498	25.778	23.862	24.718	27.095	21.464	24.438	PREDICTED: zinc finger protein CONSTANS-LIKE 9-like
evm.TU.CHR18.401	0.116	0.221	0.181	2.492	1.016	0.719	0.202	8.942	1.865	0.308	0	0.291	3.55	2.825	1.316	0.872	0.173	0.121	amino acid permease 3-like
evm.TU.CHR6.293	7.021	0.864	7.322	2.655	0.836	0.216	0.988	0.54	4.098	4.292	0.674	7.718	4.7	0.46	1.341	3.405	8.13	0.944	hypothetical protein F0562_019883
evm.TU.CHR10.135	4.467	1.42	0.955	1.455	0.898	0.874	0.3	2.321	0.115	2.518	1.59	1.492	0.832	0.291	0.678	0.459	1.77	1.61	PREDICTED: RING-H2 finger protein ATL2-like
evm.TU.CHR20.785	0.832	0.454	0.434	1.8	1.042	1.418	1.504	1.512	1.016	1.037	0.825	1.37	1.295	1.448	2.053	0.417	0.356	0.557	unnamed protein product
evm.TU.CHR5.407	2.886	2.008	2.947	0.94	0.943	0.574	0.42	1.625	0.363	1.276	1.908	2.711	0.125	0.122	0.474	0.844	5.395	5.824	hypothetical protein F0562_028780
evm.TU.CHR6.102	0.066	0.127	0.277	1.492	0.429	0.887	0.116	5.385	1.335	0.151	0.132	0.399	1.378	0.27	0.721	0.067	0.066	0.208	hypothetical protein F0562_035620
evm.TU.CHR18.740	18.801	14.844	16.901	35.15	29.905	40.818	43.54	32.723	39.097	37.597	29.256	32.161	47.091	39.157	39.651	28.586	28.765	24.983	hypothetical protein F0562_027941
evm.TU.CHR6.706	72.243	60.045	76.339	20.909	26.828	20.611	22.171	46.512	19.009	39.194	45.934	55.993	21.523	20.126	17.904	24.148	77.555	81.224	hypothetical protein F0562_020228
evm.TU.CHR8.873	32.897	32.863	29.337	77.365	64.172	68.257	64.436	62.509	66.908	55.584	53.059	70.487	70.224	62.288	61.187	38.515	23.302	26.879	tetrapyrrole-binding protein
evm.TU.CHR5.892	1.003	1.489	1.511	0.436	0.411	0.532	0.194	0.532	0.448	1.098	0.663	0.447	0.347	0.453	0.22	1.229	0.667	1.045	hypothetical protein C3L33_06567, partial
evm.TU.CHR8.589	1.318	1.218	1.202	0.402	0.494	0.196	0.144	0.687	0.248	0.749	0.98	0.619	0.299	0.585	0.203	0.124	0.944	1.115	serine/threonine-protein kinase-like protein CCR4
evm.TU.CHR5.1443	1.014	0.455	0.249	1.282	1.046	1.479	1.353	1.233	1.139	0.588	0.887	0.418	1.3	0.908	1.295	0.239	0.297	0.497	hypothetical protein F0562_013382
evm.TU.CHR4.1951	1.015	0.969	1.482	3.769	1.873	2.906	1.24	3.067	3.47	0.462	1.208	3.256	8.639	3.298	2.804	0.407	0.607	0.634	copper transporter 1-like
evm.TU.CHR13.38	0.725	0.553	1.361	0.992	2.676	2.905	1.771	1.383	3.935	1.319	0.575	1.453	4.664	1.914	0.858	0.581	1.59	1.812	hypothetical protein F0562_024238
evm.TU.CHR18.826	51.584	31.706	39.525	18.603	12.87	7.991	10.959	23.519	8.782	19.186	19.364	23.734	10.161	10.215	10.106	21.921	72.13	60.848	protein MRG1-like isoform X1
evm.TU.CHR20.596	1.027	0.21	0.382	0	0.068	0.21	0.192	0.233	0	0.222	0.073	0.588	0.152	0	0.145	0.074	0.585	0.458	GATA transcription factor
evm.TU.CHR6.1222	3.88	2.283	2.225	5.181	5.608	6.971	5.584	7.146	5.46	4.559	4.939	4.667	7.583	7.287	5.231	6.675	2.708	3.031	hypothetical protein F0562_020536
evm.TU.CHR2.2585	3.485	3.784	3.885	1.468	1.33	2.006	1.258	1.719	1.812	2.141	1.609	1.987	1.808	1.708	1.6	1.746	2.696	2.566	hypothetical protein F0562_006567
evm.TU.CHR11.770	0.895	0	0.466	3.058	0.413	2.987	2.341	1.778	0.899	0.678	0.444	3.138	1.856	2.724	1.765	0	1.784	1.397	glycine-rich RNA-binding protein RZ1A-like
evm.TU.CHR7.74	28	40.215	44.999	155.551	106.236	84.901	103.723	67.502	81.8	57.145	61.185	56.738	91.951	81.831	85.821	45.248	14.112	19.388	ACT domain-containing protein
evm.TU.CHR15.290	2.939	3.604	1.97	0.41	1.162	0.601	0.366	1.168	1.477	2.546	1.457	3.366	2.614	0.639	0	0.841	5.86	4.154	hypothetical protein CJ030_MR1G006870
evm.TU.CHR7.207	1.48	0.452	0.556	0.405	0.219	0.452	0	0.518	0.119	0.718	0.529	0.356	0.246	0.18	0.175	0.237	1.004	0.432	hypothetical protein F0562_004997
evm.TU.CHR16.65	12.379	75.456	30.775	129.263	94.184	103.417	8.012	9.425	8.382	48.054	3.877	20.436	19.335	15.938	21.208	15.277	18.383	26.26	unnamed protein product
evm.TU.CHR6.1360	22.648	16.589	28.779	2.237	2.169	2.538	3.508	4.869	3.421	9.382	8.837	22.449	4.816	4.523	4.456	3.348	26.345	28.421	PREDICTED: protein EXORDIUM-like 5
evm.TU.CHR15.1279	2.903	2.492	1.967	0.52	1.428	1.108	1.013	1	0.632	2.421	0.528	3.491	1.355	1.571	0.668	2.376	2.219	2.318	hypothetical protein TEA_007452
evm.TU.CHR2.1800	0	0.711	0	0.936	1.08	0.203	0.278	1.1	0.535	0.323	0.739	0.533	0.552	0.756	1.47	0	0.531	0.222	hypothetical protein TanjilG_14988
evm.TU.CHR1.863	1.66	0.697	1.316	8.435	3.125	4.182	3.591	2.64	2.336	1.913	1.449	0.732	0.896	0.405	0.066	3.461	0.066	0.484	uncharacterized protein LOC111396954
evm.TU.CHR18.767	6.192	6.152	6.248	1.923	2.553	2.94	1.419	4.559	1.204	5.364	4.132	6.977	1.628	1.622	0.873	1.229	11.067	11.59	hypothetical protein F0562_027916
evm.TU.CHR13.213	2.015	1.602	1.611	0.853	0.558	1.089	0.41	0.587	1.08	0.967	2.731	1.144	1.185	1.5	2.982	0.269	0.201	0.35	hypothetical protein F0562_024694
evm.TU.CHR2.2739	12.32	12.413	13.991	6.514	5.589	6.943	6.348	5.72	6.743	8.045	5.404	6.194	9.704	7.347	8.423	6.519	4.622	6.056	hypothetical protein F0562_004295
evm.TU.CHR7.887	4.78	5.7	5.358	33.972	14.553	30.21	15.634	10.354	8.288	9.603	4.859	12.336	8.804	8.613	3.537	36.405	4.528	4.356	PREDICTED: protein GDAP2 homolog
evm.TU.CHR6.1521_evm.TU.CHR6.1522	125.397	250.665	293.596	366.924	454.971	626.891	373.909	770.29	505.92	347.554	349.586	328.31	177.896	216.39	153.27	378.746	1747.64	1537.82	Late embryogenesis abundant protein
evm.TU.CHR2.2885	21.854	12.555	14.638	35.374	37.821	35.304	32	45.393	33.269	25.092	30.138	18.464	11.752	14.411	12.353	5.915	2.306	4.403	PREDICTED: serine carboxypeptidase-like 45
evm.TU.CHR7.523	18.846	10.258	11.714	6.551	5.691	7.882	5.775	5.825	6.684	8.752	6.146	7.77	11.422	8.445	10.468	6.522	2.201	3.802	PREDICTED: leucine-rich repeat receptor-like serine/threonine-protein kinase BAM1
evm.TU.CHR15.147	205.153	182.506	179.268	594.068	601.183	512.968	561.42	530.89	818.047	337.828	384.662	400.076	261.619	251.303	270.708	151.379	60.446	62.979	Magnesium-chelatase subunit ChlH like
evm.TU.CHR3.1714	17.742	22.352	19.865	8.777	8.866	7.486	5.208	8.633	6.059	16.209	9.193	8.207	14.162	11.776	13.519	5.129	5.613	5.804	sugar transport protein 14-like
evm.TU.CHR5.1458	4.097	3.994	3.994	13.227	5.259	9.262	1.476	2.691	0.985	5.267	2.385	3.839	3.512	3.978	3.163	16.87	6.75	2.783	Protein BPS1, chloroplastic
evm.TU.CHR12.817	0.429	0.328	0.582	1.845	0.832	1.597	1.872	0.785	0.561	1.497	0.298	0.861	0.713	0.392	0.424	0.688	21.66	13.995	hypothetical protein F0562_016232
evm.TU.CHR19.454	5.907	6.136	5.954	20.71	12.958	11.896	13.281	13.095	14.843	10.001	12.694	12.234	9.603	7.595	6.669	6.577	16.229	17.773	hypothetical protein F0562_031494
evm.TU.CHR5.2064	0.874	0.208	0.399	1.014	1.26	0.99	0.905	1.259	0.823	0.124	0.542	0.274	0.397	0.388	0.323	0.876	1.035	2.048	hypothetical protein F0562_014940
evm.TU.CHR19.183	60.398	66.812	72.75	231.663	253.288	246.471	182.83	130.774	162.032	93.413	101.897	104.702	49.293	48.987	38.404	208.379	144.211	168.715	glutamate synthase 1
evm.TU.CHR2.94	6.609	8.106	5.907	20.444	13.694	13.859	17.017	15.425	13.654	18.647	8.219	13.719	10.177	10.595	9.83	19.447	17.257	11.635	flavanone 3-hydroxylase
evm.TU.CHR15.957	2.031	0	3.6	7.34	2.81	2.906	5.136	4.842	4.694	3.387	1.007	3.256	6.111	0.825	4.207	10.988	1.215	3.595	hypothetical protein F0562_016385
evm.TU.CHR3.1560	34.194	68.003	66.466	412.146	157.646	415.761	149.881	133.735	102.575	124.95	72.781	126.351	96.799	90.6	55.266	569.854	74.654	39.265	SPX domain-containing protein 2
evm.TU.CHR2.2883	31.77	15.863	23.221	56.561	58.346	56.932	52.312	90.628	65.058	49.517	43.288	30.351	18.178	22.303	20.796	9.819	3.849	9.586	PREDICTED: serine carboxypeptidase-like 45
evm.TU.CHR16.1060	1.9	0.544	0.792	0.557	0	0.362	0.166	0.302	0.382	0.576	0.188	0.762	1.183	0.771	0.562	0	0.379	0.594	hypothetical protein F0562_011853
evm.TU.CHR13.580	0.752	1.364	0.784	8.084	2.429	1.005	1.968	3.109	2.344	2.68	0.746	1.583	0.859	1.756	1.336	0.98	3.6	4.779	BTB/POZ and TAZ domain-containing protein 1-like
evm.TU.CHR15.530	0.317	0.151	0.579	0.775	1.317	0.605	0.38	0.693	1.076	0.451	0.315	0.278	0.082	0.362	0.117	0.636	3.519	4.584	hypothetical protein F0562_016797
evm.TU.CHR2.2882	51.701	24.29	34.677	82.739	78.616	94.178	80.442	123.079	101.84	64.795	62.871	43.742	27.767	37.185	27.679	15.881	8.03	12.447	serine carboxypeptidase-like 44
evm.TU.CHR12.198	0.811	0.332	0.322	1.962	1.212	1.179	0.303	2.303	0.738	0.674	0.728	0.813	0.441	0.667	0.267	0.542	1.541	0.966	Glucomannan 4-beta-mannosyltransferase
evm.TU.CHR2.187	1.165	0.519	0.324	2.2	2.078	0.667	1.422	0.926	2.107	0.412	1.001	2.023	0.725	1.577	0.613	2.257	1.781	2.588	probable WRKY transcription factor 27 isoform X1
evm.TU.CHR3.1911	32.484	14.196	15.319	44.414	58.593	65.418	48.49	59.643	36.532	35.233	48.922	39.027	20.631	31.495	22.737	72.655	131.256	122.269	hypothetical protein TEA_007789
evm.TU.CHR15.473	5.023	3.608	3.943	0.827	1.354	1.831	1.625	0.987	3.12	2.653	2.855	2.319	7.38	8.021	7.405	1.414	1.463	2.116	hypothetical protein F0562_017061
evm.TU.CHR16.1195	3.253	2.957	2.913	7.252	8.296	20.735	4.072	17.52	10.577	10.153	2.087	2.684	3.574	2.564	1.887	20.362	5.571	7.971	Endoglucanase
evm.TU.CHR2.358_evm.TU.CHR2.359	1.293	1.418	1.752	8.461	8.109	7.707	1.522	11.148	1.364	2.499	2.244	2.656	0.939	1.181	1.148	1.49	3.609	3.972	hypothetical protein F0562_031372
evm.TU.CHR4.1746	7.059	7.739	6.222	25.64	14.967	14.695	15.205	26.969	9.29	7.48	10.559	10.553	3.763	4.236	4.27	28.099	21.425	18.034	hypothetical protein F0562_002058
evm.TU.CHR14.690	3.26	3.98	8.565	20.888	5.292	11.567	7.619	17.411	8.256	2.372	4.138	7.186	10.417	1.853	3.601	16.201	28.469	16.974	osmotin-like protein
evm.TU.CHR5.974	2.439	14.756	7.689	24.967	8.337	26.654	8.365	1.983	1.867	22.715	3.931	19.529	11.85	11.621	6.481	158.221	8.181	3.291	Phospholipase D zeta 1 like
evm.TU.CHR3.2514	5.361	5.579	7.242	15.592	10.678	13.831	9.989	14.043	14.695	7.204	10.634	13.065	6.195	7.668	6.731	2.198	1.336	2.792	hypothetical protein F0562_009743
evm.TU.CHR15.158_evm.TU.CHR15.159	29.452	33.006	31.227	55.996	66.208	68.869	56.38	96.131	62.154	74.853	51.092	57.973	33.264	43.588	34.649	105.693	607.52	467.699	probable galactinol--sucrose galactosyltransferase 2 isoform X1
evm.TU.CHR3.516	1.117	0.284	0.388	0.582	2.199	1.35	0.975	3.02	0.674	0.847	1.551	0.523	0.85	1.134	0.808	2.762	0.446	1.474	hypothetical protein F0562_013754
evm.TU.CHR3.2385	7.98	6.858	5.59	3.809	2.248	2.266	2.285	3.535	2.204	3.002	4.652	2.869	4.298	3.958	3.546	2.076	3.462	2.792	hypothetical protein TEA_004676
evm.TU.CHR17.697	1.06	2.809	0.491	2.761	4.02	5.056	1.746	0.749	3.078	6.428	0.584	4.367	4.644	3.228	3.95	0.59	4.345	2.821	hypothetical protein ABT39_MTgene2340
evm.TU.CHR4.488	1.223	0.486	0.957	0.199	0.282	0.097	0.356	0.81	0.307	0.155	0.101	0.204	0.317	0.103	0.302	0.102	0.406	0.637	transcription factor MYB14-like
evm.TU.CHR14.366	3.102	1.961	2.962	0.913	0.965	0.963	4.694	2.614	7.476	3.57	5.078	8.465	11.286	12.672	10.729	2.21	1.565	1.946	hypothetical protein F0562_021539
evm.TU.CHR17.742	0	0.321	1.404	0	0	0	0	0	0.338	0	0	0	0	0	0	0.674	0	0	agamous-like MADS-box protein AGL104
evm.TU.CHR11.656	33.995	10.981	2.791	4.707	7.902	2.553	2.335	23.404	1.614	50.728	26.813	45.067	1.944	4.891	8.186	28.97	24.287	10.594	hypothetical protein F0562_027395
evm.TU.CHR17.447	0.658	0.879	1.236	3.602	2.126	1.696	1.436	2.303	1.059	3.693	1.567	1.716	2.254	3.275	2.143	1.385	0.328	0.686	AAA-ATPase
evm.TU.CHR6.621	1.582	1.552	1.278	2.481	2.754	3.953	1.807	3.506	2.889	5.725	2.32	3.059	3.144	2.646	3.318	2.545	1.111	1.462	LOW QUALITY PROTEIN: uncharacterized protein LOC114323798
evm.TU.CHR9.800	0.552	0.526	0.329	2.156	0.872	0.977	0.619	0.752	0.238	3.465	0.234	0.395	1.554	1.52	1.166	1.027	0.786	0.575	transcription factor MYB62-like
evm.TU.CHR8.353	184.06	159.383	180.016	375.464	335.978	377.451	106.521	168.74	86.854	70.819	51.802	62.063	37.261	30.018	32.771	113.341	88.168	83.599	S-adenosylmethionine decarboxylase proenzyme isoform X2
evm.TU.CHR4.926	0	1.111	1.215	0	0	0	0.339	0	0	0	0	0	0	0	0	0	0	1.618	_
evm.TU.CHR2.119	0.996	7.6	2.538	27.671	18.476	24.382	3.281	1.143	4.671	39.422	0.549	16.079	18.714	10.895	18.119	5.877	5.406	6.684	hypothetical protein CQW23_08044
evm.TU.CHR10.1021	0.077	0.146	0.479	3.217	2.049	1.388	0.267	0.548	0.385	2.787	2.203	0.461	1.828	1.011	2.267	0.153	0.916	0.877	_
evm.TU.CHR14.642	7.036	6.346	4.37	21.521	18.019	16.101	10.999	13.63	7.845	14.951	22.269	13.717	13.325	12.801	13.995	9.709	11.04	10.852	hypothetical protein F0562_021971
evm.TU.CHR3.2229	0.331	0.6	0.656	7.438	0.672	0.916	0.664	1.579	0.865	5.546	0.985	1.393	1.855	1.512	0.816	1.128	0.693	0.965	hypothetical protein F0562_009203
evm.TU.CHR16.148	1.39	2.115	1.587	6.722	7.6	5.397	2.193	2.498	2.727	3.586	2.428	5.073	0.378	1.377	0.946	4.84	3.925	3.859	hypothetical protein F0562_007549
evm.TU.CHR8.1614	1.088	2.794	3.053	27.706	8.722	13.009	1.605	1.529	2.859	18.963	0	2.515	3.212	1.953	1.733	10.396	41.958	29.016	desiccation-related protein PCC13-62
evm.TU.CHR16.1069	0	0.197	0.108	0.303	0.477	3.351	0.09	0.575	0.104	1.331	0.307	0.311	0.107	0.21	0	5.384	31.109	20.121	thaumatin-like protein isoform X2
evm.TU.CHR11.635	1.08	1.416	2.111	5.009	3.922	3.154	3.178	3.003	1.492	2.813	2.677	3.922	1.96	2.74	1.731	25.017	19.308	15.53	uncharacterized protein LOC105158938
evm.TU.CHR15.524	2.154	2.622	2.246	0.798	0.891	0.85	1.814	1.004	1.867	1.126	0.884	1.117	1.927	1.056	1.832	0.744	0.222	0.774	hypothetical protein F0562_016072
evm.TU.CHR16.1155	28.279	38.407	33.63	73.224	83.222	85.326	44.369	46.623	48.671	83.798	54.077	73.654	57.534	52.122	46.452	66.229	118.961	118.738	uncharacterized protein LOC113781739
evm.TU.CHR8.1394	15.737	12.687	16.352	8.715	6.339	6.872	6.863	6.078	11.083	5.376	8.463	3.887	11.557	9.956	12.517	5.386	3.149	4.386	sugar transport protein 8-like
evm.TU.CHR8.516	0.26	0.869	0.407	2.922	1.08	1.737	0.794	0.724	0	2.465	0.258	1.303	0.27	0.396	0.513	4.692	3.112	1.355	extracellular ribonuclease LE-like isoform X1
evm.TU.CHR2.573_evm.TU.CHR2.574	22.992	46.361	49.286	16.358	16.487	15.974	20.188	13.88	35.514	17.701	18.943	17.705	40.383	32.383	35.915	13.547	8.986	9.547	hypothetical protein VITISV_006935
evm.TU.CHR18.333	24.87	30.011	28.807	55.616	42.601	91.371	40.569	44.665	46.143	68.634	39.731	74.165	36.059	42.234	25.727	159.164	42.355	37.453	UDP-galactose transporter 1-like
evm.TU.CHR10.58	7.387	6.43	5.97	16.326	11.5	19.73	9.181	9.688	10.023	23.378	13.553	12.029	13.988	14.434	9.473	27.758	12.705	15.867	hypothetical protein TEA_007653
evm.TU.CHR11.777	2.83	3.53	4.539	2.126	1.406	1.869	1.614	1.471	3.5	0.742	2.159	0.873	2.259	1.878	1.61	0.109	0.109	0	hypothetical protein F0562_002728
evm.TU.CHR12.1044	0.564	0.579	1.266	1.695	3.201	2.482	0.416	1.207	1.003	4.471	1.247	3.521	0.765	0.925	0.77	2.434	3.287	4.246	hypothetical protein TEA_017667
evm.TU.CHR1.1270	0.37	0.071	0.154	3.109	0.273	0.212	0	0.53	0	1.739	0.073	0.593	0.154	0	0.292	0.445	3.543	1.465	transcriptional activator PTI5
evm.TU.CHR1.2098	0.229	0.764	0	0.335	1.056	1.747	0	1.001	0.23	8.33	0	2.18	0.119	1.394	0.678	1.032	4.451	5.365	hypothetical protein F0562_013168
evm.TU.CHR18.801	1.338	1.405	1.256	3.007	2.716	2.809	1.284	1.702	2.287	2.435	2.92	4.158	1.805	3.125	1.98	2.012	2.936	3.345	hypothetical protein F0562_027582
evm.TU.CHR3.760	0.188	0	0	1.744	0.347	0.179	0.82	0	0.189	1.567	0.28	0.942	0.78	0.668	0.463	0.283	2.061	1.37	VQ motif-containing protein
evm.TU.CHR6.879	37.448	36.31	33.028	125.132	65.907	62.014	52.007	108.284	50.302	145.22	82.22	66.377	46.938	49.159	47.729	74.789	83.703	60.052	ABC transporter G family member 11-like
evm.TU.CHR20.12	3.186	4.421	3.02	1.273	0.401	3.177	2.652	1.266	1.892	1.427	2.154	1.161	3.907	2.793	2.714	0.58	0.866	0.754	unnamed protein product
evm.TU.CHR4.645	4.439	3.388	2.407	0.52	1.31	0.169	1.703	2.681	1.249	1.615	0.528	0.712	2.211	1.081	1.927	1.068	3.187	0.37	nuclear pore complex protein NUP133-like
evm.TU.CHR15.508	29.664	52.324	40.281	142.446	166.147	109.796	53.93	81.74	53.535	79.854	67.994	128.955	28.866	34.929	31.603	104.504	109.105	94.745	protein BIC1-like
evm.TU.CHR10.63	52	14.416	9.732	112.234	42.232	28.618	37.795	79.486	9.381	81.869	63.694	65.92	28.132	31.355	22.579	72.373	184.343	149.281	squidulin
evm.TU.CHR3.125	6.702	7.095	6.306	4.072	2.187	3.508	4.705	4.807	4.929	3.965	2.351	3.03	6.36	2.572	2.741	2.948	0.815	0.766	hypothetical protein F0562_014413
evm.TU.CHR15.927	0.563	0.403	0.44	1.513	1.429	0.94	0.123	0.336	0	2.134	0.558	2.257	0.876	1	0.694	1.975	0.982	1.026	PREDICTED: kinesin-like protein KIN-5D isoform X2
evm.TU.CHR9.577	0.087	0	0	2.212	0.482	0.083	0.38	0.277	0.088	0.396	1.728	0.524	0.362	0.354	0.601	0.349	10.942	2.903	NAC domain-containing protein 2-like
evm.TU.CHR6.878	5.432	4.988	4.976	20.085	11.006	11.72	6.819	13.962	7.195	27.747	13.393	10.582	7.006	7.369	8.914	15.16	15.185	11.262	ABC transporter G family member 11-like
evm.TU.CHR2.51	46.183	35.403	33.329	93.98	97.374	88.069	65.165	104.243	57.399	111.05	86.995	74.152	73.592	75.2	72.678	82.29	139.131	118.203	hypothetical protein ES288_D11G020500v1
evm.TU.CHR5.1591	39.216	51.489	36.844	89.137	50.865	118.896	80.938	76.231	80.393	85.651	84.719	131.911	91.457	89.468	62.049	177.814	56.521	54.997	hypothetical protein CDL12_24573
evm.TU.CHR1.1758_evm.TU.CHR1.1759	17.689	40.141	29.768	84.774	48.512	67.37	47.123	42.11	33.357	88.784	37.561	135.54	48.385	70.71	36.237	187.785	143.099	126.632	hypothetical protein F0562_007949
evm.TU.CHR8.344	0.901	2.58	3.07	7.455	6.708	4.127	2.883	4.442	4.651	12.39	3.159	4.818	4.427	3.66	2.786	7.949	8.747	7.197	hypothetical protein F0562_032825
evm.TU.CHR4.574	12.054	10.067	11.004	42.161	31.138	25.336	24.819	18.566	20.736	37.66	20.618	28.478	21.243	22.466	20.507	18.694	32.746	25.109	hypothetical protein F0562_011129
evm.TU.CHR13.336	3.8	5.205	4.876	11.04	10.246	22.212	5.013	8.673	5.875	8.641	8.02	11.521	5.965	6.23	2.499	121.061	7.965	4.465	SPX domain-containing protein 2-like
evm.TU.CHR19.956	1.766	1.296	2.62	0.995	1.128	0.648	0.651	1.673	0.614	0.875	0.135	1.089	1.057	1.448	0.871	0.749	1.219	0.778	hypothetical protein F0562_025936
evm.TU.CHR16.1126	0.719	1.296	0.834	3.202	3.024	1.449	1.116	1.144	0.562	6.302	0.317	2.083	1.41	2.353	1.262	5.768	20.962	13.987	two-component response regulator-like PRR1 isoform X1
evm.TU.CHR11.925	122.633	229.255	179.378	403.511	422.93	318.106	348.428	419.305	239.771	348.124	298.238	604.988	118.09	159.139	106.723	754.444	664.599	574.938	flavanone 3-hydroxylase
evm.TU.CHR2.2455	13.358	6.242	6.917	36.84	11.569	9.492	15.059	24.739	4.475	22.732	16.222	20.854	6.742	6.918	6.051	6.83	42.538	32.651	hypothetical protein F0562_006630
evm.TU.CHR1.1421	7.513	10.332	8.752	4.695	3.809	3.487	5.136	3.013	6.327	2.925	4.296	3.188	5.408	5.703	7.345	4.002	2.7	2.115	uncharacterized protein LOC110424117
evm.TU.CHR7.419	0.199	0.19	0	12.348	0.551	0.57	0.781	0	0.1	1.207	0.099	0.299	0.929	0.707	0.295	0.898	1.191	1.451	hypothetical protein F0562_006594
evm.TU.CHR20.562	13.881	23.977	23.137	45.201	39.97	44.841	32.468	36.109	27.269	50.141	36.816	38.677	35.136	44.085	37.759	91.89	55.674	50.38	hypothetical protein TEA_010517
evm.TU.CHR5.346	1.876	3.58	7.662	2.749	0.721	1.044	4.364	4.474	0.943	1.778	0.93	2.037	9.734	0.793	0.308	1.253	1.091	3.582	_
evm.TU.CHR2.2003	1.188	0.378	0.826	2.708	0.731	2.015	1.957	1.154	0.398	1.101	1.178	2.514	1.096	0.938	1.563	2.249	2.237	0.962	hypothetical protein F0562_006478
evm.TU.CHR4.2252	1.314	0.981	1.191	2.845	2.687	1.471	2.391	1.271	1.263	3.767	0.793	3.033	1.778	2.145	2.197	5.494	2.05	1.963	hypothetical protein TEA_006025
evm.TU.CHR8.173	6.132	3.571	3.903	9.025	11.902	7.673	5.904	3.925	4.322	16.179	4.581	10.216	6.446	7.276	4.321	13.806	15.722	15.428	hypothetical protein F0562_032601
evm.TU.CHR6.1667	1.495	2.982	3.543	182.939	6.77	115.118	10.075	3.781	0.956	8.55	3.909	10.487	6.205	4.276	0.804	420.801	1.626	0.991	hypothetical protein F0562_019090
evm.TU.CHR19.763	0.238	0.302	1.157	2.09	1.973	1.738	0.484	1.7	0.398	5.885	0.55	4.446	1.151	0.965	1.25	3.811	7.425	5.281	hypothetical protein TEA_016080
evm.TU.CHR20.339	1.767	0	0	6.472	0.407	0	0.77	0.351	0	5.357	1.314	0	0.458	0.448	0	0	0	0	PREDICTED: putative UPF0481 protein At3g02645
evm.TU.CHR3.1996	14.523	9.874	10.27	91.972	10.934	27.389	19.218	10.482	2.013	51.249	20.032	28.439	19.573	26.942	14.655	90.832	203.219	164.642	hypothetical protein F0562_030046
evm.TU.CHR17.332	0.342	0.326	0.178	1.837	0.946	1.142	0	1.359	0	1.426	1.187	0.514	0.71	0.868	0.169	1.713	4.091	2.137	hypothetical protein L484_018721
evm.TU.CHR2.2700	1.767	1.405	1.535	0	0.272	0	1.541	0.234	1.184	0.67	0	0.59	1.833	1.793	0	0.295	0.587	0.307	protein-lysine N-methyltransferase EFM1 isoform X3
evm.TU.CHR20.993	74.685	43.509	56.951	72.048	186.868	145.868	125.617	163.868	58.516	116.15	124.909	130.078	34.815	60.737	42.046	98.812	219.056	190.188	BTB/POZ and TAZ domain-containing protein 1-like
evm.TU.CHR12.174	1.981	1.018	1.006	4.118	4.17	3.876	1.905	2.261	0.204	3.542	1.36	3.207	1.845	3.97	1.703	9.263	3.545	2.01	hypothetical protein F0562_016888
evm.TU.CHR12.286	0.29	0	0	1.415	0.802	0	0	0.23	0.582	1.756	1.149	0	0.601	0.588	0.286	1.741	0.866	0.603	_
evm.TU.CHR1.2557	0.104	1.096	0.653	1.326	1.927	6.675	0.091	0.913	0.21	11.479	0.414	2.093	1.517	0.636	0	8.058	4.061	3.916	hypothetical protein F0562_012304
evm.TU.CHR15.885	4.435	0.705	1.85	0.867	1.364	0.846	2.579	0.823	3.12	1.121	0.586	0.296	2.454	1.05	1.458	0.148	0.295	0.77	uncharacterized protein LOC114281236
evm.TU.CHR1.1702	0.526	1.405	0.548	0.103	0	0.803	0.275	0.418	0.528	0	0.104	0	0.655	0	0.519	0	0	0	Transcription factor bHLH96
evm.TU.CHR11.327	2.057	1.579	1.465	4.019	2.684	4.642	2.844	3.11	3.53	2.966	2.985	4.525	2.863	3.208	3.019	1.458	4.652	5.277	probable protein phosphatase 2C 12 isoform X2
evm.TU.CHR2.841	4.736	7.968	7.363	23.301	19.344	14.17	6.947	18.514	5.582	36.032	13.28	25.543	3.663	5.725	3.653	41.203	109.035	97.395	hypothetical protein F0562_025993
evm.TU.CHR4.1907	0.712	0.34	0.817	1.392	1.38	1.223	1.118	0.963	0.788	2.052	0.565	1.356	0.444	1.012	0.422	2.142	1.847	1.41	putative xyloglucan galactosyltransferase gt11
evm.TU.CHR16.149	1.37	2.413	2.527	8.44	10.272	6.868	2.88	4.104	2.859	3.301	2.299	7.568	0.62	1.961	1.317	5.174	5.813	3.585	hypothetical protein F0562_007549
evm.TU.CHR2.398	5.39	5.713	7.702	72.739	6.446	8.95	13.755	8.568	3.411	28.903	16.037	18.405	10.564	11.55	10.437	15.403	13.534	13.306	hypothetical protein TEA_009833
evm.TU.CHR9.1087	4.92	2.2	2.725	11.789	12.268	6.673	8.045	4.766	5.64	8.216	5.032	11.093	4.227	8.115	4.929	7.164	7.817	9.207	hypothetical protein F0562_033727
evm.TU.CHR16.667	0.327	0.104	0.114	3.246	0.302	0.364	0.333	0.39	0.055	1.115	1.08	0.109	0.226	0.111	0.161	0.109	3.693	2.893	hypothetical protein TEA_013180
evm.TU.CHR17.228	5.543	3.885	3.657	12.046	9.81	7.122	4.835	8.093	3.639	14.75	3.815	14.512	4.695	2.986	2.79	10.656	11.843	9.544	_
evm.TU.CHR16.400	5.081	7.853	10.598	23.827	17.158	10.374	16.044	14.056	15.322	20.416	13.506	37.888	12.338	14.959	12.732	24.646	33.338	32.918	transcription factor HY5 isoform X1
evm.TU.CHR18.564	6.436	6.501	5.395	2.465	2.678	1.565	3.302	3.41	2.537	2.583	0.876	3.667	6.809	4.099	4.108	2.908	0.881	1.577	unnamed protein product
evm.TU.CHR3.995	3.287	3.528	2.142	0.803	1.327	1.372	0.717	2.286	1.239	1.09	1.222	0.618	2.558	1.251	1.621	0.412	0.614	0.856	hypothetical protein DM860_003158
evm.TU.CHR12.705	0.27	0.429	0.188	1.581	0.829	0.515	0.314	0.643	0	3.34	1.07	2.613	0.746	0.73	0.177	0.541	5.289	4.682	hypothetical protein F0562_015178
evm.TU.CHR20.1228	2.384	1.05	1.625	1.075	0.338	0.437	0.48	0.875	1.198	2.363	0.455	0.827	0.666	0.465	0.995	0.184	0.457	0.191	hypothetical protein F0562_004131
evm.TU.CHR4.329	1.026	1.382	0.441	13.563	2.061	2.591	1.895	1.727	1.153	1.556	0.838	1.512	2.693	1.716	1.905	1.512	29.311	22.193	hypothetical protein TEA_004155
evm.TU.CHR17.658	1.442	1.376	2.632	1.115	0.832	0.688	0.839	1.672	1.329	0.729	0.596	1.506	0.873	0.549	0.356	0.241	0.06	0.25	glucan endo-1,3-beta-glucosidase 12
evm.TU.CHR12.219	18.955	10.502	9.911	27.592	39.433	30.223	8.056	22.579	8.797	17.015	11.557	14.261	3.677	4.633	2.649	23.031	41.921	36.464	hypothetical protein F0562_016086
evm.TU.CHR14.1060	3.655	0.291	1.588	0	0.281	0.291	0.266	0.484	1.225	0	2.115	0.305	0	0.618	0.901	0.305	0	0.317	PREDICTED: probable methyltransferase PMT20
evm.TU.CHR2.2219	11.283	1.819	2.983	1.087	1.466	3.184	2.356	14.653	1.757	3.373	3.31	2.707	2.638	1.936	1.568	2.07	1.426	1.986	putative calmodulin like 23
evm.TU.CHR2.3062	1.042	0.142	1.242	0	0.275	0.142	0.26	0.71	0	0.113	0.443	0.895	0	0	0.587	0.149	0	0	BAG family molecular chaperone regulator 3
evm.TU.CHR12.1000	38.749	34.468	39.602	85.564	84.003	71.723	51.131	79.54	54.432	33.461	34.533	29.182	11.591	14.388	14.742	26.864	12.136	12.436	hypothetical protein F0562_016990
evm.TU.CHR20.1045	0.244	1.629	1.145	0.238	0.113	0	1.277	0.388	0.49	0.74	0	0.489	0.253	0.124	0	0.244	0.122	0.127	hypothetical protein F0562_003676
evm.TU.CHR18.736	4.175	3.229	4.647	1.157	1.405	2.045	1.328	3.139	2.552	0.641	3.805	4.523	1.522	1.603	0.835	0.961	12.205	11.751	hypothetical protein F0562_035763
evm.TU.CHR16.684	61.127	130.171	116.735	59.541	25.969	64.097	177.816	56.919	263.984	88.567	138.828	74.597	458.11	293.504	406.404	13.337	2.994	2.515	hypothetical protein F0562_011767
evm.TU.CHR1.1875	0.419	0.699	0.546	1.636	1.545	1.897	2.099	0.333	0.631	1.19	1.142	1.049	3.692	3.824	3.097	0.315	1.669	2.507	PREDICTED: uncharacterized protein LOC102579011
evm.TU.CHR9.1230	6.033	9.318	5.991	2.245	3.18	2.466	3.257	4.11	3.753	4.137	5.413	2.015	2.087	2.041	1.7	6.045	0.859	1.795	hypothetical protein F0562_034232
evm.TU.CHR14.198	0.768	0.366	2.403	0	0	0.366	0	0	0.772	0	1.905	0	0	0	0	0	0	0.4	_
evm.TU.CHR1.1546	4.743	6.472	8.799	28.716	15.111	10.838	5.484	5.524	3.492	5.31	2.68	4.587	0.916	0.896	0.816	8.677	34.093	26.709	hypothetical protein F0562_018788
evm.TU.CHR6.1390	282.996	187.06	182.16	456.442	454.634	417.329	308.748	435.527	300.996	217.564	233.428	157.432	105.005	98.792	111.497	149.965	78.834	84.321	Protein LHY like
evm.TU.CHR17.352	1.94	2.533	1.278	31.025	5.182	10.326	1.87	4.383	2.053	3.871	0.81	5.731	4.239	5.183	2.821	7.266	128.698	95.721	hypothetical protein F0562_010281
evm.TU.CHR3.1356	1.513	2.089	2.417	9.279	3.951	6.174	4.156	1.74	2.945	4.296	1.629	4.873	4.978	4.968	3.97	4.808	6.036	6.338	HQT
evm.TU.CHR15.606	2.161	2.904	3.174	1.465	1.424	1.22	2.886	3.857	3.015	1.672	0.7	3.448	2.106	0.761	0.827	0.84	0.836	1.103	PREDICTED: leucine-rich repeat receptor-like protein kinase PXC1
evm.TU.CHR6.104	0.572	1.037	1.97	0.224	0.158	0.601	0.699	0.637	1.208	1.779	1.589	0.516	1.307	0.232	0.226	0.172	0.342	0.179	hypothetical protein F0562_013539
evm.TU.CHR20.482	2.883	2.751	2.434	14.755	9.627	8.841	3.533	5.675	3.243	3.435	3.609	3.509	0.57	0.418	0.406	8.6	13.074	8.509	hypothetical protein F0562_022690
evm.TU.CHR3.1336	1.344	2.66	2.752	9.971	3.904	7.647	4.777	2.097	3.003	4.189	1.827	4.191	7.853	5.66	5.353	7.983	8.042	8.867	HQT
evm.TU.CHR1.1939	0	0	0.388	1.453	1.029	0.355	1.298	0.591	0.374	0	0.369	1.491	0.772	1.51	0.734	1.118	1.483	0.775	copper chaperone for superoxide dismutase, chloroplastic/cytosolic
evm.TU.CHR20.536	1.906	4.583	5.964	27.564	3.588	34.482	4.589	11.396	0.613	4.047	3.857	8.865	1.978	1.006	0.677	103.165	6.843	1.906	hypothetical protein TEA_024254
evm.TU.CHR20.752	0.206	0.354	0.129	1.007	1.103	0.826	0.18	0.655	0.497	0.719	0.736	0.455	1.027	0.502	1.22	1.735	0.493	0.558	unnamed protein product
evm.TU.CHR16.680	1.511	4.38	4.121	0.738	0	0.721	5.018	1.109	7.827	3.7	4.265	1.805	22.553	7.492	15.536	0.524	0	0	hypothetical protein F0562_011767
evm.TU.CHR9.1282	27.222	27.413	30.106	76.286	63.164	51.936	27.7	35.079	22.939	12.923	22.907	12.263	6.99	7.676	8.544	10.333	11.789	13.173	uncharacterized protein LOC113704670
evm.TU.CHR4.2415	0	0.304	0	0.622	0	0.607	0.278	0.759	1.6	0.241	0.631	1.276	0.991	0.646	3.14	0.638	0.317	0.663	hypothetical protein C3L33_07437, partial
evm.TU.CHR15.1242	0.171	0.109	0.238	0.335	0.053	0.218	1.196	0.954	1.091	1.863	1.473	2.462	2.49	3.19	2.311	0.802	0.228	0.06	hypothetical protein F0562_017747
evm.TU.CHR5.1417	5.435	5.974	5.955	7.041	11.1	9.449	15.423	16.544	15.992	14.375	17.03	17.267	11.974	13.892	11.616	6.453	10.955	8.737	PREDICTED: cationic amino acid transporter 5
evm.TU.CHR3.400	2.236	2.266	3.024	2.355	2.45	2.8	6.734	5.776	5.092	4.185	6.584	4.832	6.054	6.916	5.549	2.836	3.065	3.129	hypothetical protein F0562_013950
evm.TU.CHR4.2049	4.35	7.838	3.36	4.564	3.418	4.457	31.473	10.5	24.449	21.859	37.546	27.768	65.693	51.673	61.817	6.296	1.927	3.02	hypothetical protein TEA_006079
evm.TU.CHR11.1154	1.772	1.691	2.887	1.19	1.226	0.951	0.29	0.616	0.668	0.588	0.439	0.333	0.69	0.562	0.983	1.11	2.54	2.192	probable xyloglucan endotransglucosylase/hydrolase protein 33
evm.TU.CHR2.597	4.451	2.954	2.976	2.836	1.696	1.431	1.899	1.231	1.313	1.43	1.343	0.679	2.309	1.522	1.289	0.873	4.534	3.779	PREDICTED: nematode resistance protein-like HSPRO2
evm.TU.CHR5.251	1.887	2.782	3.041	2.178	1.899	0.654	10.023	5.044	14.481	9.362	17.521	13.236	38.443	29.772	31.471	5.844	4.617	4.823	hypothetical protein PRUPE_8G113800
evm.TU.CHR9.864	28.576	25.861	26.976	16.22	18.407	18.158	12.202	11.995	12.263	9.353	10.008	12.135	7.805	12.385	9.456	8.549	14.68	18.583	hypothetical protein F0562_033997
evm.TU.CHR14.809	6.768	4.704	4.739	4.25	7.79	5.718	12.902	13.859	13.216	13.217	14.416	20.122	12.307	14.983	13.702	8.106	8.387	9.801	hypothetical protein F0562_002075
evm.TU.CHR14.1449	27.569	40.117	37.754	50.369	44.509	40.863	98.539	81.204	100.665	97.681	113.867	107.803	132.351	138.505	141.914	75.098	33.054	35.891	hypothetical protein F0562_021231
evm.TU.CHR6.1414	1.891	0.62	0.678	1.674	1.69	1.296	4.071	13.291	2.851	10.302	4.864	3.79	3.004	1.859	2.215	5.447	0.295	0.369	hypothetical protein F0562_014945
evm.TU.CHR1.1807	7.755	8.544	8.941	13.657	15.769	17.452	22.577	15.367	22.889	15.773	17.928	17.568	19.04	18.903	20.256	5.199	5.826	5.005	hypothetical protein F0562_007867
evm.TU.CHR13.167	19.875	13.045	16.469	13.41	15.451	10.466	5.593	6.446	2.344	7.955	2.786	3.559	2.035	3.228	2.614	15.508	10.622	10.653	hypothetical protein F0562_024141
evm.TU.CHR18.1008	0.354	0.732	0.738	0.576	1.252	0.957	5.093	3.845	9.13	3.398	4.797	9.281	2.203	2.096	3.259	0.414	0.176	0.369	hypothetical protein F0562_036043
evm.TU.CHR4.2645	33.456	54.19	55.245	21.2	21.917	29.563	151.959	59.753	154.296	87.675	126.529	76.943	399.659	312.74	352.979	29.325	20.613	23.929	hypothetical protein TEA_018800
evm.TU.CHR17.1029	5.21	2.796	4.075	2.704	5.858	5.436	0.426	3.106	0.655	2.839	1.453	1.469	1.69	1.653	0.482	0.163	3.572	4.748	PREDICTED: uncharacterized protein LOC109019590
evm.TU.CHR6.954	64.787	47.5	50.265	75.757	92.354	76.536	138.642	136.98	130.806	127.616	133.587	118.734	152.502	123.895	126.214	76.571	99.73	92.958	bromodomain-containing RNA-binding protein 1
evm.TU.CHR7.187	12.903	15.15	18.008	15.707	11.903	10.983	70.464	62.639	72.424	52.817	99.025	54.905	95.16	76.367	105.543	17.505	5.937	4.962	hypothetical protein F0562_004671
evm.TU.CHR3.4	114.13	113.555	142.486	157.718	123.176	154.908	316.991	243.156	261.061	303.873	352.702	276.28	262.809	301.423	323.356	142.151	117.742	128.852	hypothetical protein F0562_013488
evm.TU.CHR3.49	2.092	1.875	2.123	1.866	3.031	3.469	6.197	4.665	6.676	5.205	8.063	6.164	6.848	6.328	6.039	1.998	2.492	2.72	hypothetical protein F0562_013487
evm.TU.CHR20.835	10.264	7.23	10.603	11.058	20.089	17.204	41.833	39.497	30.95	41.304	37.485	40.281	29.563	32.036	27.631	11.632	15.686	14.686	(-)-isopiperitenol/(-)-carveol dehydrogenase, mitochondrial-like
evm.TU.CHR1.1739	71.208	49.263	53.429	40.36	55.04	58.057	11.183	23.264	12.511	27.814	21.145	29.331	7.469	10.833	10.232	22.717	31.3	35.585	hypothetical protein F0562_007978
evm.TU.CHR1.994	25.203	23.572	20.87	25.344	44.45	22.392	70.47	68.74	65.067	50.759	61.019	51.753	96.145	53.674	67.028	23.77	18.477	14.668	PREDICTED: cysteine-rich receptor-like protein kinase 10
evm.TU.CHR1.2240	102.465	380.537	267.591	501.74	307.85	281.484	57.835	64.288	34.132	57.616	21.514	26.732	44.519	33.329	41.688	169.289	134.632	120.161	methionine gamma-lyase-like
evm.TU.CHR12.475	24.164	40.25	38.747	71.14	68.357	39.772	68.145	99.726	61.301	75.659	82.809	90.935	79.753	76.503	87.273	30.254	26.187	21.941	hypothetical protein F0562_017147
evm.TU.CHR11.16	11.252	7.248	8.123	4.65	5.589	6.834	3.921	4.644	3.552	3.317	4.077	2.289	3.867	3.197	2.466	4.891	22.221	19.606	hypothetical protein F0562_017931
evm.TU.CHR3.1590	0.765	1.011	0.675	1.667	1.683	1.123	2.669	1.778	2.07	2.945	1.693	1.652	2.26	2.449	2.264	1.18	1.526	1.042	hypothetical protein F0562_009454
evm.TU.CHR5.1942	32.952	35.045	34.711	47.546	34.044	34	75.442	67.15	66.746	81.245	85.62	90.982	85.044	91.13	92.043	35.042	27.909	29.154	unnamed protein product, partial
evm.TU.CHR3.1302	1.857	1.908	0.894	1.954	1.977	1.226	11.588	3.179	7.61	5.523	8.926	14.173	12.007	16.096	13.388	4.008	1.852	2.976	_
evm.TU.CHR9.508	1.61	1.772	1.033	1.452	0.914	0.473	0.54	0.591	0.622	0.282	0	0.248	0.128	0.754	0	1.365	0.617	0.903	hypothetical protein F0562_032450
evm.TU.CHR5.1381	39.043	38.461	37.198	28.761	27.102	26.872	15.141	14.152	16.234	17.738	17.91	17.843	19.728	18.589	14.113	25.424	19.083	16.623	xylose isomerase
evm.TU.CHR12.576	1.997	2.482	2.955	3.086	2.228	3.944	9.116	7.347	9.384	8.733	10.365	10.055	9.929	9.006	9.164	2.141	3.798	4.451	hypothetical protein F0562_015535
evm.TU.CHR20.966	1.177	1.953	1.388	1.65	2.361	1.758	2.902	2.522	3.807	3.337	4.213	4.257	6.373	4.104	4.948	2.513	1.99	2.665	unnamed protein product, partial
evm.TU.CHR5.2037	30.982	31.55	36.753	24.655	24.568	22.996	14.574	17.778	13.296	13.062	13.292	13.344	14.178	12.898	11.332	18.227	18.135	18.218	hypothetical protein F0562_014965
evm.TU.CHR4.720	1074.29	1168.06	1258.09	1979.67	1573.76	1816.3	3034.29	2632	3666.67	2212.36	2763.63	2442.17	2821.88	2657.14	3128.86	775.605	660.756	656.72	chlorophyll a-b binding protein 8, chloroplastic-like
evm.TU.CHR18.996	6.135	7.129	7.023	9.508	7.022	7.48	19.392	13.566	16.83	15.245	22.005	16.827	20.39	18.074	18.792	8.736	10.532	11.386	hypothetical protein F0562_027197
evm.TU.CHR20.341	8.6	7.903	7.373	20.72	8.47	6.09	25.909	9.185	22.857	20.438	18.943	14.012	40.733	28.707	39.712	9.94	1.315	1.594	hypothetical protein TEA_029980
evm.TU.CHR8.1401	0.691	0.44	0.16	0.45	0.354	0.366	0.871	0.366	1.621	0.524	1.143	1.847	1.275	0.78	1.44	0.693	0.23	0.56	protein FANTASTIC FOUR 3-like
evm.TU.CHR3.2403	2.391	1.418	1.078	2.084	1.908	1.541	5.412	5.6	3.703	7.349	4.359	7.384	4.561	3.28	4.782	2.72	3.158	1.683	hypothetical protein F0562_029724
evm.TU.CHR8.752	2.168	2.638	2.294	1.289	2.754	1.229	0.603	0.899	0.821	1.286	0.966	1.008	0.88	1.723	0.93	1.952	2.131	2.062	hypothetical protein TEA_011522
evm.TU.CHR13.143	7.107	6.57	8.215	7.05	8.59	10.196	15.136	35.559	16.114	15.912	22.02	14.3	18.236	10.514	16.087	8.778	6.482	5.795	beta-fructofuranosidase, insoluble isoenzyme CWINV1-like isoform X1
evm.TU.CHR3.2038	18.482	18.981	17.855	18.851	21.915	22.661	46.747	43.554	43.326	49.86	57.74	50.772	42.248	41.108	46.115	26.637	30.514	30.629	glucan endo-1,3-beta-glucosidase 11 isoform X1
evm.TU.CHR15.886	2.529	1.348	1.629	1.671	3.431	3.69	7.656	7.923	8.897	7.161	10.476	8.2	8.722	7.626	9.833	2.534	1.557	1.704	hypothetical protein F0562_016967
evm.TU.CHR15.365	6.846	6.123	7.064	8.29	8.355	8.231	15.766	14.595	12.399	14.541	19.272	13.328	15.502	15.49	13.857	15.971	6.932	7.65	hypothetical protein COLO4_29524
evm.TU.CHR6.1174	0.964	1.992	3.852	2.04	2.667	2.451	8.965	11.106	9.686	10.227	0.796	6.76	16.832	11.412	13.308	3.38	0.801	2.175	hypothetical protein F0562_028594
evm.TU.CHR15.629	38.333	32.964	37.196	77.494	54.568	48.299	10.959	28.395	7.117	9.605	11.3	4.695	2.32	2.486	2.573	68.396	15.872	12.642	sulfite exporter TauE/SafE family protein 4
evm.TU.CHR4.2188	17.482	11.871	13.672	10.222	9.748	7.554	5.673	5.62	7.184	5.749	4.309	4.174	6.376	6.811	7.304	8.425	7.741	6.855	hypothetical protein F0562_002249
evm.TU.CHR14.1232	5.385	4.852	5.199	5.358	5.52	2.663	2.174	2.536	1.203	1.436	0.198	0.5	1.138	0.405	0.59	2.998	8.053	7.685	hypothetical protein F0562_021469
evm.TU.CHR13.288	120.118	82.839	104.369	167.519	253.133	137.305	434.729	347.194	403.031	314.365	454.323	340.314	457.827	435.986	452.732	95.755	59.453	64.195	PREDICTED: molybdate transporter 2
evm.TU.CHR8.861	4.15	2.077	1.703	3.921	3.138	2.531	0.712	1.839	1.231	1.238	0.945	1.432	0.777	0.829	0.738	5.931	4.138	3.189	PREDICTED: calmodulin-like protein 3
evm.TU.CHR20.345	9.659	10.185	11.398	42.215	11.491	7.76	47.667	17.376	43.689	33.529	32.27	25.729	53.808	42.317	68.957	16.303	1.014	0.529	hypothetical protein TEA_029980
evm.TU.CHR6.955	22.519	22.192	19.802	17.825	24.587	25.29	90.063	76.062	102.247	90.56	97.162	84.081	128.635	104.158	109.327	30.522	39.349	33.946	hypothetical protein F0562_028816
evm.TU.CHR11.1269	46.741	61.22	50.778	31.576	24.509	25.494	9.443	14.315	15.235	19.338	8.748	9.633	16.222	13.51	13.963	29.585	27.962	24.973	uncharacterized protein LOC107428448
evm.TU.CHR16.920	0.19	1.631	0.198	1.856	2.103	0.725	4.142	1.661	1.146	3.6	4.71	6.092	4.534	1.735	3.56	1.523	0.568	1.978	ABC transporter C family member 10 isoform X1
evm.TU.CHR2.980	217.255	198.097	168.617	300.824	205.97	330.852	377.796	340.124	595.782	255.856	419.322	496.088	431.393	350.228	393.521	130.595	235.925	204.065	hypothetical protein MANES_07G089100
evm.TU.CHR11.1145	3.409	7.156	5.236	4.421	1.258	5.322	0.865	1.577	1.682	3.618	0.369	1.429	2.83	1.447	0.917	4.721	3.708	2.841	hypothetical protein F0562_033651
evm.TU.CHR11.408	24.02	23.081	21.417	21.424	18.145	22.747	9.868	6.987	16.095	10.094	6.56	11.513	14.449	10.336	9.272	19.709	13.97	15.59	hypothetical protein F0562_035815
evm.TU.CHR1.2158	15.187	11.236	14.705	9.84	13.01	9.313	37.305	32.889	37.383	50.045	53.64	56.687	48.885	50.338	47.543	26.711	23.331	30.505	hypothetical protein F0562_035505
evm.TU.CHR12.592	10.328	9.65	11.214	26.629	18.271	17.065	34.408	23.825	30.876	18.605	28.038	17.714	27.235	24.643	26.469	8.643	6.635	5.545	f-boxkelch-repeat protein
evm.TU.CHR11.1242	1.713	1.941	0.893	1.255	0.889	2.043	4.763	1.362	4.197	1.055	4.885	4.185	10.11	3.587	8.133	0.858	3.096	2.342	_
evm.TU.CHR4.611	31.453	26.182	22.428	35.847	35.347	37.873	57.623	63.421	60.205	54.407	70.952	56.475	58.795	53.917	48.289	35.69	24.443	28.744	GDSL esterase/lipase
evm.TU.CHR11.972	3.258	2.238	1.834	3.564	3.065	3.107	5.91	5.179	5.042	6.272	6.138	5.354	8.788	6.084	7.776	3.46	5.132	4.614	hypothetical protein F0562_028226
evm.TU.CHR1.563	0.877	0.418	0.229	0.321	0.91	0.627	0.86	2.701	0.881	1.163	0.978	1.428	3.299	1.892	0.865	1.538	0.109	0.114	PREDICTED: LOB domain-containing protein 4-like
evm.TU.CHR3.2219	1.018	1.585	0.754	2.618	1.706	1.764	3.95	2.492	3.232	4.448	4.465	3.894	5.783	4.597	5.154	1.718	2.351	1.73	hypothetical protein F0562_009212
evm.TU.CHR17.542	2.412	1.956	2.452	1.826	0.779	2.876	0.947	1.15	1.151	0.868	0.598	0.967	0.813	0.673	0.416	1.208	0.782	1.821	hypothetical protein F0562_011442
evm.TU.CHR16.970	1.414	1.81	1.151	1.078	2.387	1.941	10.68	4.579	9.846	7.661	12.418	7.743	12.957	11.975	10.582	2.109	1.616	1.617	hypothetical protein F0562_012000
evm.TU.CHR19.962	8.978	5.812	5.818	6.64	7.632	8.014	14.318	15.495	14.631	13.708	22.959	17.801	17.3	15.036	20.116	7.904	5.243	5.477	ACT domain-containing protein ACR10-like
evm.TU.CHR9.1121	2.72	1.751	2.34	3.454	3.952	4.021	7.235	8.809	3.895	7.731	9.845	8.313	6.985	6.005	5.902	1.976	6.305	3.47	hypothetical protein TEA_013499
evm.TU.CHR14.227	4.953	4.795	9.018	10.037	10.366	8.885	26.304	19.448	20.431	21.405	20.454	22.224	19.866	17.183	20.636	11.407	10.76	11.009	hypothetical protein F0562_021654
evm.TU.CHR20.1158	6.473	4.014	5.484	9.406	8.585	4.863	15.244	12.928	9.271	22.573	15.649	13.056	17.212	13.06	14.208	7.703	3.953	5.225	hypothetical protein TEA_009470
evm.TU.CHR11.355	5.997	7.267	9.465	10.133	8.972	8.813	37.603	21.128	22.644	23.836	31.346	26.639	30.609	27.311	33.576	8.608	11.958	5.908	unnamed protein product
evm.TU.CHR8.461	8.327	7.076	6.993	5.663	7.551	7.889	15.64	12.288	17.338	16.868	17.503	16.433	19.904	19.789	20.464	8.515	6.772	6.393	hypothetical protein F0562_033824
evm.TU.CHR1.2518	4.097	2.889	0.743	3.307	2.137	4.928	5.438	3.399	7.162	9.048	6.361	8.927	7.394	6.329	4.218	1.071	3.908	4.639	hypothetical protein HannXRQ_Chr13g0403071
evm.TU.CHR5.776	2.043	0.914	1.199	1.622	3.24	2.01	2.673	3.147	3.017	3.001	3.42	3.008	5.5	4.148	5.102	3.391	1.846	1.131	hypothetical protein F0562_020109
evm.TU.CHR3.7	2.963	2.989	2.472	5.045	4.296	5.734	10.855	8.681	8.935	8.151	12.343	8.4	11.157	11.344	11.275	6.024	3.714	4.497	U-box domain-containing protein 36
evm.TU.CHR6.124	4.413	5.113	4.109	5.158	4.871	4.736	1.443	1.942	2.931	1.852	2.11	1.58	2.208	2.08	1.322	3.633	2.514	3.201	unnamed protein product, partial
evm.TU.CHR20.725	1.165	1.515	1.049	0.879	0.684	0.859	0.647	0.547	0.426	0.682	0.368	0.318	0.275	0.269	0.47	1.38	0.739	0.937	hypothetical protein F0562_024046
evm.TU.CHR18.976	20.182	17.57	17.363	22.658	23.314	21.003	40.821	36.129	34.099	31.622	49.818	31.883	48.493	43.819	39.169	15.298	5.971	6.49	hypothetical protein F0562_027222
evm.TU.CHR1.1181	14.417	9.462	8.828	5.908	7.855	7.061	4.093	4.153	5.981	4.438	2.255	3.733	6.376	3.683	5.25	7.805	3.907	5.24	nucleobase-ascorbate transporter 2
evm.TU.CHR1.1968	3.495	3.044	2.799	3.513	3.878	2.754	21.379	8.413	16.544	12.9	14.817	19.338	24.174	17.17	18.485	5.735	3.383	4.431	hypothetical protein F0562_012706
evm.TU.CHR17.680	0.222	0.254	0	0.825	0.984	0.806	1.899	0.954	1.295	2.527	1.102	1.47	1.43	0.541	1.359	0.935	0.266	0.278	hypothetical protein F0562_011138
evm.TU.CHR17.980	9.946	6.597	5.532	7.773	3.233	5.512	1.735	2.56	1.428	4.308	1.503	3.418	1.769	2.692	2.243	2.658	8.123	4.341	unnamed protein product
evm.TU.CHR3.842	0.966	1.126	1.454	1.258	0.643	0.205	2.76	1.833	3.774	3.05	1.49	4.516	4.843	4.52	5.398	2.096	1.284	1.844	hypothetical protein F0562_029617
evm.TU.CHR14.1253	12.535	11.139	12.951	7.996	6.812	9.773	4.393	5.732	4.717	7.246	3.463	5.277	5.226	4.59	5.194	5.334	13.525	13.889	LOW QUALITY PROTEIN: probable galacturonosyltransferase-like 7
evm.TU.CHR8.27	0.24	0.458	0.25	0.547	0.295	0.305	1.255	0.699	0.723	0.97	1.903	1.843	0.995	1.704	2.366	0.561	0.638	0.167	putative clathrin assembly protein At2g25430
evm.TU.CHR2.2912	6.987	9.173	11.084	17.735	11.735	11.678	20.574	17.088	18.307	21.05	16.347	20.707	22.37	19.034	22.15	13.345	17.863	14.367	hypothetical protein F0562_004706
evm.TU.CHR4.1726	10.822	13.982	13.239	16.44	38.794	9.998	136.746	75.823	70.613	51.803	177.721	68.016	69.849	85.283	86.576	16.138	13.466	16.373	hypothetical protein F0562_022119
evm.TU.CHR15.190	7.506	9.114	9.962	13.999	16.526	9.005	19.591	17.583	22.691	14.053	30.681	17.325	20.063	19.338	17.614	11.112	10.206	12.082	hypothetical protein F0562_015704
evm.TU.CHR4.1882	1.673	0.199	1.526	2.247	1.543	0.997	2.918	3.988	1.681	3.645	4.976	2.514	6.942	2.971	2.681	0.838	1.668	1.306	ubiquitin-conjugating enzyme E2 7
evm.TU.CHR11.318	2.01	1.808	1.617	3.31	1.907	1.753	4.157	3.743	3.636	7.487	5.125	4.201	5.541	4.43	3.738	1.669	1.546	1.256	Patatin-like protein
evm.TU.CHR13.820	1.416	1.923	1.534	0.745	0.905	0.779	0.38	0.693	0.109	0.702	0.108	0.328	0.283	0.332	0.806	2.511	0.815	0.567	hypothetical protein TEA_015442
evm.TU.CHR7.708	70.892	50.985	48.884	38.062	36.762	49.441	22.625	29.313	23.821	22.862	20.716	21.872	18.809	19.563	20.604	23.228	54.376	58.319	hypothetical protein F0562_006390
evm.TU.CHR5.735	1.502	4.73	4.23	3.596	6.445	4.013	9.239	7.643	8.155	7.631	13.113	11.669	14.577	13.497	16.674	3.237	1.798	2.269	hypothetical protein F0562_029132
evm.TU.CHR20.832	2.483	1.64	0.398	1.119	2.114	1.64	6.996	7.287	3.071	5.067	10.039	8.996	7.333	3.877	4.898	0.766	3.428	4.376	hypothetical protein F0562_035094
evm.TU.CHR4.1835	0	0.349	0.889	0.833	0.899	0.697	2.232	0.581	4.531	1.57	1.208	1.954	6.321	3.339	3.245	0.488	0.364	0.127	PREDICTED: two-component response regulator-like APRR5 isoform X1
evm.TU.CHR8.1458	2.009	3.942	3.291	6.223	4.342	4.763	6.757	8.348	8.652	8.222	7.001	7.419	8.158	10.37	8.209	5.233	4.635	4.722	hypothetical protein F0562_034768
evm.TU.CHR19.732	14.146	29.375	31.228	33.407	31.639	27.825	67.436	46.989	69.299	73.59	88.942	78.688	102.045	94.358	101.683	44.251	37.526	34.062	Two-component response regulator-like
evm.TU.CHR12.49	2.547	1.495	1.022	0.574	0.723	1.682	1.367	0.311	0.197	0.594	0.389	0.982	1.017	0.398	0	0.589	0.586	1.837	histidyl-tRNA synthetase-like protein
evm.TU.CHR4.1579	1.69	1.209	2.203	2.182	1.448	1.44	0.895	0.912	0.667	0.732	0.299	0.181	0.376	0.368	0.298	0.847	1.023	0.754	hypothetical protein F0562_001833
evm.TU.CHR4.1958	0.699	0.667	0.833	1.073	1.565	1.619	1.654	2.697	1.605	3.859	1.98	3.701	2.486	0.912	2.265	0.1	0.1	0.416	uncharacterized protein LOC113710403
evm.TU.CHR13.478	5.121	5.622	4.874	5.598	7.312	6.63	11.273	10.984	12.46	14.851	15.036	15.56	13.158	13.078	13.191	7.983	9.523	9.778	hypothetical protein F0562_024438
evm.TU.CHR3.1668_evm.TU.CHR3.1669	42.463	67.772	57.641	87.63	76.082	68.193	157.371	115.807	145.854	157.491	161.147	220.558	168.646	171.912	166.712	90.159	102.704	93.239	hypothetical protein F0562_029981
evm.TU.CHR2.2469	0.394	0.188	0.72	1.638	0.182	0.376	2.58	2.116	1.883	3.214	1.467	2.866	2.967	3.103	3.502	0.988	0.983	0.205	PREDICTED: ethylene-responsive transcription factor ERF011-like
evm.TU.CHR5.1931	16.717	13.822	12.784	13.186	10.624	10.513	7.02	4.528	5.103	8.636	4.667	7.074	4.369	4.651	5.986	6.329	10.618	10.447	E3 ubiquitin-protein ligase RHA1B
evm.TU.CHR11.1126	1.014	1.705	1.883	2.16	2.023	1.582	42.883	14.472	30.877	48.056	60.533	59.893	86.145	87.863	86.058	4.192	2.131	2.054	disease resistance protein RPM1-like
evm.TU.CHR20.839	22.58	16.478	20.476	15.742	24.303	11.69	68.213	54.227	29.727	95.751	60.914	61.842	37.648	46.232	43.644	12.812	25.544	18.894	hypothetical protein F0562_023486
evm.TU.CHR16.692	25.622	17.051	27.472	37.343	36.219	26.807	83.711	65.614	76.011	61.714	85.968	75.272	73.434	68.376	79.697	24.019	31.315	33.249	hypothetical protein F0562_011757
evm.TU.CHR7.346	34.073	25.483	22.581	18.227	18.858	19.939	11.126	10.469	12.899	10.322	8.643	10.15	11.355	10.858	10.749	14.169	13.899	16.855	Protein furry-like
evm.TU.CHR5.1514	3.211	3.151	2.009	5.153	4.147	4.857	7.041	5.615	5.025	7.163	6.46	5.424	6.378	5.634	6.923	9.836	1.875	2.341	hypothetical protein F0562_018688
evm.TU.CHR13.396	4.561	3.666	3.567	1.98	2.805	1.813	0.626	1.41	1.443	0.832	0.461	0.846	1.884	1.243	1.916	1.227	3.832	4.618	CBL-interacting serine/threonine-protein kinase 5-like
evm.TU.CHR17.302	2.774	2.247	1.255	2.557	1.497	3.046	3.744	4.618	4.262	4.365	5.14	4.721	4.726	3.029	4.957	1.888	2.557	2.889	Calcium/calmodulin-regulated receptor-like kinase
evm.TU.CHR16.1006	12.265	7.801	9.035	12.129	17.959	17.068	27.84	23.673	31.14	27.808	27.008	31.049	26.466	26.462	22.681	13.306	10.584	9.258	hypothetical protein F0562_012760
evm.TU.CHR5.2031	3.62	4.001	4.313	5.388	4.452	3.398	11.124	9.088	12.242	7.317	10.199	8.233	9.837	9.331	8.048	3.397	4.812	5.684	aspartyl protease family protein 2-like
evm.TU.CHR7.500	0.521	0.248	0.815	1.145	0.601	0.497	1.704	1.19	1.374	1.283	0.775	2.545	1.689	0.859	1.285	1.435	0.714	0.475	receptor-like protein 44
evm.TU.CHR5.1405	6.601	4.091	5.555	5.255	8.583	7.586	12.715	13.323	13.765	12.371	13.84	15.808	12.053	12.187	10.895	5.547	8.758	7.497	PREDICTED: cationic amino acid transporter 5
evm.TU.CHR15.263	0.897	0.642	0.117	0.329	0.517	0.428	2.152	1.337	2.931	1.531	1.891	1.686	1.979	3.416	2.988	0.225	0.336	1.168	PREDICTED: zinc finger protein 8-like
evm.TU.CHR5.1968	11.543	12.386	13.952	26.166	20.703	20.839	47.677	39.424	50.75	42.679	48.797	41.173	40.931	38.529	43.344	12.463	21.509	21.201	hypothetical protein F0562_015032
evm.TU.CHR2.3034	23.518	22.707	20.081	39.012	35.008	48.987	44.492	65.878	54.241	70.88	54.874	52.83	50.162	50.628	49.424	48.215	35.795	36.977	hypothetical protein F0562_004581
evm.TU.CHR2.2391	1.872	3.572	6.344	5.715	5.397	3.125	14.49	5.766	15.993	18.093	10.907	19.464	30.836	22.327	30.7	5.393	7.232	2.681	hypothetical protein F0562_013026
evm.TU.CHR17.755	1.042	0.568	1.242	1.309	0.755	0.355	0.649	0.178	0	0.395	0	0.075	0.077	0.151	0.294	0.298	0.594	0.775	hypothetical protein F0562_010978
evm.TU.CHR3.1663	1.403	0.839	0.415	0.246	0.773	0.36	0.438	0.233	0.147	0.222	0.228	0.357	0.217	0.191	0.207	0.189	1.149	1.178	protein PYRICULARIA ORYZAE RESISTANCE 21-like isoform X3
evm.TU.CHR7.562	7.322	7.377	7.707	12.234	8.965	14.1	28.947	23.444	29.438	21.32	23.415	17.076	28.545	25.285	28.284	18.927	7.369	7.697	PREDICTED: U-box domain-containing protein 4-like
evm.TU.CHR15.533	8.876	6.166	6.65	3.901	7.288	6.275	27.761	16.303	27.862	20.622	24.274	28.069	28.138	32.221	31.766	6.563	13.633	15.647	hypothetical protein TEA_000930
evm.TU.CHR3.48	7.917	6.993	7.109	5.622	8.656	9.51	18.414	14.246	17.978	16.393	25.737	21.525	21.488	21.84	22.345	7.64	8.296	8.513	hypothetical protein F0562_013488
evm.TU.CHR5.1284	26.861	21.896	22.16	17.853	18.272	14.92	12.085	15	8.287	8.57	7.925	7.411	7.938	7.507	6.037	15.333	11.018	9.473	hypothetical protein F0562_019693
evm.TU.CHR20.549	0.736	0.562	0	0.431	0	0.702	0.128	0	6.511	2.567	6.863	0.148	0.764	7.173	0.145	0.59	0.44	0.92	chmp1, putative
evm.TU.CHR15.593	0.659	1.021	0.429	1.126	1.292	0.471	4.095	3.011	3.146	4.495	2.614	4.375	3.077	2.09	1.869	0.66	0.985	0.343	Acyl transferase/acyl hydrolase/lysophospholipase
evm.TU.CHR20.834	0.27	0.515	0	0.395	0.373	0.257	3.176	1.179	0.813	2.454	6.286	0.811	1.399	2.053	1.995	0.27	0.134	0.281	hypothetical protein F0562_023480
evm.TU.CHR4.696	10.645	10.069	10.626	16.444	16.452	18.661	36.663	22.492	36.398	32.072	30.23	30.455	31.817	30.663	32.042	17.962	14.061	13.267	probable E3 ubiquitin-protein ligase XERICO
evm.TU.CHR6.880	5.077	3.78	4.326	10.282	7.083	8.033	9.774	8.613	15.62	7.791	12.281	7.26	8.673	8.61	9.589	4.343	3.642	3.482	hypothetical protein F0562_020409
evm.TU.CHR12.50	5.445	5.357	3.312	2.604	3.767	4.545	2.721	1.623	2.565	1.677	2.081	1.819	2.236	2.015	2.406	2.955	2.601	1.654	Mannan synthase
evm.TU.CHR9.1054	15.817	20.796	20.597	25.907	27.225	24.397	58.683	49.039	45.163	66.991	70.242	68.454	61.977	54.957	53.951	32.332	39.231	33.193	Sphinganine C4-monooxygenase
evm.TU.CHR6.1448	36.495	27.098	24.2	20.018	18.686	22.195	7.623	11.688	9.675	16.653	4.92	17.813	8.272	6.234	5.825	17.339	20.549	22.326	aspartyl protease family protein 2-like
evm.TU.CHR7.428	1.865	3.327	2.791	3.248	4.714	3.559	10.54	13.022	8.967	7.746	10.054	5.527	10.94	7.656	8.96	5.12	1.617	1.943	PREDICTED: ethylene-responsive transcription factor RAP2-9-like
evm.TU.CHR2.175	1.651	0.158	0.172	0.161	0.305	0.158	0	0.131	0	0.375	0	0	0.171	0	0	0	0.988	0	late embryogenesis abundant protein At1g64065-like
evm.TU.CHR14.1224	81.184	82.923	59.558	126.453	90.543	96.478	186.318	175.945	150.034	153.333	199.868	265.199	222.569	179.752	198.179	101.848	101.335	74.422	hypothetical protein F0562_000772
evm.TU.CHR16.690	20.967	17.966	18.017	21.241	34.209	18.705	69.085	49.226	68.49	52.686	68.545	62.648	57.211	63.061	63.581	17.509	21.679	20.017	Urea active transporter
evm.TU.CHR6.850	225.542	276.77	287.273	560.854	486.306	528.6	680.483	667.699	847.367	562.065	619.475	644.296	574.239	539.63	585.628	271.215	225.412	216.501	hypothetical protein VITISV_015544
evm.TU.CHR19.603	23.375	20.876	24.686	10.043	12.868	12.004	7.404	9.494	7.331	7.178	8.25	12.269	6.639	7.491	6.27	7.01	21.69	21.147	probable methyltransferase PMT11
evm.TU.CHR10.1031	16.576	21.844	16.534	34.661	15.804	17.505	7.446	7.624	6.464	8.825	5.168	5.889	6.903	4.558	6.453	26.722	35.874	28.697	hypothetical protein F0562_034606
evm.TU.CHR11.630	125.44	106.442	133.841	109.798	141.604	131.32	365.279	315.53	474.786	416.503	409.147	452.078	588.127	564.666	572.477	152.226	139.148	134.536	uncharacterized WD repeat-containing protein C2A9.03 isoform X1
evm.TU.CHR3.1490	31.3	33.983	30.978	57.064	37.144	55.333	79.12	56.339	58.529	77.767	69.078	86.67	92.477	99.055	72.432	118.941	34.972	34.731	hypothetical protein F0562_009385
evm.TU.CHR2.1452	0.49	0.389	0.085	0.717	0.753	0.701	1.708	1.362	0.902	1.485	1.457	0.981	0.762	1.491	1.207	0.164	0.57	0.085	kinesin-like protein KIN-14K isoform X3
evm.TU.CHR2.2763	16.661	13.238	12.534	13.193	12.459	10.935	6.598	7.304	6.764	8.162	5.707	3.721	7.368	5.323	4.578	9.348	5.645	7.25	hypothetical protein F0562_005167
evm.TU.CHR19.699	5.1	1.39	3.039	3.203	6.721	8.687	6.036	15.345	12.814	17.948	11.922	9.856	17.009	5.916	5.031	2.555	4.358	7.588	PREDICTED: uncharacterized protein LOC108485781
evm.TU.CHR7.405	6.148	6.248	6.704	3.258	4.374	2.951	3.715	2.715	2.544	2.65	2.869	3.946	2.085	3.712	2.973	4.47	3.245	2.385	hypothetical protein F0562_003641
evm.TU.CHR20.419	0.123	0	0	0.24	0.113	0	3.428	1.074	2.346	2.421	3.533	3.816	4.588	3.242	1.696	0.123	0.49	0.512	hypothetical protein F0562_024233
evm.TU.CHR20.276	3.45	4.089	2.725	2.247	1.447	1.795	1.641	1.413	1.891	1.743	1.451	1.362	0.868	1.486	1.134	3.562	3.127	2.613	hypothetical protein F0562_023170
evm.TU.CHR14.1437	23.522	15.279	17.117	41.459	26.595	29.314	36.23	48.532	43.461	57.211	34.646	42.231	42.687	35.866	41.075	37.313	37.125	34.61	uncharacterized protein LOC114317645
evm.TU.CHR2.276	15.995	15.001	17.527	13.418	13.839	8.62	45.241	34.191	41.962	37.402	40.689	40.028	59.449	61.825	62.489	17.115	22.345	17.788	hypothetical protein FH972_008315
evm.TU.CHR9.1278	0.166	0.159	0.035	0.585	0.583	0.476	0.406	1.455	0.268	6.812	3.202	5.537	0.863	1.047	0.722	0.267	0.929	0.312	receptor-like protein EIX2
evm.TU.CHR12.859	18.095	21.775	24.122	12.052	22.1	23.637	80.884	62.354	64.792	64.766	87.998	92.938	91.107	97.058	84.077	37.502	31.265	42.51	Reductase
evm.TU.CHR16.1166	16.871	13.545	13.525	22.987	34.969	22.071	38.754	40.926	27.703	28.434	57.28	45.144	27.782	32.738	32.938	17.433	15.991	16.384	6-phosphogluconate dehydrogenase, decarboxylating 2, chloroplastic
evm.TU.CHR16.691	48.503	39.991	48.232	64.013	67.416	46.882	154.647	119.362	153.677	116.025	163.745	131.982	130.322	136.454	129.12	45.868	49.641	58.21	Urea-proton symporter like
evm.TU.CHR4.1725	22.862	27.425	29.344	23.483	45.704	17.998	126.048	76.062	69.259	54.019	160.522	70.379	68.725	84.428	84.122	22.874	19.879	25.037	uncharacterized protein LOC114276794 isoform X2
evm.TU.CHR3.46	1.271	1.778	1.414	1.573	2.423	2.506	3.178	3.233	3.321	4.111	4.034	2.887	4.66	5.075	4.848	3.566	1.521	1.059	U-box domain-containing protein 36
evm.TU.CHR9.1146	1.463	1.503	1.995	0.769	0.83	0.644	0.785	0.805	0.226	0.427	1.116	0.677	0.234	0.343	0.333	0.451	1.234	0.938	probable xyloglucan endotransglucosylase/hydrolase protein 33
evm.TU.CHR17.155	1.319	0.726	0.423	0.694	1.123	1.113	3.273	1.25	3.212	5.152	3.974	1.626	7.631	5.56	5.804	2.338	0.91	1.321	hypothetical protein TEA_009696
evm.TU.CHR19.795	176.667	228.045	266.86	469.121	387.863	467.379	815.847	577.849	1099.77	900.369	846.419	994.915	1240.92	1248.34	1132.42	290.855	334.176	280.689	hypothetical protein F0562_026023
evm.TU.CHR7.96	0.584	0.07	0.152	0.713	0.538	0.418	1.018	0.754	0.44	1.051	0.941	1.024	1.817	0.741	1.583	0.585	0.509	0.304	hypothetical protein F0562_004822
evm.TU.CHR13.346	3.237	4.246	2.953	5.237	7.278	7.429	9.969	13.105	11.386	14.185	11.235	14.394	13.434	10.78	13.569	4.966	9.48	6.426	protein LURP-one-related 12-like
evm.TU.CHR20.603	2.875	3.685	6.276	2.018	2.155	2.999	7.835	7.497	14.266	12.189	14.611	19.896	23.676	28.997	24.369	6.661	6.09	6.83	hypothetical protein F0562_024710
evm.TU.CHR7.1009	1.229	1.111	1.349	0.632	1.372	1.111	0.395	0.874	0.39	0.49	0.257	0.389	0.604	0.46	0.702	0.518	0.903	0.472	ALA-interacting subunit 3-like
evm.TU.CHR3.1024	2.084	2.651	1.811	2.149	1.869	3.59	4.494	3.911	5.528	6.407	5.799	7.078	6.728	8.462	6.853	2.437	2.713	3.316	hypothetical protein F0562_009108
evm.TU.CHR6.1646	1.846	1.523	1.612	1.17	1.012	1.237	0.566	0.833	0.552	0.983	0.346	0.8	1.035	0.557	0.886	0.7	2.039	1.974	UDP-glucuronate 4-epimerase 3-like
evm.TU.CHR17.736	24.758	23.351	27.29	18.668	28.052	23.438	6.322	17.435	5.015	9.206	4.948	6.132	1.075	1.72	0.464	16.226	13.047	13.04	B-box domain protein
evm.TU.CHR8.419	10.276	7.334	7.678	5.533	5.972	5.635	4.234	2.122	3.416	6.257	1.284	2.838	3.275	4.025	3.592	8.838	13.15	9.186	hypothetical protein F0562_033885
evm.TU.CHR2.2776	26.854	16.512	21.58	20.457	18.354	17.333	7.252	8.665	3.9	9.525	6.475	11.79	5.88	6.565	4.739	18.763	49.251	43.043	hypothetical protein F0562_005149
evm.TU.CHR19.292	0.096	0.183	0	0	0.089	0	2.177	0.305	2.027	3.057	1.714	2.598	2.79	4.776	2.936	0.096	0.574	0.6	hypothetical protein F0562_031265
evm.TU.CHR3.2381	6.816	9.414	9.759	15.701	13.42	11.16	46.936	14.07	61.552	36.475	34.606	46.896	59.006	62.06	64.223	26.402	4.361	10.595	hypothetical protein F0562_009654
evm.TU.CHR3.2371	0.689	0.584	0.719	1.608	1.13	1.132	2.103	2.586	0.808	2.438	2.202	1.995	0.953	1.826	1.057	1.573	2.595	1.276	aldehyde dehydrogenase family 2 member C4-like
evm.TU.CHR5.428	13.425	9.3	8.582	18.361	9.154	10.301	22.044	21.713	23.056	32.787	22.172	30.243	19.2	19.197	16.065	24.859	161.731	128.818	hypothetical protein F0562_028816
evm.TU.CHR4.95	219.507	158.102	168.724	226.159	276.782	224.269	449.129	365.249	287.825	400.891	525.56	466.541	247.414	285.156	282.932	262.082	408.437	433.561	heat shock cognate protein 80
evm.TU.CHR17.290	10.548	11.905	9.213	8.233	8.051	8.714	4.553	4.127	6.257	4.781	3.937	4.495	6.968	5.85	5.364	5.176	4.174	5.068	hypothetical protein FH972_020425
evm.TU.CHR20.856	4.607	3.733	3.512	5.178	5.346	5.717	9.418	8.189	9.559	8.373	9.776	8.439	6.116	7.994	6.499	8.19	11.853	12.794	hypothetical protein F0562_024976
evm.TU.CHR8.1388	5.206	3.795	3.904	8.058	3.94	6.25	9.949	12.136	11.289	8.603	10.849	8.442	8.195	8.076	7.213	10.61	11.432	10.053	hypothetical protein F0562_034698
evm.TU.CHR3.2502	0	0.444	0.054	0.858	0.191	0.443	0.36	1.355	0.156	2.584	1.025	1.708	0	0.157	0.102	0.776	1.957	1.506	hypothetical protein TEA_029269
evm.TU.CHR7.1189	449.238	403.6	381.162	205.765	216.439	222.699	162.249	216.74	189.3	238.35	202.018	158.501	305.092	231.955	288.484	156.382	69.2	80.718	hypothetical protein F0562_005569
evm.TU.CHR11.878	7.044	5.521	3.965	4.054	3.157	3.754	1.803	2.392	3.905	2.895	2.165	2.171	3.963	2.417	3.115	1.591	1.319	1.205	hypothetical protein F0562_002833
evm.TU.CHR11.113	0.45	3.435	1.095	6.156	0.554	2.147	0.654	0.894	0.603	0.853	0.372	0.601	1.401	0.761	0.666	205.151	0.374	0.469	Aquaporin-like protein
evm.TU.CHR18.940	0.075	0.216	0.236	0.147	0.418	0.072	0.658	1.799	0.682	0.114	0.224	1.059	0	0.153	0	2.344	0.376	0.157	hypothetical protein F0562_027342
evm.TU.CHR20.1123	3.355	4.956	4.345	1.744	2.496	2.581	1.416	1.634	2.393	1.6	1.288	1.247	3.088	2.032	3.469	3.47	0.539	1.183	ethylene-responsive transcription factor ERF060-like isoform X3
evm.TU.CHR3.1993	7.056	3.477	3.76	3.939	4.256	4.068	11.227	10.879	7.365	18.751	17.919	7.11	7.04	8.343	8.758	2.914	1.778	1.454	potassium channel AKT1-like isoform X1
evm.TU.CHR5.574	30.796	29.947	29.863	21.873	18.254	19.301	13.105	10.525	21.383	12.405	12.763	10.362	24.777	21.444	22.307	14.536	10.828	10.614	E3 ubiquitin-protein ligase RNF170-like
evm.TU.CHR9.863	38.406	55.143	61.874	43.803	34.103	16.853	20.182	11.906	15.248	33.553	22.283	17.897	40.15	34.502	40.348	13.855	4.212	8.1	tempranillo
evm.TU.CHR8.1454	1.171	1.365	1.085	0	0.36	1.117	0.113	0.207	0.261	0.197	0	0	0.675	0	1.411	0	0.13	0	Protein DMP2
evm.TU.CHR17.549	1.472	1.672	2.12	1.575	1.552	2.14	1.039	0.557	0.423	0.903	0.904	0	3.346	1.566	1.452	0.984	0.349	0.365	unnamed protein product, partial
evm.TU.CHR1.1812	1.14	4.893	0	1.67	2.103	2.175	0.497	0	0	0.432	0	0	0.591	0	3.373	0	0.568	0	_
evm.TU.CHR10.426	1.832	2.184	3.82	2.684	1.478	2.184	0.599	1.456	1.151	1.041	1.816	0.459	2.376	4.648	2.033	0.918	0.228	0.477	Flavin-containing monooxygenase
evm.TU.CHR9.1326	1.186	1.131	0.766	1.71	2.449	1.401	2.808	2.244	1.703	2.997	3.473	4.358	0.996	1.72	1.281	1.754	2.421	3	BAG family molecular chaperone regulator 6
evm.TU.CHR19.388	41.551	59.74	58.508	33.23	29.492	25.96	17.993	17.619	26.911	18.688	18.573	18.915	27.251	25.916	31.246	21.699	13.931	13.943	Ran-binding protein
evm.TU.CHR4.62	13.143	12.292	9.853	9.147	9.51	9.833	3.821	3.619	7.598	6.512	3.663	0.947	25.938	11.248	16.354	8.694	4.197	2.505	hypothetical protein F0562_009893
evm.TU.CHR6.1103	0.162	0.154	1.011	0	0	0.462	0	0	0	0.122	0	0	0.335	0.164	0	0	0	0	hypothetical protein PRUPE_8G123500
evm.TU.CHR6.121	8.382	8.35	9.205	6.087	7.185	5.873	3.3	4.186	4.921	3.824	5.003	4.014	8.852	5.346	6.805	4.163	2.515	5.331	2-dehydro-3-deoxy-phosphogluconate aldolase
evm.TU.CHR11.420	3.648	3.949	4.316	2.604	2.395	3.145	2.264	0.892	1.974	2.074	1.252	1.547	2.839	1.851	3.045	2.25	1.399	1.169	uncharacterized protein LOC110417218
evm.TU.CHR3.130	7.203	12.127	8.321	6.347	4.626	4.311	2.649	4.154	5.04	2.998	4.763	1.982	5.789	4.444	3.971	3.255	0.634	0.883	hypothetical protein F0562_014399
evm.TU.CHR16.1213	0.868	0.449	0.679	0.565	1.302	1.38	1.862	2.847	1.6	2.523	1.579	1.051	0.526	0.624	0.821	1.16	4.328	3.994	hypothetical protein F0562_035524
evm.TU.CHR17.1046	7.503	8.635	5.837	3.49	3.186	6.249	1.662	3.313	4.19	2.528	2.599	2.984	3.831	7.133	4.817	1.432	0.95	1.116	fasciclin-like arabinogalactan protein 13
evm.TU.CHR5.1352	107.5	101.262	89.826	47.868	55.024	54.102	26.976	27.082	33.312	27.073	22.598	21.904	57.738	44.953	51.577	38.294	11.68	9.522	putative transcription factor Trihelix family
evm.TU.CHR7.80	1.825	4.643	1.903	0.743	1.263	7.109	0.265	0	2.904	0.922	0.452	0.457	8.048	3.396	4.201	0.61	0	0.158	hypothetical protein F0562_004493
evm.TU.CHR13.982	5.656	4.965	4.365	7.46	8.193	6.097	16.231	12.229	12.28	12.306	11.5	18.196	9.567	10.105	9.486	8.559	12.069	10.133	hypothetical protein TEA_007592
evm.TU.CHR2.481	2.462	4.203	4.865	5.697	8.01	6.304	10.511	8.549	6.122	9.43	11.567	14.285	2.689	3.288	2.301	14.024	27.908	30.906	hypothetical protein TEA_024218
evm.TU.CTG000040_F_3.15	3.404	2.688	4.284	1.605	2.599	2.911	1.433	0.84	1.416	0.623	1.63	1.059	3.167	0.834	1.737	1.882	1.404	1.345	hypothetical protein F0562_009746
evm.TU.CHR13.1129	154.781	143.387	153.151	87.58	74.032	80.911	74.283	59.384	91.876	48.638	50.472	43.514	95.398	76.907	86.876	74.866	77.381	70.578	hypothetical protein F0562_023795
evm.TU.CTG000040_F_3.76	2.845	5.078	4.211	4.662	3.641	2.714	0.64	2.334	2.86	0.974	1.82	2.207	2.286	2.981	2.535	2.391	0.641	0.669	transcription factor MYBS3-like isoform X2
evm.TU.CHR16.759	11.221	9.749	10.169	7.373	5.361	7.072	3.554	3.557	6.176	3.848	3.445	4.351	9.01	6.373	7.972	6.225	1.399	2.226	pentatricopeptide repeat-containing protein At1g31920
evm.TU.CHR20.830	443.095	433.65	458.503	209.007	262.759	236.319	185.644	225.985	231.165	212.174	187.699	187.369	272.995	260.338	259.861	246.971	138.857	160.25	Hypersensitive-induced response protein 1
evm.TU.CHR6.500	0.579	1.105	0	1.132	1.069	1.105	3.031	4.144	1.747	0.878	6.319	9.288	2.404	1.764	1.714	2.902	2.888	3.62	_
evm.TU.CHR11.309	2.216	3.612	2.022	0.451	0.937	2.995	0.725	0.147	0.557	0.84	0.183	0.833	2.874	0.75	2.641	0.648	0.46	0.481	conserved hypothetical protein
evm.TU.CHR6.1115	3.352	1.447	2.58	5.224	4.345	4.569	4.316	8.438	3.45	8.108	4.196	4.8	3.893	2.674	2.913	8.319	7.083	6.734	hypothetical protein F0562_028652
evm.TU.CHR5.953	0.638	1.46	1.197	0.997	0.824	0.852	0.334	0.304	0.128	0	0	0.128	1.059	0.906	0.377	0.128	0.254	0.266	universal stress protein A-like protein
evm.TU.CHR1.786	24.229	27.38	32.032	15.779	16.099	14.858	7.924	10.776	17.829	6.122	9.869	9.105	16.91	13.175	13.373	6.648	4.026	3.605	hypothetical protein F0562_018009
evm.TU.CHR3.111	4.714	5.3	5.851	4.769	4.659	4.122	3.475	2.007	1.861	2.978	2.727	1.968	6.056	5.981	5.812	3.261	0.615	0.584	hypothetical protein CCACVL1_15323
evm.TU.CHR5.1598	4.404	6.752	6.724	4.148	4.353	4.801	1.715	2.813	3.24	2.563	0.78	2.758	4.814	1.916	2.637	5.28	1.019	1.474	hypothetical protein F0562_014606
evm.TU.CHR13.983	5.21	5.207	3.816	9.331	8.755	6.035	13.037	9.515	6.92	11.425	11.995	15.229	8.946	9.444	8.382	9.447	11.564	10.53	hypothetical protein TEA_007592
evm.TU.CHR11.1453	1.733	0.276	0.301	0	0.533	0	0	0	0	0	0.286	0	0.599	0	0	0	0	0	High mobility group B protein 1
evm.TU.CHR12.725	13.072	18.579	17.618	24.15	15.013	7.126	5.119	2.757	1.519	14.628	4.41	5.169	8.12	11.283	11.842	7.575	0.798	0.556	abscisic acid receptor PYL4-like
evm.TU.CHR4.2695	8.803	5.195	5.331	2.719	4.242	4.242	2.77	3.03	3.375	3.142	2.52	2.274	3.422	3.623	4.178	3.547	1.508	2.142	hypothetical protein EZV62_025092
evm.TU.CHR5.816	80.72	56.159	72.425	161.918	76.959	79.329	182.006	144.043	102.001	146.973	166.857	157.159	93.346	124.671	95.5	253.434	173.488	153.325	hypothetical protein F0562_021508
evm.TU.CHR4.2588	49.624	33.858	43.886	46.789	47.954	49.735	89.165	118.706	64.24	103.924	113.85	91.908	49.699	59.617	43.065	109.526	478.488	464.491	UDP-glucuronic acid decarboxylase 2-like
evm.TU.CHR2.278	1.519	0.447	0.745	1.724	2.04	1.406	2.162	1.758	3.322	1.541	2.835	1.343	2.248	0.952	1.917	0.895	0.178	0.209	Heavy metal-associated domain, HMA
evm.TU.CHR2.300	11.007	11.338	11.311	20.57	13.981	31.423	21.843	56.804	14.831	39.3	22.307	31.733	17.214	13.925	11.959	47.716	13.678	10.301	hypothetical protein TEA_024284
evm.TU.CHR1.1655	36.882	26.053	24.254	11.468	15.695	19.822	10.239	7.335	16.784	16.918	10.149	11.262	26.838	18.639	20.25	11.953	2.942	4.25	disease resistance protein RPM1-like
evm.TU.CHR15.119	1.045	0.798	1.526	2.247	1.157	3.59	2.918	3.157	2.522	3.328	2.281	2.933	2.82	1.061	2.269	6.495	8.547	11.541	_
evm.TU.CHR12.738	5.374	3.71	3.964	2.604	2.096	2.042	1.486	2.952	1.976	1.888	2.297	1.226	2.494	2.617	2.112	0.657	0.653	0.956	PREDICTED: lectin-domain containing receptor kinase VI.3-like
evm.TU.CHR7.1472	0.446	0.213	0.581	0.544	0.514	1.17	1.167	0.797	0.896	1.352	1.216	0.894	0.463	0.453	0.55	1.34	1	0.929	Ascorbate oxidase
evm.TU.CHR4.1115	32.178	28.23	29.562	18.143	16.847	19.296	9.791	6.661	11.387	8.627	5.336	7.984	18.627	15.176	14.901	11.198	6.86	8.028	hypothetical protein TEA_011156
evm.TU.CHR4.674	56.372	72.84	61.835	39.904	33.927	40.544	26.304	27.107	40.161	20.547	24.61	20.787	40.405	36.426	43.558	26.779	14.464	13.916	hypothetical protein F0562_011291
evm.TU.CHR5.553	13.51	12.558	13.485	9.362	9.587	7.27	6.546	4.497	7.544	4.989	5.497	6.943	8.747	10.197	10.137	4.397	5.066	5.893	hypothetical protein F0562_029008
evm.TU.CHR2.401	0.241	1.836	1.003	0.392	0.592	0.459	0.28	0.255	0.081	0.79	0.08	0.402	0.499	0.651	0.475	0.161	0.08	0	hypothetical protein F0562_026447
evm.TU.CHR9.1103	2.063	0.817	0.974	1.863	2.514	2.971	2.648	3.063	2.308	2.715	2.587	3.121	2.181	3.122	2.112	2.653	5.395	4.865	hypothetical protein F0562_033414
evm.TU.CHR13.407	13.512	40.334	31.451	16.009	14.958	14.137	10.112	9.423	13.756	8.987	5.879	8.299	22.523	15.219	17.112	10.657	5.997	7.445	chaperone protein dnaJ 8, chloroplastic-like isoform X1
evm.TU.CHR13.1434	50.252	47.422	49.82	170.633	45.218	40.948	33.509	9.76	19.606	28.673	15.762	17.763	52.504	44.879	45.811	34.431	11.057	11.653	mitogen-activated protein kinase kinase 9-like
evm.TU.CHR4.2587	27.957	20.316	24.687	27.195	28.097	32.798	59.248	72.435	42.449	69.802	70.322	57.109	29.627	36.832	28.987	70.099	315.045	283.121	hypothetical protein F0562_021412
evm.TU.CHR3.2472	66.048	85.232	80.735	53.197	52.576	42.175	31.037	34.671	39.56	32.493	25.774	29.016	47.89	49.311	49.038	53.543	26.664	26.898	hypothetical protein F0562_009698
evm.TU.CHR2.2906	3.499	4.124	8.37	4.826	2.658	3.142	1.436	0.982	1.448	2.028	1.429	0.825	3.631	2.925	2.03	3.713	1.026	1.929	ATP binding,ATP-dependent helicases,DNA helicases
evm.TU.CHR17.1105	15.56	21.196	17.941	14.615	8.627	9.348	2.936	1.665	4.436	3.969	2.003	4.498	11.954	11.39	13.061	9.37	4.923	5.064	hypothetical protein F0562_010701
evm.TU.CHR13.514	0.827	1.015	2.834	1.154	0.436	1.916	0.515	0.751	0.475	0.717	0.469	0.592	1.471	2.279	0.35	0.592	0.589	0.492	protein indeterminate-domain 16-like
evm.TU.CHR3.2138	5.936	10.159	9.381	6.995	5.928	5.663	3.576	2.432	5.536	2.969	3.278	2.883	5.144	4.535	5.675	3.557	2.746	2.613	Alpha/beta-Hydrolases superfamily protein
evm.TU.CHR1.1693	90.784	52.977	53.626	84.31	112.522	105.162	136.59	142.908	125.409	154.563	191.3	202.247	120.031	145.57	123.756	122.669	197.907	197.471	hypothetical protein F0562_012657
evm.TU.CHR19.465	54.702	64.169	54.899	54.814	45.917	43.224	22.217	25.659	33.626	22.246	14.436	15.352	37.029	29.074	34.681	18.233	8.895	11.798	hypothetical protein F0562_031501
evm.TU.CHR4.2103	5.346	6.449	6.344	9.785	11.735	9.672	16.239	23.298	7.844	18.679	15.358	19.645	5.356	4.865	3.637	33.006	102.746	100.735	hypothetical protein MANES_18G126900
evm.TU.CHR3.2212	1.105	0.211	0.576	0.972	0.306	0.844	1.06	2.109	1.111	0.67	1.973	2.105	0.115	0.224	0.872	1.551	4.298	1.727	PREDICTED: uncharacterized protein LOC103323338
evm.TU.CHR1.1278	0.83	0.885	0.968	1.193	1.397	0.979	1.704	1.98	2.357	1.777	2.277	3.672	1.521	0.942	1.59	2.056	1.607	2.086	hypothetical protein F0562_013981
evm.TU.CHR20.1119	5.991	1.494	2.343	2.128	6.281	7.598	7.6	13.258	9.99	5.728	6.347	8.733	2.614	4.008	3.022	2.934	14.119	13.188	hypothetical protein F0562_003233
evm.TU.CHR20.479	0.642	2.329	1.206	4.895	1.304	1.961	1.345	8.681	2.583	11.883	2.166	5.022	3.733	0.652	3.295	3.734	4.74	3.212	_
evm.TU.CHR7.1063	1.377	2.139	1.189	1.076	0.762	1.426	0.549	0.469	1.146	0.656	0.936	0.552	1.224	0.958	0.815	0.828	0.588	0.86	hypothetical protein TEA_026397
evm.TU.CHR15.1260	2.132	2.906	3.811	6.249	4.215	4.94	8.236	8.958	6.123	8.312	4.531	6.41	4.109	4.019	2.704	7.936	4.859	7.614	macrophage migration inhibitory factor homolog isoform X2
evm.TU.CHR3.80	4.254	1.804	1.848	1.501	2.289	1.916	1.649	0.845	0.475	0.985	0.469	0.829	1.226	2.159	1.749	0.592	1.296	1.108	CASP-like protein 2B1
evm.TU.CTG002610.2	1.439	0.686	0.614	1.022	0.634	0.905	0.285	0.442	0.263	0.471	0.259	0.557	0.679	0.299	0.419	0.492	0.196	0.273	hypothetical protein F0562_029491
evm.TU.CHR5.199	1.369	0.718	1.213	0.267	0.505	1.371	0.418	0.49	0	0.467	0.679	0.343	1.491	0.625	0.945	0.96	0.341	0.143	PREDICTED: organ-specific protein S2-like
evm.TU.CHR7.468	17.431	16.267	16.449	22.086	20.507	23.312	24.897	34.103	41.527	31.398	39.299	51.299	27.686	38.611	30.201	63.055	29.459	37.89	PREDICTED: BTB/POZ domain-containing protein NPY4 isoform X1
evm.TU.CHR11.232	28.351	31.701	33.423	25.005	23.826	20.694	13.615	16.742	16.238	16.597	13.717	11.992	23.493	18.147	19.446	10.611	10.843	11.028	hypothetical protein F0562_036000
evm.TU.CHR6.1361	37.72	39.59	45.001	34.711	22.322	16.284	22.173	9.116	17.124	12.01	11.769	13.985	23.594	22.475	26.582	12.09	11.269	13.187	hypothetical protein F0562_003438
evm.TU.CHR1.1710	1.995	0.952	1.69	0.731	0.92	1.071	0.87	0.496	0.376	0.378	0.247	0.25	1.423	1.392	1.722	0.375	0.497	0.26	hypothetical protein F0562_012631
evm.TU.CHR15.187	1.667	1.871	2.454	1.341	1.628	6.08	0.684	0.234	0.986	0.595	0.584	0.491	2.442	0.597	0.774	0.59	0	1.43	basic endochitinase-like
evm.TU.CHR7.683	0.648	0.619	6.76	7.283	7.775	0.928	6.503	15.975	7.168	2.949	15.11	6.172	0.336	11.188	2.878	3.248	4.202	14.855	hypothetical protein TorRG33x02_015450
evm.TU.CHR18.697	13.552	2.166	5.042	7.228	15.476	11.53	17.954	49.028	8.467	35.373	40.032	40.304	6.081	11.526	8.021	20.114	80.708	69.962	hypothetical protein F0562_027776
evm.TU.CHR11.855	163.727	223.88	207.582	127.719	119.395	119.592	84.783	94.876	109.544	68.221	70.133	56.527	110.467	88.231	103.288	63.779	28.191	34.326	hypothetical protein F0562_028035
evm.TU.CHR17.483	6.069	5.494	4.854	7.175	10.275	12.5	10.045	15.705	11.021	13.253	12.209	18.454	8.516	10.641	8.198	19.489	36.925	34.333	hypothetical protein F0562_009038
evm.TU.CHR16.733	1.365	1.6	1.586	1.829	1.655	1.228	3.435	4.836	2.43	3.282	4.564	4.065	2.064	2.019	1.616	1.524	11.082	6.986	hypothetical protein TEA_023319
evm.TU.CHR11.443	1.611	1.822	2.334	2.42	1.156	2.021	0.39	1.732	0.24	2.149	0.947	1.495	0.464	0.697	0.177	1.615	13.687	10.226	hypothetical protein F0562_027916
evm.TU.CHR7.462	0.679	0.81	0.973	1.161	1.096	0.405	2.887	1.349	3.924	1.029	1.768	1.276	4.403	2.498	4.939	0.425	3.215	2.917	uncharacterized protein LOC116137528
evm.TU.CHR16.271	1.104	0.351	0.768	0.18	0.509	0	0	0	0	0.419	0.365	0.369	0	0	0	0.369	0	0	hypothetical protein F0562_012304
evm.TU.CHR12.1251	1.517	0.724	0.678	1.165	0.6	1.654	1.985	2.757	1.525	1.315	1.182	1.412	2.362	1.65	2.566	3.801	2.269	2.371	hypothetical protein TEA_007802
evm.TU.CHR2.502_evm.TU.CHR2.503	0.625	1.69	0.326	0.102	0.577	0.994	0.182	0.083	0.105	2.528	0.103	1.358	0	0.317	0.103	0	0.416	0	hypothetical protein TEA_010171
evm.TU.CHR13.247	9.358	9.937	11.094	19.97	18.654	11.796	4.664	5.49	4.983	6.418	3.922	5.75	4.219	3.223	3.791	7.87	3.388	3.133	hypothetical protein MANES_11G045200
evm.TU.CHR18.814	5.163	4.541	4.458	2.758	2.977	3.078	1.548	3.334	1.865	1.957	3.12	2.506	1.507	0.983	1.034	0.728	1.126	1.008	hypothetical protein F0562_035838
evm.TU.CHR13.201	2.862	5.344	3.283	2.177	3.037	3.354	1.819	1.479	2.384	3.378	2.616	2.274	1.421	1.619	2.178	1.373	1.325	1.81	ABC transporter G family member 29-like isoform X2
evm.TU.CHR11.873	5.667	5.218	5.498	4.14	2.364	3.009	1.461	1.763	2.774	2.615	2.199	3.408	1.636	1.801	2.042	1.778	1.769	2.669	Beta-galactosidase
evm.TU.CHR4.196	1.108	1.19	0.674	0.451	0.511	1.278	0.363	0.367	0.464	0.595	0.55	0.463	0.623	0.234	0.501	0.046	0.783	0.289	hypothetical protein F0562_010086
evm.TU.CHR5.1937	0.572	0.546	0.813	0.66	1.391	0.645	0.68	1.859	2.769	0.946	0.412	0.365	1.564	2.375	2.923	0.99	16.69	18.463	hypothetical protein F0562_019263
evm.TU.CHR15.905	22.423	10.131	13.396	9.077	10.759	13.16	6.367	9.684	5.67	5.39	9.967	11.355	7.28	7.892	5.845	14.204	85.788	77.269	hypothetical protein TEA_023013
evm.TU.CHR18.881	2.67	2.996	1.31	3.835	1.014	1.198	6.026	2.122	8.208	2.381	5.14	1.416	12.71	7.333	10.069	1.416	0.157	0.654	hypothetical protein ES288_D06G020600v1
evm.TU.CHR3.1743	2.281	1.561	1.034	0.63	0.961	0.993	0.562	1.103	0.399	0.601	0.885	1.242	0.514	0.503	0.489	0.795	0.89	0.671	glucan endo-1,3-beta-glucosidase 13
evm.TU.CHR5.1698	9.776	5.729	3.641	4.639	3.736	5.196	1.218	3.996	3.79	2.858	3.047	5.039	5.362	1.276	2.342	1.12	5.291	1.455	hypothetical protein CK203_038071
evm.TU.CHR13.402	1.144	1.754	3.281	1.717	1.546	1.286	0.535	1.299	0.904	1.456	0.892	1.884	0.763	0.913	0.847	0.778	0.163	0.511	putative cyclic nucleotide-gated ion channel 8
evm.TU.CHR6.269	12.976	7.774	6.34	7.716	7.344	5.561	2.242	5.431	2.583	7.555	3.544	4.963	3.903	3.691	5.442	3.769	4.062	2.677	E3 ubiquitin-protein like
evm.TU.CHR12.1149	1.152	0.55	0	0.188	0.354	0	0	0	0	0	0	0.77	0.199	0	0	0	0	0	hypothetical protein F0562_035054
evm.TU.CHR9.818	40.22	39.237	35.987	39.354	48.955	57.613	126.909	61.98	150.226	56.7	95.928	70.213	128.3	120.571	139.184	27.953	4.722	7.5	hypothetical protein F0562_034036
evm.TU.CHR1.1567	7.04	12.428	19.407	23.635	27.023	15.129	31.194	32.159	33.426	10.244	21.026	12.569	5.793	5.257	6.066	1.784	4.921	3.792	hypothetical protein CDL12_08715
evm.TU.CHR9.1160	147.849	142.006	146.462	111.261	117.095	105.659	91.578	77.184	122.156	37.897	60.766	48.845	62.276	54.435	54.012	37.918	20.113	23.098	hypothetical protein F0562_033320
evm.TU.CHR2.728	0.533	1.628	1.334	0.833	0.098	0.61	0.465	0.254	0.75	0.162	0.317	0.321	0.221	0.108	0.736	0.321	0.425	0.333	hypothetical protein F0562_034950
evm.TU.CHR19.517	2.83	1.313	1.994	1.046	1.623	1.167	0.734	1.581	0.769	0.522	1.441	0.843	1.349	1.009	0.528	1.15	0.381	0.239	hypothetical protein F0562_031556
evm.TU.CHR7.1763	14.839	12.499	10.573	9.968	13.393	12.989	5.503	13.586	5.985	6.735	5.715	4.936	4.943	7.319	4.827	4.355	5.167	5.766	beta-galactosidase 3
evm.TU.CHR5.1403	16.346	14.649	15.753	11.049	6.55	6.93	8.64	7.087	9.21	4.819	3.93	4.633	5.996	4.693	5.456	2.234	4.198	1.978	Annexin
evm.TU.CHR3.1827	0.459	0.438	0.479	0.09	0.593	0.613	1.442	0.511	0.554	1.393	1.184	0.921	0.667	1.212	1.087	1.197	1.374	1.244	hypothetical protein F0562_009728
evm.TU.CHR8.512	35.722	29.105	31.813	22.58	23.694	33.632	23.079	19.61	22.294	10.619	9.803	10.763	17.443	12.719	16.66	9.749	2.25	1.864	hypothetical protein F0562_033784
evm.TU.CHR18.497	0.82	0.427	0.622	0.583	0.069	0.213	1.17	1.363	1.124	1.808	2.218	3.362	1.315	1.513	1.324	0.672	7.878	7.608	Abscisic acid 8'-hydroxylase
evm.TU.CHR11.356	9.675	9.594	10.536	17.786	14.51	22.824	18.998	18.412	15.617	22.979	18.435	35.155	22.107	27.577	20.922	47.093	11.738	10.275	hypothetical protein F0562_035865
evm.TU.CHR15.179	1.05	1.627	1.505	0.128	0.847	0.751	0.801	0.626	0.659	0.497	0.651	0	0	1.065	0.518	0.789	0.131	0.683	AP2-like ethylene-responsive transcription factor PLT2
evm.TU.CHR12.301	17.551	9.474	9.392	16.243	12.144	12.557	7.453	12.482	6.499	5.252	5.039	4.397	4.074	3.751	1.595	5.323	3.224	2.165	Protein Shroom3 like
evm.TU.CHR4.2115	0.346	0.33	0.722	1.692	0.32	0.991	0.604	0.826	0.348	2.363	1.374	0.694	0.719	1.758	2.392	1.041	1.727	1.804	_
evm.TU.CHR17.1027	118.63	82.454	94.859	71.685	83.827	77.568	45.384	57.373	50.674	33.945	34.68	30.284	23.558	22.728	26.978	49.11	14.258	19.786	transcription activator GLK1-like
evm.TU.CHR20.610	1.147	1.459	1.794	1.307	0.882	0.821	0.5	0.912	1.345	0.942	0.474	0.575	0.099	0.194	0.377	0.958	0.858	0.1	hypothetical protein TEA_012057
evm.TU.CHR9.1023	6.722	7.423	6.839	3.422	3.683	5.013	2.914	4.598	4.627	2.594	2.061	2.368	2.536	2.853	2.733	2	1.259	1.103	PREDICTED: probable protein S-acyltransferase 22
evm.TU.CHR5.1652	1.916	1.714	0.5	1.404	1.547	0.914	1.358	2.571	0.722	7.627	1.425	2.281	4.35	3.039	4.372	14.523	41.678	34.928	PREDICTED: uncharacterized protein LOC107830550
evm.TU.CHR13.602	28.114	23.356	21.461	19.317	21.593	18.992	12.671	20.315	13.656	8.668	10.139	9.437	8.375	8.056	8.094	7.279	6.974	6.164	hypothetical protein F0562_023367
evm.TU.CHR2.630	3.419	2.175	2.179	3.897	6.484	5.074	2.485	1.359	0.955	9.792	3.956	4.188	5.125	5.014	8.245	7.805	3.409	5.738	hypothetical protein E3N88_03275
evm.TU.CHR12.379	203.494	235.336	266.779	194.956	300.616	194.745	469.108	437.92	303.838	645.803	519.153	542.294	545.878	625.664	628.028	595.365	710.452	725.086	Titin like
evm.TU.CHR7.836	13.525	12.028	11.343	9.705	12.115	13.727	7.064	9.417	10.275	5.325	6.603	5.122	5.984	5.348	5.197	7.302	4.521	5.433	histidine kinase 1-like
evm.TU.CHR9.882	1.321	0.371	0.648	0.228	0.072	0.741	0.407	0.432	0.781	0.177	0.077	0.078	0	0.394	0.383	0.156	0.155	0.405	hypothetical protein F0562_032785
evm.TU.CHR14.33	1.794	0.933	0.51	0.637	0.301	1.4	0.711	1.167	0.656	0.494	0.162	0.327	0.338	0	0	0.163	0	0.17	Protodermal factor 1 like
evm.TU.CHR14.1065	763.696	1256.18	1163	1153.44	1137.78	1072.11	803.566	1106.23	1020.65	505.114	558.383	485.447	461.501	389.814	460.133	325.174	108.558	139.968	Aminotransferase
evm.TU.CHR9.1018	0	0.663	0.242	0.679	0.855	0.553	0.101	0.276	0.815	1.142	0.804	0.813	1.563	1.294	0.229	1.393	0.462	1.086	hypothetical protein F0562_032946
evm.TU.CHR4.502	3.985	4.086	6.327	5.753	4.665	3.007	2.698	1.986	4.066	1.849	1.416	2.086	1.79	1.932	1.702	2.861	1.957	2.168	hypothetical protein F0562_005927
evm.TU.CHR3.328	37.322	39.047	39.352	45.947	42.367	36.066	26.138	27.019	27.402	19.825	19.952	16.06	17.204	17.816	20.256	17.866	11.205	11.054	hypothetical protein MANES_17G048600
evm.TU.CHR9.1136	6.562	4.621	5.97	4.861	4.51	4.705	12.714	8.156	11.641	11.083	11.006	16.506	13.16	15.02	11.425	8.738	17.212	16.099	PREDICTED: protein ALTERED XYLOGLUCAN 4
evm.TU.CHR1.2183	120.752	131.629	123.549	187.343	196.259	143.589	46.342	100.968	60.181	34.914	41.178	32.712	15.584	11.519	14.684	46.288	9.517	11.61	protein lap4
evm.TU.CHR6.1214	0	0	0	0	0	1.053	0	0	0.37	0.558	0	1.107	0.382	1.494	0.363	0.369	1.468	0	_
evm.TU.CHR4.2637	1.735	1.235	1.188	1.113	1.075	1.334	2.485	2.1	2.941	3.809	3.699	4.179	3.547	4.311	3.193	2.388	4.699	5.314	BRCT domain-containing protein At4g02110
evm.TU.CHR5.1575	2.97	2.288	1.31	1.674	1.686	2.288	4.085	3.995	2.87	4.503	4.418	5.495	6.519	4.754	5.521	6.639	4.328	3.212	_
evm.TU.CHR11.107	5.46	3.585	5.249	12.329	6.345	8.319	11.564	5.072	6.271	14.888	8.579	9.948	12.139	12.307	10.282	10.018	11.947	8.345	FAD-dependent urate hydroxylase
evm.TU.CHR7.701	6.402	6.338	5.271	4.326	3.242	2.755	2.855	3.023	3.967	2.299	2.769	3.666	2.847	2.492	2.469	2.894	3.312	2.457	PREDICTED: zinc-finger homeodomain protein 6 isoform X2
evm.TU.CHR7.1067	0.303	0	2.526	0	0	0.578	0	0.481	0.304	0	0	0	0	0	0	0	0.604	0	_
evm.TU.CHR11.259	325.972	365.536	361.258	512.608	486.91	382.125	331.951	360.139	321.996	137.28	210.891	130.987	70.008	85.769	93.35	62.776	8.586	8.815	hypothetical protein F0562_027266
evm.TU.CHR17.335	15.258	16.762	14.464	30.263	27.94	31.758	6.553	15.436	8.598	6.484	5.159	9.615	4.798	6.102	5.131	41.585	69.613	60.075	Dynein light chain
evm.TU.CHR3.652	30.611	31.378	26.402	17.895	25.387	18.406	9.586	17.99	18.902	9.874	11.062	7.996	18.247	12.644	13.171	7.75	4.302	4.155	unnamed protein product
evm.TU.CHR4.2476	0.739	1.108	0.991	1.65	1.071	1.007	1.197	1.678	1.804	2.161	2.094	1.693	3.396	2.679	1.562	1.27	2	3.519	hypothetical protein F0562_021271
evm.TU.CHR20.674	3.242	3.247	4.394	2.375	3.14	1.701	3.534	0.515	3.095	0.86	2.411	1.787	0.336	0.987	0.959	1.137	0.323	0.675	unnamed protein product, partial
evm.TU.CHR8.1532	8.003	11.141	7.92	11.807	10.246	9.348	5.556	5.063	4.104	6.748	2.754	3.11	4.237	5.637	3.142	43.127	8.957	7.315	hypothetical protein F0562_000630
evm.TU.CHR17.840	21.232	23.573	22.964	12.198	10.984	14.424	13.463	18.007	14.827	6.31	12.749	8.184	10.551	8.877	10.498	8.341	9.245	11.852	hypothetical protein F0562_010874
evm.TU.CHR20.745	2.149	1.943	1.416	0.884	3.653	3.561	3.256	2.608	4.321	4.288	5.273	5.102	7.278	6.775	7.142	2.721	36.545	24.153	hypothetical protein F0562_035166
evm.TU.CHR4.96	19.128	20.453	21.026	22.579	22.132	26.838	39.483	31.802	41.014	44.708	42.368	38.338	57.724	56.307	52.282	36.099	47.043	45.238	calcineurin B-like protein 3
evm.TU.CHR4.1366	19.888	18.778	18.6	17.225	13.241	17.994	12.696	11.734	19.989	5.751	9.964	8.63	8.297	7.076	5.056	2.26	2.453	3.63	hypothetical protein F0562_035052
evm.TU.CHR12.380	92.75	104.062	109.556	89.953	127.424	80.307	199.028	208.404	140.171	312.992	237.601	259.135	301.501	298.205	296.528	256.97	349.087	312.099	hypothetical protein F0562_016185
evm.TU.CHR6.1936	0.695	1.136	0.828	0.485	1.74	2.272	1.298	1.104	1.397	1.806	1.477	2.089	2.575	1.209	1.86	1.492	3.167	1.24	protein MOS2-like
evm.TU.CHR17.426	7.362	14.087	12.955	14.589	16.633	14.086	5.144	7.98	7.316	6.469	4.813	5.659	2.908	3.864	4.333	6.414	3.712	3.268	Calcium-dependent protein kinase
evm.TU.CHR4.419	0.597	0.285	0.373	0.35	0.165	0.626	0.729	0.569	0.72	0.226	1.48	1.495	1.053	1.03	1.06	0.419	1.25	0.87	hypothetical protein MIMGU_mgv1a009415mg
evm.TU.CHR12.852_evm.TU.CHR12.853	3.758	3.918	4.572	6.799	7.256	5.444	5.342	5.864	3.498	11.713	5.591	11.439	8.305	8.902	7.415	7.951	10.34	7.466	hypothetical protein F0562_016681
evm.TU.CHR14.589	88.838	81.864	80.456	81.15	86.881	70.438	45.911	45.509	46.095	36.952	36.616	32.953	37.861	46.845	36.419	40.61	30.915	36.799	copper transporter 1-like
evm.TU.CHR2.2504	23.796	19.871	17.402	17.812	26.629	33.608	6.738	20.339	20.376	10.167	6.804	8.3	10.261	7.278	8.414	7.804	5.423	5.922	hypothetical protein TEA_002248
evm.TU.CHR1.2588	13.176	9.348	8.089	12.364	9.142	8.674	5.989	5.782	5.708	5.486	4.012	5.319	3.62	3.73	4.503	5.839	3.145	2.822	hypothetical protein F0562_007444
evm.TU.CHR2.2766	2.713	2.177	1.8	2.47	2.048	1.294	1.076	1.863	0.806	1.73	0.612	0.309	0.896	0.501	1.095	1.05	1.045	0.45	hypothetical protein F0562_005167
evm.TU.CHR9.1015	58.842	54.717	59.586	41.607	52.031	43.365	22.974	33.179	30.745	26.409	24.228	35.765	18.185	21.778	25.146	21.819	26.475	26.77	PREDICTED: uncharacterized protein At5g01610
evm.TU.CHR1.1573	159.124	170.994	150.844	162.21	150.222	150.379	81.884	110.299	96.972	98.067	59.717	61.375	63.292	48.277	57.404	86.522	49.638	51.637	PREDICTED: oligopeptide transporter 3
evm.TU.CHR5.1786	2.935	2.585	3.649	1.213	2.187	2.369	2.068	1.077	1.702	0.941	1.12	1.131	1.64	1.146	1.002	1.81	1.801	0.941	DNA repair protein
evm.TU.CHR13.1197	6.657	5.374	8.01	9.505	13.7	7.327	4.02	8.955	9.264	1.165	2.539	2.053	3.719	2.079	2.021	2.053	2.042	0	PREDICTED: zinc finger BED domain-containing protein RICESLEEPER 2-like
evm.TU.CHR12.594	239.889	205.712	214.248	342.805	337.021	316.511	131.509	215.159	157.437	47.696	70.798	23.064	32.742	22.747	30.493	15.261	2.11	1.732	haloacid dehalogenase-like hydrolase domain-containing protein 3
evm.TU.CHR14.1194	7.79	4.891	6.388	10.797	6.388	4.827	2.787	4.763	5.421	2.423	1.123	2.335	1.175	0.608	1.117	1.401	1.992	0.971	Glycosyl transferase, family 8
evm.TU.CHR18.865	7.66	6.28	4.992	7.21	7.839	9.552	9.673	9.418	8.862	15.907	10.208	17.472	14.447	14.903	14.561	16.951	21.241	24.057	hypothetical protein F0562_035889
evm.TU.CHR15.29	1.508	5.441	14.56	9.093	9.374	14.696	4.231	10.421	21.216	2.037	3.121	3.548	1.564	2.595	1.552	1.839	0.131	0.478	hypothetical protein C3L33_12235, partial
evm.TU.CHR1.1039	14.486	8.179	7.83	14.727	5.156	1.741	9.583	5.364	7.987	2.623	2.225	0.953	5.74	1.968	4.576	2.305	0.038	0.436	terpene synthase
evm.TU.CHR12.1272	1.775	1	1.43	1.182	0.893	0.923	0.985	0.898	1.135	0.367	0.24	0.404	0.167	0.655	0.557	0.647	0.322	0.504	unnamed protein product, partial
evm.TU.CHR5.1354	1.41	0.721	0.893	1.033	1.858	1.489	0.088	1.121	0.709	0.802	0.05	0.353	0.418	0.051	0.248	0.757	0.1	0.052	aspartyl protease AED3-like
evm.TU.CHR4.540	0.919	1.168	0.766	0.419	0.904	0.643	0.053	0.535	0.923	0.464	0.243	0.491	0.254	0.249	0.121	0.245	0.366	0.702	Isocitrate lyase
evm.TU.CHR5.69	0	0.285	0.062	0.933	0.331	0.399	0.365	0.57	0.06	1.313	0.711	0.718	0.186	1.152	0.943	0.778	2.084	1.431	probable BOI-related E3 ubiquitin-protein ligase 3
evm.TU.CHR20.176	3.21	4.103	3.095	2.485	3.185	1.04	1.796	2.696	1.887	1.01	0.721	1.275	2.388	1.353	0.896	1.882	0.121	0.505	PREDICTED: serine carboxypeptidase-like 45
evm.TU.CHR18.342	0.364	1.129	1.424	2.224	0.42	0.869	0.397	0.217	0.824	0.207	0.181	0	0.189	0	0.18	0	0	0	hypothetical protein F0562_027989
evm.TU.CHR11.659	2.873	5.909	5.46	3.369	4.3	2.985	3.564	1.776	1.797	1.017	1.33	1.856	2.054	2.009	2.583	2.176	1.464	2.793	probable LL-diaminopimelate aminotransferase, chloroplastic
evm.TU.CHR15.132	0.588	0.467	0.766	0.957	0.949	0.747	0.854	1.401	1.132	3.6	2.379	2.012	2.286	2.137	2.222	1.325	1.269	1.53	hypothetical protein F0562_015629
evm.TU.CHR6.86	157.115	108.61	147.409	281.074	245.367	202.907	130.112	120.939	167.157	44.881	61.515	46.128	25.693	19.535	26.39	54.17	22.457	20.554	hypothetical protein C3L33_05116, partial
evm.TU.CHR16.219	2.578	1.316	1.688	1.581	1.327	0.229	0.628	0.62	1.627	0.409	0.357	0.06	0.56	0.183	0.946	0.541	0	0	terpene synthase
evm.TU.CHR19.1092	37.357	55.159	48.04	57.643	79.706	83.677	97.518	86.354	80.735	136.39	156.842	171.184	141.015	149.807	124.161	185.722	230.919	207.461	hypothetical protein F0562_004646
evm.TU.CHR14.592	6.451	13.677	11.025	14.268	11.904	9.915	6.018	6.268	6.664	3.192	2.577	2.065	5.579	3.365	4.861	4.4	2.144	1.866	hypothetical protein F0562_022010
evm.TU.CHR17.543	1.893	3.461	2.467	2.465	1.31	2.408	1.513	1.254	1.903	1.315	0.782	0.474	0	0.64	0.622	1.581	0.944	0.986	hypothetical protein F0562_011442
evm.TU.CHR8.989	0.552	0.527	0	0.539	0	1.053	0	0.219	0	1.465	0.821	1.107	2.005	1.681	0.545	0.83	2.202	0.862	_
evm.TU.CHR1.2456	8.089	6.329	5.837	15.723	8.728	10.173	14.623	10.969	9.396	21.621	11.548	16.326	15.597	16.82	14.192	21.85	57.127	52.561	hypothetical protein F0562_007219
evm.TU.CHR8.468	15.023	24.679	28.933	24.702	27.449	22.577	9.968	17.114	13.277	6.16	8.83	5.419	4.771	3.977	4.503	4.769	2.679	2.799	hypothetical protein F0562_033816
evm.TU.CHR6.982	8.039	13.283	13.655	22.103	19.344	19.053	25.155	18.906	23.407	39.957	21.289	28.571	19.951	30.37	31.312	34.715	29.913	30.383	Trichohyalin like
evm.TU.CHR7.453	23.658	22.835	22.068	11.646	15.943	23.538	15.718	16.307	14.583	7.426	14.207	10.188	8.439	5.722	8.387	6.668	2.856	2.117	hypothetical protein F0562_006311
evm.TU.CHR11.239	46.309	45.901	49.717	67.068	54.551	47.56	19.055	36.067	22.021	14.485	14.63	9.232	6.136	6.192	7.122	25.885	9.929	11.474	hypothetical protein CQW23_28862
evm.TU.CHR19.541	4.967	4.381	4.202	8.881	7.004	7.957	6.131	9.759	8.478	8.881	8.18	13.431	10.698	11.036	8.413	13.055	31.398	29.771	hypothetical protein F0562_026273
evm.TU.CHR12.287	1.024	2.052	2.029	2.901	1.512	1.856	1.161	1.628	1.441	8.462	1.727	5.132	5.526	2.495	4.546	7.389	5.31	4.907	hypothetical protein F0562_017029
evm.TU.CHR18.356	82.643	71.698	73.487	100.284	88.661	88.914	45.837	60.942	63.396	33.993	34.66	27.965	25.116	18.823	27.262	39.666	15.511	15.599	hypothetical protein JCGZ_12097
evm.TU.CHR4.1481	10.735	10.08	11.604	8.895	8.452	8.364	6.373	6.388	6.609	4.047	3.679	2.816	4.724	4.507	4.103	5.069	3.755	4.156	PREDICTED: probable peptide/nitrate transporter At3g43790 isoform X3
evm.TU.CHR2.2207	4.63	2.79	3.303	1.19	2.248	3.254	1.275	3.486	0.245	2.956	0.725	0.733	2.023	0.742	1.683	0.244	0.486	0.761	WD repeat-containing protein
evm.TU.CHR4.527	1.878	1.344	1.408	2.064	3.086	1.176	3.635	2.193	2.714	3.515	4.89	3.764	3.776	4.17	4.806	2.941	3.687	3.973	uncharacterized protein LOC115958454
evm.TU.CHR4.782	10.857	22.786	23.877	18.705	5.827	10.357	13.429	7.374	13.69	2.843	4.698	7.122	7.783	7.013	11.294	0.396	0.59	0.822	cytochrome P450 CYP72A219-like
evm.TU.CHR6.1534	7.292	5.379	4.704	3.892	4.369	4.805	3.41	3.824	3.854	2.678	2.61	2.26	2.886	2.671	1.706	3.541	2.474	2.349	hypothetical protein F0562_019262
evm.TU.CHR12.335	52.682	34.769	39.825	69.926	82.335	74.645	90.928	62.829	85.472	71.867	90.442	103.723	78.229	101.553	80.557	156.03	749.032	704.896	ABC transporter G family member 22 isoform X2
evm.TU.CHR6.1305	4.699	5.08	5.879	7.283	8.554	7.769	7.978	12.399	8.123	14.247	11.308	8.539	11.376	11.256	14.152	14.251	14.242	10.962	heavy metal-associated isoprenylated plant protein 27-like protein
evm.TU.CHR1.2215	2.366	1.227	1.502	0.929	1.447	1.104	2.22	1.942	3.179	3.762	3.826	4.304	5.684	7.152	6.621	4.278	4.872	4.955	aluminum-activated malate transporter 10-like
evm.TU.CHR4.779	8.051	9.326	9.128	7.49	8.665	6.766	4.291	6.501	6.872	2.131	2.281	2.049	3.182	4.67	3.656	1.024	1.784	0.932	hypothetical protein TEA_015174
evm.TU.CHR14.633	2.519	2.403	3.174	2.512	1.065	1.251	4.302	1.794	2.848	7.598	5.777	11.149	16.607	20.081	18.48	9.097	11.092	13.499	transcription factor GLK2
evm.TU.CHR9.1167	2.756	2.914	3.418	2.765	2.474	1.421	4.158	3.612	3.669	0.847	1.034	1.12	0.696	0.227	0.514	0.672	0.149	0.155	glucan endo-1,3-beta-glucosidase-like
evm.TU.CHR18.868	0.692	1.679	2.819	3.071	3.654	2.099	1.974	4.398	0.885	10.437	6.235	15.248	11.156	9.381	11.908	13.986	7.898	5.173	PREDICTED: abscisic acid 8'-hydroxylase 4
evm.TU.CHR11.1101	0.357	2.267	1.735	0.464	0.658	0.907	0.726	1.228	0.836	0.36	1.179	0.119	0.74	0.121	0.703	1.667	0.118	0	CLE25p like
evm.TU.CHR6.94	0.409	1.43	0.781	2.862	0.691	0.91	1.485	1.733	0.89	11.413	1.892	3.687	2.686	1.383	1.21	1.707	5.298	5.676	probable carboxylesterase 6
evm.TU.CHR15.339_evm.TU.CHR15.341	98.379	70.37	81.484	71.715	70.312	59.417	69.224	38.646	44.201	29.02	28.15	24.143	33.997	26.144	31.283	21.069	10.656	10.766	probable carboxylesterase 15
evm.TU.CHR19.668	7.443	5.809	9.172	5.728	8.947	6.454	2.951	6.812	2.494	2.394	2.013	0.904	1.17	0.916	0.667	1.582	0.899	0.705	hypothetical protein F0562_016740
evm.TU.CHR5.312	1.08	0.807	0.396	0.57	1.534	1.141	1.374	1.577	1.261	1.482	1.649	2.018	1.786	1.274	1.756	1.667	1.833	1.58	hypothetical protein TEA_023180
evm.TU.CHR3.1525	1.552	1.203	0.303	0.284	0.626	0.37	0.254	0.694	0.682	0.368	0.192	0.389	1.006	0.197	0.096	0	0	0	hypothetical protein POPTR_018G127400
evm.TU.CHR17.802	0.444	0.423	1.203	0.52	0.246	0.508	0.387	0.353	0.268	0.269	0.088	0	0.461	0	0	0.178	0	0.092	PREDICTED: vesicle-associated protein 4-2-like
evm.TU.CHR4.539	3.719	1.331	2.424	0.908	0.429	1.774	2.027	1.109	0.467	0.705	0.461	0.932	0.965	0.472	0.459	2.329	6.49	10.168	hypothetical protein F0562_011013
evm.TU.CHR4.1833	10.792	19.099	16.796	15.416	15.19	16.889	5.83	11.455	8.619	6.772	5.4	7.254	5.413	6.189	4.31	7.286	4.291	4.856	hypothetical protein TEA_016112
evm.TU.CHR17.115	20.309	20.646	20.267	19.525	16.532	14.771	12.223	10.883	11.314	8.951	8.613	10.268	9.869	9.468	8.022	12.524	8.658	9.188	hypothetical protein F0562_009957
evm.TU.CHR20.794	27.897	27.055	30.855	31.311	25.406	21.378	17.354	14.144	14.174	10.574	11.749	9.148	12.877	9.006	10.977	13.824	5.471	5.074	hypothetical protein F0562_023422
evm.TU.CHR19.873	0.273	0.26	0.342	0.533	0.655	0.469	0.714	0.824	0.658	1.241	0.65	0.875	1.019	0.997	0.431	0.985	1.578	1.535	LysM domain receptor-like kinase
evm.TU.CHR13.741	2.974	2.154	1.895	2.905	2.743	3.362	3.698	2.933	3.155	4.967	5.188	4.856	3.885	6.652	3.585	3.256	6.369	7.455	hypothetical protein F0562_024976
evm.TU.CHR13.639	66.564	83.858	76.989	46.496	52.778	61.306	35.091	37.087	51.232	19.568	22.695	15.954	35.131	23.633	27.777	10.855	6.569	9.255	hypothetical protein F0562_024765
evm.TU.CHR3.2167	1.382	1.412	1.647	2.603	0.911	3.201	1.549	4.236	2.182	4.19	2.741	3.264	3.789	2.404	2.726	4.055	4.822	4.214	hypothetical protein F0562_030410
evm.TU.CHR10.372	1.107	1.025	0.781	0.89	0.901	0.807	1.618	1.449	1.636	2.394	2.809	2.675	1.757	2.412	1.863	1.305	2.24	2.645	PREDICTED: putative calcium-transporting ATPase 13, plasma membrane-type
evm.TU.CHR9.839	2.342	1.461	1.784	0.968	1.579	0.601	1.414	1.36	0.362	1.024	0.715	0.903	1.121	0.183	1.244	1.173	0.359	0.469	hypothetical protein F0562_032753
evm.TU.CHR10.968	1.731	1.175	1.605	0.864	1.278	1.064	0.705	0.887	0.928	0.729	0.801	0.694	0.639	0.43	0.683	0.116	0.844	0.721	hypothetical protein F0562_035254
evm.TU.CHR18.340	0.33	1.048	0.916	0.912	0.304	0.733	0.479	0.131	0.773	0.125	0.163	0	0.114	0.112	0.054	0	0.219	0	hypothetical protein F0562_027989
evm.TU.CHR2.1346	0.165	0.473	1.724	0.808	1.526	0.473	0.433	0	1.828	0	0	0.497	0	0	0.489	0.331	5.441	6.372	_
evm.TU.CHR1.1076	0.688	1.593	0.82	0.864	0.725	0.469	0.857	0.312	0.099	0.223	0.39	0.295	0.408	0.798	0.097	0.394	0.294	0.307	_
evm.TU.CHR7.1802	1.21	1.155	1.052	0.394	0.744	1.155	0.88	0.481	1.216	0.153	0.3	0.404	0	0.307	0.796	0.505	0.201	0.21	_
evm.TU.CHR2.283	1.237	0.506	0.737	1.208	2.119	1.18	2.157	1.123	1.421	2.946	4.906	1.593	3.483	1.973	3.485	3.187	1.938	1.472	putative glucan endo-1,3-beta-glucosidase GVI
evm.TU.CHR19.585	4.292	1.897	2.026	1.677	3.46	3.621	3.862	7.255	4.632	7.946	7.439	8.286	6.939	7.017	7.176	8.422	11.578	11.388	hypothetical protein F0562_031657
evm.TU.CHR19.386	1.922	2.539	2.714	1.705	1.664	1.411	1.522	2.445	1.962	1.592	0.616	1.245	1.105	0.811	1.255	1.66	0.826	0.739	Leucine-rich repeat receptor-like protein kinase
evm.TU.CHR4.1214	0.583	1.669	3.041	2.538	1.027	2.226	0.416	2.276	5.063	0.563	0.841	0.425	0.495	0.484	0.837	0.478	0	0	Protein NRT1/ PTR FAMILY 7.1 like
evm.TU.CHR16.203	5.73	6.15	4.979	3.965	2.202	2.961	3.332	0.949	4.559	1.81	4.262	1.914	1.486	2.181	2.591	1.196	1.666	1.989	_
evm.TU.CHR16.1110	6.852	7.829	15.261	9.173	6.088	7.102	8.854	10.154	7.397	5.13	2.685	6.443	7.11	3.263	3.672	3.984	4.217	2.643	Major intrinsic protein
evm.TU.CHR18.967	1.748	1.167	1.367	2.134	0.645	0.584	0.838	0.903	1.23	0.397	0.347	0.35	0.363	0.355	0.345	0.701	0	0.091	_
evm.TU.CHR15.871	57.343	58.765	54.388	46.927	40.923	37.158	24.891	33.674	30.02	26.269	23.294	15.41	30.9	24.156	24.48	26.733	9.234	10.061	hypothetical protein F0562_016459
evm.TU.CHR18.541	0.516	0.246	0	0.252	0.714	0	0	0.82	0.259	1.76	2.046	0.258	2.141	1.047	0.254	0.258	1.029	1.88	hypothetical protein F0562_000830
evm.TU.CHR2.2969	1.073	1.269	0.776	0.685	0.607	0.368	0.586	0.591	0.518	0.38	0.426	0.315	0.52	0.494	0.409	0.33	0.471	0.685	PREDICTED: methyl-CpG-binding domain-containing protein 9 isoform X1
evm.TU.CHR19.1	1.789	0.64	1.399	0.218	0.619	1.28	0	0.889	0.899	0.339	0.444	0.224	0.696	0.227	0	0.224	0	0.233	_
evm.TU.CHR4.1878	1.507	1.741	1.903	3.953	5.051	2.346	3.252	4.352	3.27	1.804	2.361	3.737	2.223	1.772	3.6	1.59	1.503	1.901	hypothetical protein F0562_016740
evm.TU.CHR4.1510	7.44	1.515	0.523	1.225	1.311	2.073	0.875	1.927	1.008	2.091	1.575	2.346	2.169	1.188	1.649	1.508	5.168	5.659	hypothetical protein CEY00_Acc30285
evm.TU.CHR13.552	1.162	0	1.454	3.179	1.716	1.996	2.23	1.109	3.037	1.41	2.536	0.932	2.412	1.888	0.688	0.932	1.159	1.211	hypothetical protein C3L33_00560, partial
evm.TU.CHR3.2084	2.243	0.535	0.585	0	0.259	0	0	0.223	0.564	0.85	0	0.281	1.164	0	0.277	0	2.237	0.584	hypothetical protein F0562_009343
evm.TU.CHR13.1398	5.735	2.525	3.304	1.215	1.517	1.454	1.014	2.901	1.854	2.037	1.869	2.572	3.621	2.768	2.255	4.742	1.6	1.963	probable auxin efflux carrier component 1c
evm.TU.CHR3.277	26.517	23.2	21.12	47.675	46.713	50.305	44.831	57.909	43.493	33.586	43.247	36.422	21.569	23.704	21.031	34.784	21.755	25.535	hypothetical protein F0562_018455
evm.TU.CHR5.1703	0.382	0	0	2.314	0.423	0.219	1.866	0.364	0.307	0.869	0.682	0.919	0.555	0.621	0.603	0.306	0.686	0.876	hypothetical protein CDL12_18937
evm.TU.CHR3.2288	20.575	11.487	15.257	43.698	29.176	23.408	39.147	56.392	23.82	32.638	31.062	28.791	30.285	30.477	27.287	14.967	25.301	23.889	PREDICTED: probable WRKY transcription factor 17
evm.TU.CHR5.1151	0.918	1.751	0.957	0	0	0	0	0.365	0	0	0	1.38	1.428	0.932	0.453	0.92	2.288	0	protein ALP1-like
evm.TU.CHR14.933	0.116	0.554	1.09	0.113	0.161	0.222	0.354	0.185	0.175	0.44	0.403	0.233	0.482	0.177	0.229	0.524	0.289	0.181	alcohol-forming fatty acyl-CoA reductase-like
evm.TU.CHR2.517	0.744	2.484	2.327	0	0	0.71	0.649	0.296	0.374	1.692	0.369	0.373	1.544	1.51	0.367	2.609	0	0.387	unnamed protein product
evm.TU.CHR4.2442	10.754	14.614	15.516	35.589	37.901	25.164	31.736	30.213	44.822	12.311	16.063	8.402	15.121	11.272	14.635	13.503	3.238	3.886	hypothetical protein F0562_021228
evm.TU.CHR8.165	1.606	0.919	0.335	2.51	3.852	0.919	5.323	3.319	0.969	1.948	3.186	0.966	1.667	0.652	1.584	0	1.601	3.011	_
evm.TU.CHR7.1275	35.729	27.084	32.079	14.341	13.643	16.166	14.781	15.701	13.779	16.693	18.735	21.094	18.033	22.352	20.444	17.199	21.417	21.81	hypothetical protein F0562_005518
evm.TU.CTG000040_F_3.80	1.318	0.518	1.617	6.06	2.647	2.441	3.923	3.082	1.169	1.705	2.076	1.321	1.609	0.945	1.836	2.642	0.773	2.746	mitochondrial carrier protein CoAc2
evm.TU.CHR3.2516	0.435	0.34	0.784	0.889	2.117	2.416	0.897	1.101	1.551	0.45	0.942	0.674	0.862	0.241	0.429	0.396	0.907	0.371	hypothetical protein A4A49_08354
evm.TU.CHR15.1275	2.796	2.433	2.251	1.342	1.674	0.655	0.941	1.793	0.937	1.376	1.411	1.426	2.545	1.643	1.694	1.376	1.663	1.073	hypothetical protein F0562_017780
evm.TU.CHR10.345	0.555	0.795	0.579	1.357	2.135	1.325	3.311	1.913	1.582	0.561	0.826	1.67	0.576	1.692	0.822	0.371	0.092	0.096	hypothetical protein F0562_000365
evm.TU.CHR19.239	0.945	3.425	1.97	0.554	0.872	0.541	0.824	0.901	0.95	0	2.061	3.03	1.372	2.302	1.491	0.379	2.072	0.984	proline--tRNA ligase, chloroplastic/mitochondrial-like isoform X1
evm.TU.CHR3.443	0.282	0.18	0.491	1.196	0.521	0.629	1.971	0.898	0.946	0.285	0.373	1.321	0.586	0.287	0.65	0.66	0.939	0.196	MATH domain and coiled-coil domain-containing protein At2g01790-like
evm.TU.CHR15.875	132.881	108.152	103.511	306.694	261.681	269.58	309.886	215.259	165.072	207.244	174.205	241.982	131.061	146.9	133.364	135.689	226.48	233.563	unknown
evm.TU.CHR6.60	2.307	1.424	2.406	0.575	0.376	0.647	0.829	0.539	0.955	0.857	1.032	1.451	1.784	2.847	3.436	2.856	1.263	2.167	Phosphatidylinositol 4-phosphate 5-kinase
evm.TU.CHR7.488	0	0	0	1.278	1.38	1.07	1.141	0.594	0	0.142	0.185	0.749	0.776	0.949	0.553	0.375	0.186	0	VQ motif-containing protein
evm.TU.CHR9.651	0.297	0.378	0	0.969	0	1.04	0.259	0.473	1.993	0.301	0	0.298	0.206	0.805	0.098	0.199	0	0.31	hypothetical protein F0562_033486
evm.TU.CHR11.56	0.622	0.485	0.118	1.491	0.522	0.755	0.493	1.303	0.852	0.343	0.841	0.963	0.704	1.32	0.39	0.906	0.902	0.765	Glycosyltransferase family 92 protein
evm.TU.CHR6.1052	2.724	3.249	2.22	7.652	6.441	8.69	6.386	10.016	4.108	3.421	5.235	3.669	3.445	4.408	2.1	2.56	1.952	2.039	protein IRX15-LIKE-like
evm.TU.CHR11.76	0.266	0.676	0.832	5.541	1.308	1.015	2.242	2.395	2.405	0.806	0.703	0.533	1.288	0.18	0.437	1.599	0.442	0.369	PREDICTED: cytokinin riboside 5'-monophosphate phosphoribohydrolase LOG5-like
evm.TU.CHR16.722	1.581	1.461	2.163	0.241	0.82	0.613	0.56	0.55	0.844	1.722	0.784	3.416	1.845	1.655	2.046	1.584	0.64	0.566	PREDICTED: protein BREVIS RADIX
evm.TU.CHR2.2918	1.122	1.159	1.023	3.424	2.932	4.458	2.446	1.82	2.819	2.09	0.834	1.92	2.037	0.996	1.429	2.108	1.864	2.239	hypothetical protein F0562_004702
evm.TU.CHR9.1155	0.256	0.367	1.069	5.384	0.828	0.734	1.9	1.223	1.546	0.777	1.017	1.028	1.33	0.651	0.885	1.156	0.383	0.534	hypothetical protein F0562_033325
evm.TU.CHR9.857	0.337	0	0	0.657	1.863	0.642	0.293	1.605	0.338	0	0	0.674	0.349	0	0.996	0	0.671	0.35	_
evm.TU.CHR13.751	8.487	5.02	5.487	11.524	11.588	15.544	13.546	14.976	12.71	9.457	14.477	12.928	11.008	9.476	10.297	9.525	8.292	8.043	hypothetical protein C1H46_022388
evm.TU.CHR11.3	2.216	0.991	1.3	3.146	3.642	2.246	5.346	1.817	3.794	1.601	2.129	2.533	2.443	3.41	2.323	3.748	2.451	2.02	hypothetical protein F0562_036183
evm.TU.CHR8.671	7.508	15.169	15.198	30.634	26.689	31.81	5.2	4.564	3.995	18.917	17.302	9.074	27.498	21.52	20.913	13.942	4.404	5.06	_
evm.TU.CHR2.974	5.694	6.572	6.187	20.111	15.062	14.321	11.774	16.3	11.126	12.467	11.216	11.373	7.892	6.669	6.049	8.898	8.099	7.423	hypothetical protein F0562_032048
evm.TU.CHR2.2458	16.473	13.666	17.177	7.23	7.268	5.694	6.247	8.539	7.679	9.954	9.234	5.503	11.148	9.451	8.949	13.397	8.807	7.708	hypothetical protein F0562_006618
evm.TU.CHR19.186	0	1.418	0	0	0	0	0.199	0	0	1.56	0.113	0	1.78	0.813	0	0.458	0	0	hypothetical protein F0562_015508
evm.TU.CHR6.1409	1.145	0.491	0.776	48.476	2.376	2.402	6.839	1.501	2.013	0.781	2.271	1.032	1.188	1.162	0.508	1.549	1.37	1.431	PREDICTED: transcription factor bHLH14
evm.TU.CHR3.159	34.913	171.051	110.368	455.447	251.171	168.028	47.923	12.329	24.31	112.718	9.96	75.246	77.855	56.147	71.317	120.711	67.313	82.142	5'-adenylylsulfate reductase 1, chloroplastic
evm.TU.CHR2.1833	5.699	4.039	3.735	9.067	8.713	10.873	5.539	14.237	9.165	4.444	7.428	8.648	7.096	4.793	8.995	9.627	1.461	1.696	unnamed protein product
evm.TU.CHR13.190	9.051	19.969	27.725	10.293	9.786	7.555	18.133	39.345	18.053	35.754	35.206	60.095	12.694	19.668	15.486	8.22	54.923	45.441	Aldehyde reductase
evm.TU.CHR11.482	18.852	14.117	10.237	31.552	55.918	45.401	6.577	10.857	8.223	50.747	23.566	41.708	24.582	24.408	23.509	24.88	7.731	10.225	hypothetical protein F0562_027955
evm.TU.CHR3.1244	0	0.171	0.187	1.051	0.662	0.684	0	0.428	0.361	2.855	0.178	0.899	0.372	0.364	0.885	0.359	0.179	0	hypothetical protein F0562_030463
evm.TU.CHR16.819	26.27	16.025	17.596	150.905	50.487	40.645	42.346	31.581	34.653	42.822	42.637	35.013	42.301	34.101	33.329	31.244	27.531	25.922	hypothetical protein F0562_012633
evm.TU.CHR9.1070	18.018	14.486	14.546	39.958	35.524	36.871	27.248	37.768	22.564	44.665	29.903	25.119	28.195	29.942	30.172	24.753	32.38	25.954	UDP-galactose transporter related protein
evm.TU.CHR18.1176	4.436	3.94	5.104	1.793	1.693	2.918	2.268	2.553	1.845	2.203	1.517	1.38	5.396	3.261	2.263	4.445	1.22	1.752	hypothetical protein F0562_026938
evm.TU.CHR9.1314	0.263	0.125	0	1.285	0	0.627	0.344	0.209	0.132	1.196	0	0.791	0.136	0.133	0.389	0.395	0.918	0.959	hypothetical protein F0562_033561
evm.TU.CHR20.1054	0	0	0	0.856	1.078	0.557	0	0.696	0.587	1.328	0.579	0	0.606	0.889	0.864	0.878	0	0.304	hypothetical protein C3L33_06750, partial
evm.TU.CHR6.1044	1.945	3.093	0.338	1.9	1.495	14.534	0	3.35	1.303	29.487	0.964	5.847	0.336	1.316	2.558	0.975	1.616	0	hypothetical protein FH972_004595
evm.TU.CHR19.479	0	0.415	0.151	1.205	0.134	2.63	0.253	0.115	0.219	1.595	0	0	0.151	0	0	1.091	0	0.227	amino acid transporter AVT6C-like
evm.TU.CHR8.1077	4.446	1.563	1.708	1.6	1.079	0.223	1.429	0.372	1.646	1.596	0.464	0.938	0.728	3.8	1.847	0.703	2.566	0.731	_
evm.TU.CHR20.1151	1.459	1.225	1.096	5.417	2.423	2.06	2.495	2.552	1.936	3.761	2.2	3.744	1.878	0.889	1.267	0.292	1.63	1.581	uncharacterized protein LOC111401154
evm.TU.CHR4.557	5.356	4.4	3.258	1.09	2.196	3.051	2.79	2.661	3.065	2.65	1.18	1.715	3.473	3.247	2.421	6.411	6.527	6.275	protein DETOXIFICATION 40-like
evm.TU.CHR5.1972	0.264	0.504	0.184	1.463	0.569	1.765	0.615	0.77	0.797	3.006	0.524	0.883	0.457	0.447	0.174	0.088	0.088	0.184	hypothetical protein C3L33_04998, partial
evm.TU.CHR11.1121	1.925	3.428	2.81	32.009	2.644	2.408	3.283	1.02	2.064	2.173	0.679	1.2	1.909	1.389	2.025	2.358	2.133	2.495	hypothetical protein F0562_033679
evm.TU.CHR15.186	1.225	1.559	1.597	2.694	1.884	6.819	0.98	0.325	0.718	0.542	0.304	0.716	1.272	0.829	1.209	0.819	1.324	0.851	basic endochitinase-like
evm.TU.CHR12.686	10.202	6.647	7.006	30.871	10.56	7.358	3.255	5.142	5.002	2.263	2.961	2.244	3.615	7.072	4.909	5.735	11.164	10.107	_
evm.TU.CHR16.1067	0.245	0.351	0.384	0.36	0.566	5.267	0.107	1.268	0.247	2.046	0.365	0.492	0.509	0.374	0.726	0.123	0.489	0.256	hypothetical protein CDL12_16028
evm.TU.CHR11.358	2.551	3.307	3.715	10.393	9.282	6.016	5.416	4.63	5.951	5.693	5.872	8.587	4.246	3.323	3.989	4.293	1.68	2.908	hypothetical protein F0562_035862
evm.TU.CHR16.1002	0.693	0.661	0.361	2.03	1.917	2.313	0	1.101	0.696	2.101	2.405	1.389	1.438	0.703	0.342	0	1.727	1.804	SNARE-interacting protein KEULE isoform X1
evm.TU.CHR13.79	3.334	5.301	3.421	9.512	8.056	6.613	2.585	13.881	4.521	27.159	2.414	8.963	3.075	2.578	2.193	2.917	6.226	4.685	Cytochrome P450 71A1 like
evm.TU.CHR20.1197	0.402	0.314	0.725	0.679	1.215	1.291	0.829	0.959	0.625	1.081	0.762	1.54	0.38	0.668	0.433	0.293	0.839	1.295	protein networked 2d
evm.TU.CHR4.746	0.235	0.358	0.049	3.76	1.559	2.418	0.123	0.448	0.472	1.174	0.372	0.282	0	0.191	0.046	0.141	0.234	0.147	polyphenoloxidase
evm.TU.CHR5.458	1.504	1.339	0.837	0.539	0.555	0.335	0.525	0.478	0.857	0.418	0.199	0.603	0.885	0.407	0.692	0.854	0.4	0.731	hypothetical protein F0562_020896
evm.TU.CHR5.825	3.904	2.235	3.053	1.335	1.261	0.745	2.384	1.396	1.766	1.184	1.355	0.978	0.81	1.982	2.889	1.565	1.168	1.83	pleiotropic drug resistance protein 1-like
evm.TU.CHR12.573	10.83	8.994	7.49	33.713	13.77	15.042	11.893	26.137	16.413	32.031	10.908	13.159	19.273	12.588	15.665	16.195	18.351	14.903	hypothetical protein LSAT_5X159920
evm.TU.CHR4.2287	7.128	8.884	7.193	19.205	22.167	10.967	2.507	9.138	4.044	3.486	3.079	5.07	0.835	1.05	1.928	8.871	4.356	4.311	hypothetical protein F0562_002332
evm.TU.CHR2.2339	1.63	0.965	1.055	3.184	2.644	1.823	0.98	0.581	0.452	0.98	0.557	0.451	0.175	0.628	0.055	0.732	1.009	0.585	ACT domain-containing protein ACR1
evm.TU.CHR4.314	2.811	1.724	1.256	7.649	3.519	4.022	1.576	3.67	3.229	2.283	3.783	3.621	3.333	4.483	10.298	1.408	3.803	1.673	_
evm.TU.CHR3.2074	3.551	0.847	1.003	0.217	0.205	0.353	1.871	0.706	1.487	1.738	1.541	0.741	4.605	2.778	3.794	1.038	2.655	1.31	hypothetical protein BVC80_7947g3
evm.TU.CHR17.404	5.06	1.414	2.025	6.041	7.261	4.875	2.006	3.128	1.695	1.55	2.382	2.356	1.803	1.401	0.706	2.356	6.726	5.962	Ethylene-responsive transcription factor
evm.TU.CHR17.250	46.9	73.248	64.217	231.079	186.146	158.75	42.435	81.642	36.419	50.062	40.936	88.805	14.782	19.577	13.62	139.384	50.112	59.118	hypothetical protein FH972_020372
evm.TU.CHR7.1191	1.004	0.547	0.748	3.083	0.529	1.368	0.5	0.798	0.144	0	0.569	0.287	0.447	0	0	1.869	0.429	1.195	uncharacterized protein LOC115995225
evm.TU.CHR6.99	0.641	1.529	1.938	0.063	1.242	0.245	0.615	1.579	1.031	1.069	0.508	1.285	0.332	0.195	0.253	2.055	0.958	0.467	hypothetical protein F0562_026956
evm.TU.CHR15.858	26.024	82.262	59.163	145.767	109.764	97.358	38.996	31.002	31.894	20.294	18.802	62.716	5.923	9.932	8.446	29.075	31.232	23.637	aquaporin protein PIP2-2
evm.TU.CHR15.1041	166.32	125.08	137.555	217.47	308.838	354.819	183.691	279.881	174.158	104.437	99.901	123.396	63.351	67.843	58.637	100.28	148.093	151.645	Pyrimidine 5-nucleotidase protein
evm.TU.CHR3.840	1.957	2.445	3.061	0.956	0.989	0.933	2.235	0.852	1.592	1.13	1.34	1.728	1.595	1.041	0.919	0.747	1.765	2.523	uncharacterized protein D5086_0000098330
evm.TU.CHR7.356	6.473	13.123	9.281	23.977	22.395	17.496	6.587	12.22	7.32	12.268	7.223	10.001	3.638	3.559	2.661	14.055	23.127	12.641	hypothetical protein F0562_005221
evm.TU.CHR8.525	1.368	0.904	0.768	0.206	0.097	0.602	1.194	1.004	0.423	0.718	0.835	1.477	0.328	0.427	0.312	0.316	0.84	0.329	hypothetical protein F0562_033772
evm.TU.CHR11.401	17.696	3.799	4.798	38.205	11.51	4.305	4.939	5.767	2.757	8.25	7.108	4.522	2.663	2.874	3.142	4.522	10.057	9.215	zinc finger protein zat10
evm.TU.CHR9.922	1.703	2.437	1.628	0.832	1.309	0.271	1.361	1.466	2.282	1.721	2.533	0.853	0	0.576	1.68	1.706	0.707	1.182	hypothetical protein F0562_033058
evm.TU.CHR3.2223	1.058	0.202	0.221	0.827	2.342	0.807	1.476	0.673	1.489	1.123	0.42	2.12	1.756	2.792	0.417	0.848	0	0	hypothetical protein F511_04180
evm.TU.CHR20.878	3.892	2.15	2.349	0.6	1.228	0.586	0.804	1.71	1.853	0.854	1.625	2.566	1.063	1.663	1.414	1.745	2.859	2.453	uncharacterized protein LOC111401686
evm.TU.CHR10.615	0	0.145	0	0.298	1.124	0.145	0	0.242	0.153	0.577	0.151	0.763	0.474	2.474	0.601	0.458	0	0.159	PREDICTED: uncharacterized protein LOC100251139 isoform X1
evm.TU.CHR15.960	3.392	2.427	1.474	3.037	6.78	5.123	2.465	0.899	2.273	0.643	2.243	1.133	1.173	0.574	0	1.7	3.664	1.178	_
evm.TU.CHR7.1587	0	1.45	0.198	0	0	0	1.16	0.604	0.573	0.144	0	1.904	1.774	1.35	1.124	0.19	0.568	0.791	hypothetical protein F0562_003361
evm.TU.CHR3.1851	27.091	30.45	29.893	345.007	39.262	37.214	31.19	32.183	25.546	24.569	24.817	24.089	13.289	10.5	9.718	13.919	23.966	19.289	hypothetical protein F0562_009772
evm.TU.CHR12.255	0	0.393	0	0.134	0.38	1.179	0.479	0.546	0.276	0.416	0.817	0.275	1.852	0.836	0	0.688	0.137	0.429	unnamed protein product, partial
evm.TU.CHR7.944	8.702	7.502	6.341	4.097	3.482	3.601	7.773	7.5	9.168	9.379	8.319	5.779	18.169	15.538	18.1	7.039	4.077	3.494	hypothetical protein F0562_006769
evm.TU.CHR8.1373	18.326	18.715	16.508	45.051	34.052	41.53	26.565	25.851	33.813	50.547	22.186	31.558	38.122	31.703	44.219	22.589	22.047	19.624	hypothetical protein F0562_000329
evm.TU.CHR13.116	1.236	0.322	0.762	0.22	0.311	0.107	0.294	0.357	0.395	0.98	0.334	0.676	0.175	0.171	0.388	0.394	0.504	0.468	Pollen-specific leucine-rich repeat extensin-like protein
evm.TU.CHR11.1179	0.298	0.213	0.078	2.035	0.206	0.142	0.584	0.591	0.897	0.507	0.812	0.373	0.54	0.151	1.101	0.298	0.816	0.155	TRNA (pseudouridine(54)-N(1))-methyltransferase
evm.TU.CHR13.176	0.667	1.908	1.39	0	0.615	0	1.163	1.06	1.005	1.011	1.984	0	0	0.677	0	1.002	0.997	0.347	hypothetical protein COLO4_03845
evm.TU.CHR12.712	2.476	2.314	2.213	1.283	0.653	0.53	1.41	1.004	1.117	1.149	1.002	1.722	1.258	1.026	0.997	1.671	2.569	1.579	PREDICTED: uncharacterized protein LOC109182014
evm.TU.CHR2.777	3.129	2.644	3.403	8.473	8.043	8.615	4.913	3.376	5.482	5.05	8.38	4.704	6.17	7.034	7.497	1.882	2.318	1.956	hypothetical protein F0562_026059
evm.TU.CHR12.887	7.688	17.341	18.207	47.034	39.549	24.301	10.91	14.241	10.15	8.05	7.043	12.405	3.177	4.629	3.92	7.704	8.315	6.107	Pyrimidine 5-nucleotidase protein
evm.TU.CHR20.958	7.902	8.635	6.607	3.843	3.661	2.889	7.014	3.846	8.747	13.775	4.661	14.443	43.671	28.834	26.647	7.465	10.031	12.254	hypothetical protein F0562_024306
evm.TU.CHR4.290	1.247	0.952	1.56	0.244	0	0.476	1.523	1.784	0.501	1.134	0.742	0.25	0.776	0	0	1	0.746	1.559	calcium-binding protein KRP1-like
evm.TU.CHR14.893	5.207	1.779	1.053	0.455	0.789	0	3.118	3.027	3.202	3.476	4.162	4.05	4.596	7.1	4.83	2.414	4.649	2.995	hypothetical protein F0562_022202
evm.TU.CHR9.1112	59.707	30.88	39.302	107.254	101.624	102.856	43.428	55.224	37.883	36.032	36.513	36.019	15.508	25.161	15.174	115.646	54.297	45.86	hypothetical protein F0562_033404
evm.TU.CHR12.789	7.16	5.539	5.499	21.929	10.399	16.015	14.262	3.307	6.954	11.699	7.917	13.042	17.52	13.358	13.458	5.139	8.2	8.012	BAHD acyltransferase
evm.TU.CHR3.1444	2.896	1.105	3.02	0.566	0.891	0.921	3.705	0.614	5.24	1.756	2.872	5.611	5.409	3.528	5.523	2.515	0.385	3.62	PREDICTED: uncharacterized protein LOC104101086 isoform X3
evm.TU.CHR6.1068	0.766	1.023	0.799	3.591	2.544	0.877	0.134	0.609	0.308	0.581	0	0.307	0	0.466	0.151	0.307	0.305	0.479	unnamed protein product
evm.TU.CHR8.932	1.084	2.554	7.045	0.374	2.881	0.061	1.557	6.08	0.705	1.208	2.086	3.705	0.926	0.388	0.88	4.407	4.385	2.456	Amino acid transporter AVT1H
evm.TU.CHR7.1315	5.658	5.499	3.673	4.484	6.204	24.745	0.745	9.333	1.609	4.37	2.647	2.033	0.332	0.975	0.527	0.749	6.067	5.336	hypothetical protein CDL12_00468
evm.TU.CHR11.653	4.417	4.091	4.005	11.381	9.685	6.656	8.542	5.495	6.498	7.521	7.999	7.634	9.099	9.161	8.145	6.414	7.531	7.533	PREDICTED: membrane-anchored ubiquitin-fold protein 6-like
evm.TU.CHR8.451	0.658	0.565	1.097	1.477	2.123	3.011	1.032	1.202	1.322	0.249	0.978	0.725	0.136	0.4	0.13	0.395	0.328	0.411	PREDICTED: CLAVATA3/ESR (CLE)-related protein 10-like
evm.TU.CHR11.474	0.255	0.365	0.399	0.457	0.627	1.135	0.704	0.439	0.769	0.838	0.464	0.596	0.706	1.079	0.755	0.554	0.848	0.398	putative disease resistance protein RGA4 isoform X1
evm.TU.CHR10.163	7.583	4.134	5.422	2.963	2.748	2.635	2.787	5.296	2.069	4.64	3.975	5.754	3.035	2.749	1.977	2.442	7.993	9.082	hypothetical protein F0562_034828
evm.TU.CHR3.272	0.283	0.27	0.148	3.18	0.392	0.405	0	0.112	0.284	0.107	0.281	0.284	1.028	0.718	1.396	0.142	0.141	0	_
evm.TU.CHR4.697	46.885	56.397	49.509	27.049	23.507	25.198	85.044	34.499	63.515	92.651	89.376	92.27	153.44	173.899	154.164	90.39	83.838	85.099	PREDICTED: zinc finger protein CONSTANS-LIKE 9-like
evm.TU.CHR11.437	2.466	1.176	2.572	0.982	1.39	0.479	1.593	2.178	1.836	1.039	2.536	1.419	0.806	1.159	0.946	0.366	1.912	2.331	hypothetical protein F0562_035794
evm.TU.CHR6.1487	0.717	0.513	1.309	0	0.496	0	0.626	0.57	0.18	0.544	0.534	1.258	0	0	0.177	1.078	0.894	0.187	hypothetical protein L484_003073
evm.TU.CHR2.101	0.27	0.258	0	0	0.998	1.548	0	0	0.544	0	0.268	0	1.964	0.823	0.8	0.542	0	0.563	hypothetical protein C3L33_03423, partial
evm.TU.CHR6.1546	1.942	2.316	2.415	0.693	0.896	1.211	1.238	1.395	0.863	1.217	0.778	1.909	0.891	0.948	0.847	1.46	4.394	2.606	hypothetical protein F0562_014893
evm.TU.CHR2.921	1.432	1.822	0.498	0.466	0	0	1.666	0	2.879	1.448	1.894	2.393	5.45	3.393	2.355	0	0	1.492	PREDICTED: uncharacterized protein LOC104591301
evm.TU.CHR4.1894	15.616	20.371	24.925	8.593	10.232	9.607	47.699	28.98	38.119	41.022	43.366	34.047	74.143	60.496	75.829	13.094	9.469	9.692	putative E3 ubiquitin-protein ligase XBAT31
evm.TU.CHR8.1529	1.381	0.615	2.017	0.36	0.34	0.703	0.884	0.878	1.111	0.768	0.913	1.846	0	0.841	0.545	0.831	1.194	0.863	hypothetical protein F0562_034846
evm.TU.CHR11.531	5.231	2.495	1.296	0.83	0.664	0.499	1.597	3.119	0.592	4.56	2.01	1.049	1.425	1.328	1.29	0.852	2.543	4.086	hypothetical protein TEA_028151
evm.TU.CHR6.1041	25.936	27.272	22.048	62.901	79.793	41.684	11.114	35.809	14.734	11.583	18.23	23.224	2.75	3.033	2.336	18.024	12.93	10.922	uncharacterized protein LOC105169880
evm.TU.CHR10.1138	4.433	4.486	4.343	2.231	1.983	2.179	3.398	3.738	3.916	3.361	3.065	4.443	2.509	1.636	1.988	3.096	2.947	1.399	DEAD-box ATP-dependent RNA helicase 38-like isoform X2
evm.TU.CHR18.969	33.636	53.388	40.014	120.789	123.905	118.178	46.742	85.762	29.7	48.616	37.235	76.556	12.965	17.252	11.508	100.465	40.74	50.204	hypothetical protein F0562_027236
evm.TU.CHR19.1035	0.329	0	0.114	0.322	0.709	1.256	0	0.262	0.221	0.166	0	0	1.139	0.334	0.108	0.22	0	0.114	hypothetical protein F0562_032065
evm.TU.CHR14.314	16.893	18.661	23.487	83.139	31.032	38.355	19.214	27.719	13.256	32.089	28.56	30.196	15.53	15.593	18.369	29.352	65.451	58.132	probable serine/threonine-protein kinase WNK4 isoform X1
evm.TU.CHR11.190	12.028	11.648	14.315	32.519	17.317	40.447	10.808	12.65	6.533	15.794	6.928	14.671	6.87	8.879	4.135	65.62	21.259	17.588	Purple acid phosphatase
evm.TU.CHR16.1071	0	0	0	1.972	0.233	0.482	0	0.201	0	0.574	0	0.253	0	0	0	7.84	10.065	5.52	_
evm.TU.CHR8.238	0.569	1.628	1.977	5.187	1.574	4.16	1.158	2.562	3.812	5.175	0.564	0.95	3.738	0.385	0.748	0	0.756	0.197	Non-specific lipid-transfer protein like
evm.TU.CHR8.1420	1.857	1.667	2.24	0.498	0.739	0.625	1.779	2.373	1.684	0.745	0.722	1.46	1.285	1.294	1.078	0.693	1.271	0.645	heavy metal-associated isoprenylated plant protein 33
evm.TU.CHR12.173	0.355	0.483	0.211	1.088	0.934	0.966	0.353	0.242	0.102	1.113	0.251	0.711	0.473	0.925	0.45	4.314	1.262	1.266	hypothetical protein F0562_016888
evm.TU.CHR3.1354	0.987	1.491	1.458	0.643	0.379	0.706	0.789	0.784	0.496	0.748	0.816	0.659	1.195	1.169	1.136	1.318	0.328	0.086	PREDICTED: F-box protein SKIP1
evm.TU.CHR4.2598	6.128	8.421	8.596	17.175	15.951	16.772	9.417	17.222	7.552	19.577	13.747	11.04	12.49	12.441	7.052	17.326	29.677	27.733	hypothetical protein TEA_026733
evm.TU.CHR12.229	0.376	0.449	0.294	0.781	0.998	1.032	0.328	0.15	0.331	0.357	0.28	0.377	0.342	0.239	0.371	1.556	0.751	1.911	Subtilisin-like protease SBT4.15
evm.TU.CHR4.273	5.504	7.119	7.229	17.577	9.325	17.72	8.585	6.099	5.372	10.631	4.724	7.902	8.347	8.004	7.517	37.281	11.872	9.37	hypothetical protein F0562_010181
evm.TU.CHR4.2378	0	0.206	0	18.453	0.299	0.309	0.847	0	0	0.655	0	0.216	0.224	0.986	0.213	2.812	4.197	2.923	Ethylene-responsive transcription factor 1B like
evm.TU.CHR1.1778	2.509	2.294	2.943	5.31	5.304	5.584	4.285	5.401	3.572	1.823	4.251	2.305	4.664	4.669	4.022	8.066	15.947	18.726	hypothetical protein F0562_012551
evm.TU.CHR3.2054	3.021	4.386	5.684	27.78	7.998	20.549	9.91	5.69	4.159	8.264	3.517	6.384	7.087	8.4	5.442	79.041	2.816	1.573	hypothetical protein F0562_009385
evm.TU.CHR17.645	2.624	0.805	1.466	0.732	0.692	0.536	1.717	2.533	1.79	2.487	0.186	0.751	2.14	1.903	0.462	0.657	0.187	0.586	uncharacterized protein LOC114306537
evm.TU.CHR1.938	0.891	0.472	0.929	1.354	1.461	2.644	0.777	1.573	0.796	1.125	1.08	1.686	0.924	0.603	0.976	4.166	39.571	33.192	uncharacterized protein LOC113708295
evm.TU.CHR3.150	1.814	2.465	1.04	14.483	1.673	1.47	1.068	1.91	0.729	5.74	0.854	0.863	1.976	1.519	0.716	5.043	4.249	2.597	hypothetical protein F0562_014379
evm.TU.CHR9.1041	243.664	1057.29	516.485	1111.24	1487.24	2500.7	248.695	1258.51	1040.55	1523.51	622.069	927.529	1227.61	842.974	742.332	3193.44	744.422	886.427	PREDICTED: expansin-A1
evm.TU.CHR11.276	0.336	0.801	0.701	2.626	0.542	28.765	0.952	0.401	0.422	1.528	1.083	0.673	1.133	0.171	0.663	8.838	4.187	3.762	probable vacuolar amino acid transporter YPQ2
evm.TU.CHR1.698	2.51	2.582	1.899	12.163	2.951	3.568	4.378	3.403	3.957	4.961	2.831	4.389	5.055	3.996	4.272	4.931	4.612	4.972	hypothetical protein F0562_017989
evm.TU.CHR10.386	5.139	4.705	3.41	18.306	8.429	5.1	10.911	6.189	2.191	11.175	8.083	5.618	2.532	4.479	3.482	19.143	62.833	49.468	PREDICTED: CBL-interacting serine/threonine-protein kinase 7-like
evm.TU.CHR5.1596	0.443	0.475	0.288	1.513	0.153	0.897	0.193	0.088	0.111	0.461	0.219	0.277	0.115	0.225	0.055	4.657	0.055	0	non-specific phospholipase C4-like isoform X1
evm.TU.CHR17.152	0	0	0.185	1.388	0	0	0	0	0	0	0.176	0	0	0	0	6.227	0	0	40S ribosomal protein S20
evm.TU.CHR16.380	12.17	11.761	15.884	49.858	17.385	55.652	32.324	17.288	16.573	22.142	12.771	29.193	24.442	20.484	15.181	88.911	15.344	11.203	SPX domain-containing protein 1-like
evm.TU.CHR2.424	1.388	1.555	0.944	1.887	3.23	4.607	1.685	0.96	1.82	2.974	1.557	2.601	1.629	1.716	1.012	1.936	11.134	9.368	hypothetical protein F0562_031448
evm.TU.CHR4.2370	8.51	7.059	5.401	3.072	3.925	3	5.324	4.705	3.719	2.805	4.954	4.264	5.759	4.882	5.11	2.225	3.504	3.661	hypothetical protein F0562_002434
evm.TU.CHR16.1022	0.568	0.298	0.533	0.527	1.127	1.518	0.421	0.429	0.257	1.228	0.394	0.541	0.177	0.461	0.224	0.968	1.388	1.332	probable LRR receptor-like serine/threonine-protein kinase At1g12460
evm.TU.CHR17.336	1.761	1.578	1.336	3.389	3.988	3.309	3.398	3.394	2.092	2.67	3.282	2.086	2.658	2.167	2.58	3.156	2.661	4.447	hypothetical protein F0562_010252
evm.TU.CHR17.416	2.019	1.284	1.638	0.657	0.621	0.642	0.978	0.535	1.015	1.701	1.557	1.686	1.164	1.594	1.106	1.349	0.336	0.234	hypothetical protein F0562_010368
evm.TU.CHR8.38	22.851	32.553	22.993	197.233	68.868	47.592	27.397	28.493	8.357	60.23	31.826	35.554	26.715	22.382	25.943	82.089	56.559	55.744	hypothetical protein CDL12_11872
evm.TU.CHR17.232	1.643	1.764	2.249	24.483	6.254	4.507	2.15	0.816	1.239	1.947	1.324	1.441	1.066	1.981	1.925	2.367	5.325	4.279	hypothetical protein F0562_010095
evm.TU.CHR11.877	44.238	33.709	35.122	128.315	114.884	90.088	45.725	42.87	18.912	81.115	42.521	56.857	56.486	71.951	53.911	132.777	137.837	129.023	hypothetical protein F0562_002832
evm.TU.CHR10.481	0.252	0.24	0.656	43.289	1.394	2.042	0.11	0	0	1.145	0.25	0.378	0.784	0.383	0.869	1.514	3.515	2.098	ethylene-responsive transcription factor 1B
evm.TU.CHR5.98	3.655	10.074	6.352	22.614	10.116	10.848	10.981	9.362	11.021	5.234	8.861	10.989	6.743	8.245	4.407	5.698	26.725	21.149	uncharacterized protein LOC113763546
evm.TU.CHR1.1880	2.484	2.319	2.865	4.749	6.142	7.712	3.318	5.628	5.311	5.007	3.406	2.807	4.661	3.165	3.023	6.407	15.911	11.282	hypothetical protein F0562_012935
evm.TU.CHR1.2575	0.353	0	0	2.416	1.63	0.337	0.308	0.562	0	0	0	0	0	0	0	2.479	0	0	Cytochrome P450 71A1 like
evm.TU.CHR4.251	11.562	14.806	14.484	69.135	11.741	17.47	28.088	5.119	14.741	19.941	7.696	13.765	11.675	10.397	10.104	50	24.139	22.548	unnamed protein product, partial
evm.TU.CHR20.376	1.297	0.371	0.316	3	0.718	0.66	1.094	0.997	0.826	1.016	1.115	0.563	0.673	0.483	0.853	1.82	3.795	2.207	hypothetical protein BC332_09562
evm.TU.CHR2.580	4.288	2.291	4.829	20.107	12.026	8.999	6.582	8.453	2.758	6.501	5.103	5.501	7.475	7.138	7.614	10.828	12.313	9.111	hypothetical protein F0562_031732
evm.TU.CHR11.13	2.756	1.49	2.011	0.897	0.339	1.577	1.602	1.898	0.831	2.785	1.731	3.038	1.144	1.678	1.359	0.828	0.458	0.957	Diacylglycerol kinase
evm.TU.CHR13.653	9.842	10.224	7.374	2.065	2.354	2.921	8.902	5.157	8.427	7.018	10.556	5.845	13.843	10.582	11.938	4.237	2.689	3.948	hypothetical protein F0562_023830
evm.TU.CHR11.824	0	0	0	1.179	0.668	0	0	0.768	0.243	0.732	0	0.968	0.251	0	0.238	2.904	1.926	1.509	PREDICTED: MTR_3g088705
evm.TU.CHR18.9	0.627	1.596	0.872	0.408	0.386	0	1.276	0	1.891	0.475	0	0.629	1.085	2.334	1.444	0	0.417	0.435	hypothetical protein VITISV_001147
evm.TU.CHR9.655	14.981	14.652	11.158	6.518	5.807	7.085	10.321	13.409	13.666	8.207	11.237	6.056	21.423	14.44	14.281	6.938	6.653	5.638	hypothetical protein F0562_033483
evm.TU.CHR7.538	1.71	1.186	1.297	0.152	0.574	0.148	0.813	1.853	2.656	2.356	1.541	2.336	1.451	1.578	1.533	1.713	5.269	2.266	PREDICTED: uncharacterized protein At5g65660
evm.TU.CHR16.823	3.505	3.344	2.865	12.123	7.778	6.958	6.775	6.701	4.57	5.386	5.167	3.133	3.244	2.885	5.607	3.322	0.567	0.197	hypothetical protein F0562_012631
evm.TU.CHR18.483	7.694	10.776	12.547	7.756	2.114	4.529	19.847	5.27	14.315	7.88	11.852	9.269	7.304	9.721	11.546	2.953	3.183	4.007	hypothetical protein F0562_002728
evm.TU.CHR14.1376	4.754	3.284	3.532	8.273	8.166	7.61	3.717	6.428	3.954	4.349	4.173	4.271	2.608	3.938	2.048	4.818	12.149	10.698	hypothetical protein F0562_002598
evm.TU.CHR13.729	8.483	15.631	11.621	33.596	27.047	33.164	8.886	4.462	6.52	28.15	4.413	12.127	18.166	18.953	18.829	31.087	27.531	29.278	hypothetical protein F0562_023496
evm.TU.CHR3.2432	7.1	11.571	8.123	156.241	58.765	124.915	13.244	13.873	7.929	15.174	5.868	15.317	11.869	11.911	3.599	222.719	24.382	17.458	hypothetical protein F0562_009781
evm.TU.CHR4.703	2.015	2.07	2.101	4.037	4.48	3.991	2.027	2.587	3.79	1.645	1.742	1.967	2.09	1.626	2.395	3.831	9.219	8.07	hypothetical protein CDL12_06946
evm.TU.CHR4.1611	4.656	5.83	4.931	23.169	12.618	20.612	9.264	4.915	5.338	8.383	5.123	8.895	10.342	9.083	7.033	41.774	4.715	3.334	uncharacterized protein LOC105170010
evm.TU.CHR20.756	24.617	51.018	49.015	282.664	109.831	299.911	78.015	35.676	34.767	50.352	8.313	46.256	45.692	30.588	14.026	303.779	29.305	16.355	hypothetical protein FH972_020646
evm.TU.CHR4.2007	8.227	7.849	8.626	19.094	16.648	14.439	14.034	11.634	10.873	11.061	12.307	17.948	6.792	12.55	7.174	17.719	28.008	32.05	hypothetical protein F0562_001126
evm.TU.CHR6.1907	2.465	1.96	1.928	0.602	0.569	0.784	0.896	3.756	1.239	1.246	1.63	1.441	2.771	1.877	0.811	5.146	34.615	27.386	uncharacterized protein LOC107417610 isoform X3
evm.TU.CHR5.2026	6.053	8.206	7.889	18.672	12.931	20.512	10.489	9.305	6.564	9.418	10.663	14.526	8.181	10.267	5.421	37.828	13.658	10.866	hypothetical protein A4A49_25820
evm.TU.CHR4.572	0	0	0	2.714	0.16	0.083	0.227	0.207	0.262	0	0.086	0	0.45	0	0.171	0.696	1.991	1.175	hypothetical protein F0562_008275
evm.TU.CHR5.173	3.835	6.389	5.312	11.238	7.076	14.032	3.295	4.231	9.377	5.38	2.384	6.424	7.721	4.706	6.549	4.531	0.628	0.894	hypothetical protein F0562_028573
evm.TU.CHR2.1163	26.38	29.121	21.857	197.602	69.409	94.275	42.403	26.1	14.579	40.781	17.706	48.243	35.892	35.192	21.463	188.324	80.974	64.413	hypothetical protein F0562_025714
evm.TU.CHR9.684	7.666	42.316	25.125	204.12	41.714	159.176	43.872	11.006	5.111	34.573	6.672	45.471	21.268	26.761	10.958	671.9	19.421	9.044	hypothetical protein F0562_033469
evm.TU.CHR4.2517	18.087	16.099	16.838	46.422	30.151	45.285	32.058	30.179	17.984	34.185	21.737	24.832	25.913	27.712	22.912	103.355	49.604	39.543	RNA demethylase ALKBH10B-like
evm.TU.CHR9.1257	0.38	0.362	0	2.598	0.351	1.45	1.325	0.604	0	0.576	0.377	1.142	1.971	0.771	0.375	1.904	9.091	3.957	uncharacterized protein LOC109709194
evm.TU.CHR14.320	1.406	2.13	1.035	0.323	0.305	0.71	0.649	1.38	1.33	0.439	1.476	1.077	1.115	0.588	0.816	0.331	0.412	0.947	hypothetical protein F0562_021582
evm.TU.CHR17.351	0.34	0.972	0.709	6.306	1.881	3.565	0	0.81	0	1.288	0.337	2.383	1.41	0	1.005	2.043	32.519	25.123	_
evm.TU.CHR5.131	28.151	23.264	26.878	52.341	55.361	50.89	39.759	37.846	46.342	20.593	29.298	19.446	17.671	12.053	18.056	9.751	2.888	2.896	Zinc finger, B-box
evm.TU.CHR7.1006	142.442	169.414	157.67	328.78	310.534	303.524	210.613	290.161	246.412	250.904	202.636	266.632	197.321	237.455	207.576	326.319	305.95	310.978	Squalene synthetase
evm.TU.CHR13.172	4.194	13.823	8.35	739.751	89.817	433.933	22.947	10.305	7.282	10.984	2.899	9.808	10.683	5.677	5.266	565.751	17.741	4.104	hypothetical protein TEA_024254
evm.TU.CHR19.589	11.913	14.854	13.52	41.355	17.585	42.128	20.105	15.503	18.267	16.171	11.815	20.768	13.972	14.568	10.768	61.634	13.646	10.099	Mitochondrial substrate carrier family protein like
evm.TU.CHR18.912	2.916	1.987	1.689	0.769	1.324	1.06	1.534	1.95	1.303	1.509	1.148	1.345	1.345	0.517	1.461	1.299	0.877	0.916	hypothetical protein F0562_035933
evm.TU.CHR17.153	7.267	5.533	6.485	43.755	19.984	19.73	12.25	6.387	7.023	8.846	9.009	13.025	11.746	11.419	9.098	20.236	67.857	62.004	serine acetyltransferase 1, chloroplastic-like
evm.TU.CHR18.689	2.091	0.873	0.681	0.128	0.482	0.748	0.456	0.623	0.92	1.486	1.944	1.441	1.356	1.592	1.547	0.524	0.391	0.408	hypothetical protein F0562_027761
evm.TU.CHR15.323	13.57	18.647	17.373	44.083	25.853	43.384	26.573	20.216	19.409	26.353	16.641	27.818	16.341	18.645	14.199	76.724	32.46	28.726	hypothetical protein F0562_017305
evm.TU.CHR9.1176	22.637	20.054	16.861	43.175	49.724	56.557	18.334	13.852	22.933	15.662	24.233	19.805	16.778	12.401	17.014	6.121	11.106	11.04	hypothetical protein F0562_033307
evm.TU.CHR14.159	17.629	18.812	20.183	8.211	9.808	9.015	9.867	10.979	10.047	9.85	10.77	9.471	11.503	12.268	10.488	9.834	7.339	6.861	ADP,ATP carrier protein ER-ANT1
evm.TU.CHR8.1487	15.252	18.431	12.723	11.423	18.761	89.963	7.538	6.062	32.192	9.635	7.815	24.965	15.035	4.903	8.275	11.208	133.059	145.61	Thioredoxin superfamily protein
evm.TU.CHR3.1843	0.582	0.185	0.303	1.042	1.61	0.648	0.085	0.231	0.195	0.441	0.192	0.486	0.201	0.197	0	0.292	1.257	1.01	protein LURP-one-related 6-like
evm.TU.CHR7.310	5.564	4.512	3.365	2.283	1.899	2.229	1.99	2.565	3.859	2.868	3.035	1.338	4.504	2.146	3.787	1.729	1.165	1.565	hypothetical protein F0562_004357
evm.TU.CHR15.961	0	0	0.315	0.885	1.114	0.864	0.527	0.24	0	0.229	0.3	0	0	0	0	0.303	0.301	1.573	_
evm.TU.CHR2.1481	1.878	1.169	1.107	0.399	0.452	0.701	1.496	1.363	0.903	1.052	0.405	1.228	0.932	0.829	1.692	1.473	0.081	0.255	protein MIZU-KUSSEI 1
evm.TU.CHR15.692	2.458	3.517	5.447	1.801	0.283	1.759	2.68	1.221	1.235	2.562	1.828	1.232	2.232	2.807	2.425	0.616	1.225	1.6	_
evm.TU.CHR2.663	14.4	11.198	10.473	24.469	26.959	20.835	23.693	24.19	16.115	14.676	20.942	19.039	14.753	15.169	16.89	14.187	81.437	62.572	protein phosphatase 2C 37-like
evm.TU.CHR16.357	4.58	3.924	4.581	1.552	2.156	2.497	3.506	5.424	3.1	3.33	4.172	4.59	2.813	3.7	3.227	7.4	9.879	10.709	hypothetical protein F0562_007331
evm.TU.CHR7.59	21.994	56.77	50.393	490.417	150.885	426.617	106.519	42.978	32.791	61.782	16.845	71.758	45.327	40.497	10.728	390.295	60.976	44.032	hypothetical protein F0562_004473
evm.TU.CHR1.309	1.914	1.217	1.164	3.428	3.532	2.283	0.696	1.965	0.882	1.451	1.187	1.119	1.49	2.024	1.338	31.811	0.318	1.08	putative nucleoredoxin 3
evm.TU.CHR10.738	1.621	0.928	2.704	0.633	0	0.618	0.565	1.804	2.606	1.229	1.286	1.299	1.345	0.987	3.198	0.325	0.323	1.013	_
evm.TU.CHR6.427	1.46	2.785	2.25	4.65	2.752	5.631	2.491	1.614	1.148	1.828	1.448	2.544	1.12	1.611	1.691	14.248	2.595	1.653	hypothetical protein F0562_020049
evm.TU.CHR20.577	0.302	0.461	0.504	0.708	0.892	1.153	0.527	0.673	0.911	0.641	0.839	0.606	0.564	0.429	0.656	0.666	1.747	1.511	hypothetical protein F0562_022892
evm.TU.CHR11.465_evm.TU.CHR11.466	1.184	1.361	0.95	14.916	2.24	3.33	1.694	1.52	0.946	3.912	1.174	1.217	2.331	1.818	1.467	2.342	17.191	14.796	hypothetical protein F0562_027941
evm.TU.CHR1.1736	1.143	1.487	1.409	0.711	0.288	0.694	1.088	0.578	1.045	1.182	1.649	0.521	1.078	1.371	1.845	0.312	1.036	0.433	pyruvate kinase isozyme G, chloroplastic isoform X2
evm.TU.CHR8.1605	7.074	9.034	9.293	18.664	18.756	23.167	13.36	15.496	13.157	18.114	14.032	12.672	14.97	14.757	15.275	21.936	31.545	33.125	hypothetical protein F0562_034930
evm.TU.CHR13.530	1.649	1.901	2.077	0.336	0.57	1.343	1.348	1.884	0.794	0.833	1.601	1.687	1.675	1.743	1.423	0.585	0.582	0.322	hypothetical protein TEA_025752
evm.TU.CHR8.1356	5.459	9.187	5.693	13.925	9.164	25.026	10.25	3.978	12.041	22.301	2.331	7.979	14.083	9.467	11.743	7.522	33.263	29.061	homocysteine S-methyltransferase 2-like isoform X1
evm.TU.CHR9.273	7.873	5.679	4.205	2.439	3.897	2.015	4.355	2.29	5.404	3.202	7.047	3.656	3.786	3.314	5.304	1.539	3.638	1.6	PREDICTED: peroxisomal (S)-2-hydroxy-acid oxidase-like
evm.TU.CHR4.2377	0	0.217	0.416	1.447	0.841	0.326	0	0.136	0.057	0.562	0	0.685	0.355	0.694	0	2.056	1.875	3.086	uncharacterized protein LOC113689916
evm.TU.CHR2.2677	8.532	13.361	13.344	24.846	19.9	41	11.723	8.701	14.157	13.118	8.062	16.213	7.6	11.356	6.193	38.553	30.815	29.674	hypothetical protein F0562_003829
evm.TU.CHR9.529	2.983	3.452	2.714	6.945	4.685	8.053	8.968	4.44	4.211	5.004	3.966	5.089	5.532	5.477	2.88	19.527	2.278	1.851	purple acid phosphatase 3-like isoform X1
evm.TU.CHR4.228	2.005	3.644	2.888	0.933	0.793	0.547	1.666	1.29	1.344	2.172	0.947	1.436	4.162	1.745	3.391	0.67	0.476	0.199	hypothetical protein TEA_018416
evm.TU.CHR4.2394	7.745	2.765	5.896	2.181	2.235	3.082	2.859	6.156	4.155	3.422	3.723	3.428	7.937	4.003	3.609	3	1.99	1.682	PREDICTED: cellulose synthase-like protein G2
evm.TU.CHR12.528	1.058	0.505	0.867	0.221	0.349	0.288	0.527	0.18	0.456	1.89	0.375	0.909	0.157	0.537	0.373	0.227	0.075	0	hypothetical protein F0562_017383
evm.TU.CHR2.2813	0.286	0.683	0.448	3.358	1.189	3.006	0.5	0.683	0.576	0.434	0.142	1.292	0.149	0.145	0	3.301	0.714	0.597	hypothetical protein TEA_004006
evm.TU.CHR18.729	0.93	0.887	0.539	1.918	1.144	1.675	0.27	0.575	0.415	1.41	0.205	1.45	0.536	0	1.325	1.242	2.472	2.367	PREDICTED: MADS-box transcription factor 23 isoform X5
evm.TU.CHR18.452	19.459	16.745	17.793	37.637	37.303	50.465	28.443	29.458	24.129	31.281	25.749	37.778	17.097	25.907	20.98	37.432	56.5	55.861	hypothetical protein F0562_002771
evm.TU.CHR19.232	18.339	27.96	24.431	61.376	67.191	42.356	39.797	52.171	38.718	33.126	34.289	62.348	17.664	21.021	17.398	49.33	56.518	48.345	hypothetical protein F0562_026649
evm.TU.CHR16.917	1.927	5.779	3.158	7.934	11.049	4.99	3.242	5.252	3.459	3.757	3.14	12.968	2.286	3.354	2.037	11.036	22.098	20.359	oleosin 1
evm.TU.CHR7.415	0.315	0.45	0.451	0.922	1.197	0.9	0.412	0.594	0.593	0.716	0.819	0.276	0.245	0.479	0.466	0.473	1.176	1.024	hypothetical protein F0562_006583
evm.TU.CHR17.360	2.086	2.985	4.079	1.401	1.804	0.995	1.478	1.244	2.097	2.669	2.069	2.875	1.623	1.853	1.929	1.307	1.17	1.901	PREDICTED: ribosome biogenesis protein BRX1 homolog
evm.TU.CTG000040_F_3.33	0	0.085	0	3.475	0.656	2.036	0.078	0.212	0	0.404	0.176	0.089	0	0.181	0.263	14.169	0.798	0.278	PREDICTED: uncharacterized membrane protein C776.05 isoform X3
evm.TU.CHR4.2596	0.086	0.49	0.178	1.504	0.631	0.816	0.075	0.136	0	0.324	0.085	0	0.178	0	0.506	1.029	0.427	0.535	RNA-processing protein, HAT helix
evm.TU.CHR2.564	107.147	197.578	189.912	446.706	388.801	271.19	265.655	261.114	222.396	161.643	150.734	233.775	109.395	121.171	137.648	76.902	40.172	39.894	omega-3 fatty acid desaturase, chloroplastic-like
evm.TU.CHR12.991	71.844	201.69	179.923	338.264	414.524	566.82	234.725	111.872	295.946	401.32	97.536	235.475	201.038	205.034	224.812	286.208	310.015	350.822	Glutathione S-transferase L3 isoform A
evm.TU.CHR1.1325	0	0	0.195	5.118	0.259	1.339	0	0	0.188	0.142	0	0	0.097	0	0	3.563	0	0	hypothetical protein F0562_018521
evm.TU.CHR10.169	19.494	23.104	24.584	58.698	50.313	39.948	34.924	30.807	30.611	22.427	19.06	22.891	17.753	17.879	19.682	16.547	7.088	8.79	hypothetical protein F0562_034824
evm.TU.CHR18.793	10.541	13.426	12.443	26.92	18.314	32.26	18.948	17.14	14.628	18.861	13.267	24.024	12.104	13.633	10.24	76.302	18.513	17.22	interferon-related developmental regulator 1-like
evm.TU.CHR5.752	0.876	1.764	1.624	1.236	0.359	0.093	0.679	0.774	2.152	0.959	1.931	1.268	2.222	0.988	1.44	0.39	0.485	0	putative leucine-rich repeat receptor-like protein kinase
evm.TU.CHR1.1437	0.285	0.544	0.297	1.392	0.789	0.272	0.994	0.679	2.005	2.16	0.565	1.428	0	0.289	0.562	0.857	0.284	0.594	hypothetical protein F0562_016001
evm.TU.CHR20.361	3.689	4.016	2.91	2.588	2.575	2.798	1.65	1.692	1.664	1.434	1.689	1.517	2.699	1.68	2.473	3.508	2.782	2.808	Pentatricopeptide repeat-containing protein
evm.TU.CHR7.290	94.614	105.115	112.319	72.101	70.833	58.344	42.227	45.451	47.548	54.498	42.371	50.388	64.98	65.919	68.781	67.701	52.844	57.508	hypothetical protein F0562_005110
evm.TU.CHR13.510	1.493	2.611	1.946	1.58	1.033	0.949	0.868	0.099	1	0.754	1.234	0.748	1.936	1.137	0.736	0.997	1.985	0.777	hypothetical protein F0562_023264
evm.TU.CHR20.530	2.879	2.082	2.276	1.451	1.456	1.462	0.972	1.033	1.307	0.985	1.151	1.303	2.023	1.461	1.511	1.442	1.296	1.354	phospholipase D alpha 4 isoform X1
evm.TU.CHR20.928	2.077	1.228	1.169	0.69	1.571	2.1	0.616	0.363	0.793	0.567	0.412	0.666	0.905	0.717	0.778	1.79	0.953	1.038	hypothetical protein TEA_009459
evm.TU.CHR3.1621	2.376	1.614	2.142	1.456	2.081	1.421	1.51	0.64	0.729	1.038	1.118	0.767	1.337	1.553	1.192	1.17	1.486	1.971	hypothetical protein F0562_010700
evm.TU.CHR19.175	50.211	40.823	47.762	23.108	22.595	24.002	19.804	20.354	19.794	20.131	18.812	22.476	24.429	23.332	23.554	22.642	26.644	22.777	E3 ubiquitin-protein ligase SINAT5-like
evm.TU.CHR10.290	0.756	1.153	1.497	0.886	0.976	0.432	0.132	0.841	0.38	0.115	0.45	0.606	1.098	0.383	0.894	1.666	1.507	0.944	unnamed protein product
evm.TU.CHR6.1196	2.139	2.177	2.131	2.786	2.193	1.723	0.954	1.096	1.003	0.973	0.99	1.048	1.085	1.158	1.078	1.715	1.706	1.535	3-ketoacyl-CoA synthase 4-like
evm.TU.CHR7.1038	3.82	3.313	4.526	6.276	6.648	6.046	10.071	9.868	5.759	9.345	12.657	11.484	5.585	6.345	9.335	5.481	9.175	8.047	PREDICTED: protein OPI10 homolog
evm.TU.CHR17.681	1.973	2.044	2.058	0.991	1.352	1.56	0.984	1.165	0.397	0.727	0.839	0.509	1.287	1.316	0.946	1.469	0.675	1.292	hypothetical protein F0562_011134
evm.TU.CHR11.395	1.039	0.283	0	0.29	1.37	0.85	1.036	1.534	1.492	0.45	1.178	2.083	0.154	1.055	1.464	0	0.592	0.773	_
evm.TU.CHR1.958	140.912	115.972	127.188	202.907	209.094	215.334	340.183	304.93	280.375	224.693	375.87	238.083	198.33	237.626	215.698	198.272	208.29	202.945	mixed amyrin synthase 1
evm.TU.CHR17.1084	0.427	0.509	0.667	1.042	0.689	0.305	2.418	0.763	1.608	1.051	2.221	1.603	0.996	0.866	0.947	1.175	0.532	1.444	hypothetical protein F0562_034950
evm.TU.CHR13.924	0	0.279	0	1.141	0.269	0.557	1.528	0.464	0.881	0.664	2.027	0.585	0.909	0.296	0.864	0	0.873	0	_
evm.TU.CHR17.47	3.514	1.304	1.018	1.335	1.351	2.048	1.192	0.388	0.098	0.962	0.871	0.196	0.912	1.684	1.252	0.88	1.362	0.813	LOW QUALITY PROTEIN: transcription factor JUNGBRUNNEN 1-like
evm.TU.CHR18.987	30.939	12.192	15.899	18.332	23.729	30.709	38.025	41.951	40.08	33.57	51.06	36.842	30.76	30.543	32.115	20.101	24.355	23.63	hypothetical protein F0562_027200
evm.TU.CHR14.148	4.208	5.893	5.041	8.921	6.607	9.053	12.572	15.229	10.978	9.773	11.276	13.548	8.268	8.633	8.655	3.409	7.498	7.18	hypothetical protein F0562_020990
evm.TU.CHR7.1119	0.345	0.329	0	0	0	1.647	1.506	0.549	1.041	0.523	2.74	0.346	0.717	0	0.341	0.692	0	1.438	hypothetical protein FH972_026995
evm.TU.CHR19.265	0	0.535	0	0	0	0	2.935	0.892	0	0.425	1.669	2.81	0	0	0	0.562	0.559	0	uncharacterized protein LOC111393233
evm.TU.CHR2.632	14.065	15.218	17.707	9.048	8.228	10.308	7.33	5.044	4.31	8.581	3.742	5.844	15.128	14.451	13.197	14.782	12.826	13.577	UGT63
evm.TU.CHR7.298	2.548	3.025	2.48	1.881	2.194	2.377	1.58	0.81	1.252	0.858	0.899	0.851	1.234	2.069	2.625	1.929	0.621	1.533	phosphatidylinositol 3,4,5-trisphosphate 3-phosphatase and protein-tyrosine-phosphatase PTEN1 isoform X2
evm.TU.CHR20.465	2.285	1.293	1.579	1.531	2.868	1.495	3.035	5.575	3.124	2.799	4.4	4.899	2.426	3.236	3.066	2.077	2.596	2.878	hypothetical protein F0562_024254
evm.TU.CHR1.607	1.158	0.829	1.133	1.556	0.868	0.829	0.379	0.23	0.582	6.202	0.79	1.161	0.601	0.588	0.643	0.435	1.516	0.98	Beta-amyrin 28-oxidase
evm.TU.CHR3.1782	5.835	9.896	14.873	5.7	13.457	6.185	3.675	5.669	3.91	3.686	4.501	3.249	8.073	5.923	3.517	8.121	8.403	8.103	_
evm.TU.CHR16.410	2.127	3.745	4.264	2.557	2.113	2.341	1.284	1.43	1.809	1.612	1.298	1.311	1.697	1.827	1.614	2.623	1.468	3.578	hypothetical protein CRG98_020111
evm.TU.CHR1.2484	1.696	1.348	0	1.381	2.608	0.27	0.986	4.494	2.557	3	2.523	1.983	1.467	0.287	1.115	1.416	1.127	0	PREDICTED: probable disease resistance protein At4g27220
evm.TU.CHR4.1465	0.369	0.176	0.449	0.36	0.454	0.176	0.483	1.222	1.421	0.559	0.732	1.294	0.191	0.874	0.364	0.246	0.245	0.192	G2/mitotic-specific cyclin S13-7
evm.TU.CHR13.126	0.617	0.295	1.073	0.201	0.285	0.589	0.359	0.082	0.103	0.234	0.204	0	0	0.627	0.102	0.206	0.205	0.536	hypothetical protein F0562_022817
evm.TU.CHR4.1948	1.036	1.395	1.588	1.607	1.742	0.988	0.584	0.581	0.735	0.831	0.725	0.366	0.885	0.495	1.142	0.733	0.547	0.825	uncharacterized protein LOC114276284
evm.TU.CHR4.597	14.824	20.594	17.163	16.224	15.39	12.653	6.157	8.771	6.871	7.914	4.864	7.559	10.91	8.222	9.749	13.18	9.187	8.823	hypothetical protein F0562_011167
evm.TU.CHR3.2204	0.249	0	1.04	0.244	0.23	2.022	0	0	0	0.095	0.124	0	0.388	0.506	0	0.125	0.746	0	EG45-like domain containing protein
evm.TU.CHR3.1577	2.025	2.39	2.501	1.77	2.065	1.423	0.93	0.932	0.911	0.929	1.216	1.068	1.161	1.028	2.523	1.282	2.338	1.554	hypothetical protein TEA_011544
evm.TU.CHR1.957	79.049	58.847	70.654	110.781	118.89	116.96	185.649	176.054	145.933	116.897	199.528	138.469	109.892	128.501	113.082	108.504	117.136	108.224	putative herpesvirus UL139, cytomegalovirus
evm.TU.CHR5.1086	10.212	11.817	12.551	14.262	18.089	15.742	24.722	23.332	22.713	33.495	30.306	30.429	18.09	24.2	21.679	15.136	19.279	16.014	hypothetical protein F0562_029421
evm.TU.CHR6.1669	3.992	3.809	1.873	2.145	1.289	2.666	0.522	0.793	2.006	1.059	0.792	1.2	1.45	5.268	1.772	2.2	1.194	1.871	hypothetical protein F0562_019083
evm.TU.CHR20.647	0.385	0.046	0.251	0.376	0.355	0.275	1.133	0.421	0.097	0.255	0.238	1.06	0.15	0.195	0.332	0.289	0.623	0.601	hypothetical protein F0562_024661
evm.TU.CHR11.77	0.798	1.849	1.07	2.561	0.946	2.501	0.497	0.272	0.687	0.691	0.565	0.114	1.419	0.347	0.45	1.142	0.568	1.068	uncharacterized protein LOC111402643
evm.TU.CHR6.66	4.079	2.994	2.356	2.084	2.605	2.455	1.259	1.397	1.703	1.237	1.432	2.013	3.321	3.058	4.334	4.214	1.439	0.588	hypothetical protein EUGRSUZ_G03225
evm.TU.CHR15.437	0	0.85	0.619	0.29	0	2.266	2.849	0	1.492	1.576	0	2.678	1.849	0.603	0.293	0.595	0.592	0.618	_
evm.TU.CHR4.907	15.211	15.813	17.213	9.395	10.194	7.418	6.99	7.563	8.467	8.325	7.374	7.656	7.786	10.04	8.747	8.886	9.181	12.326	hypothetical protein A4A49_13393
evm.TU.CHR3.987	10.855	14.714	14.342	10.125	12.96	7.357	5.012	6.95	6.566	6.181	6.674	5.366	8.359	8.676	8.334	9.844	7.787	9.976	hypothetical protein F0562_013371
evm.TU.CHR20.1069	3.045	2.797	3.528	2.093	3.329	2.904	1.18	0.986	1.927	2.137	1.118	1.13	3.393	2.747	3.337	2.486	2.249	3.288	PREDICTED: ras-related protein Rab7
evm.TU.CHR15.350	1.233	1.323	1.125	0.502	1.516	0.49	0.717	0.653	0.258	0.506	0.968	0.309	0.853	0.469	0.811	0.463	1.28	1.07	fasciclin-like arabinogalactan protein 17
evm.TU.CHR15.1104	4.2	5.052	1.523	2.141	2.443	1.742	0.876	1.887	1.193	21.87	1.63	9.333	1.8	1.761	2.792	6.13	1.639	0.666	probable glutathione S-transferase
evm.TU.CHR5.117	7.681	11.358	12.014	3.752	8.149	7.327	7.704	3.969	2.702	2.911	4.19	3.849	8.369	7.407	7.577	13.855	3.446	3.6	hypothetical protein F0562_028508
evm.TU.CHR14.488	121.881	100.467	100.28	66.749	70.298	61.018	43.022	44.499	49.328	43.736	48.291	37.449	58.205	58.621	51.437	53.028	55.074	53.79	Protein SMAX1-LIKE like
evm.TU.CHR11.339	3.483	1.822	2.167	2.14	2.384	2.733	5.193	8.126	6.606	10.22	9.471	17.958	3.264	4.79	4.544	2.533	5.377	4.797	unnamed protein product, partial
evm.TU.CHR20.184	0.287	1.644	1.498	3.648	0.265	1.096	1.002	3.425	4.042	4.137	2.849	1.152	2.683	1.75	0.85	0.288	0.286	0.898	PREDICTED: peptidyl-prolyl cis-trans isomerase FKBP19, chloroplastic isoform X1
evm.TU.CHR9.517	0.16	0.305	0.167	0	0.147	0	3.068	1.779	0	0	1.269	1.122	0.166	0	0	0.16	0	0	hypothetical protein F0562_034374
evm.TU.CHR1.1078	0.557	0.133	0.29	0.816	0.386	1.063	2.43	0.664	1.4	0.739	0.553	2.792	0.867	0.424	0.55	0.419	0.278	0.29	uncharacterized protein LOC110668598
evm.TU.CHR7.53	0.327	0.624	0.455	0.426	1.308	1.144	0.951	1.387	1.206	0.827	1.082	1.093	0.792	0.553	1.291	0.437	0.87	0.795	hypothetical protein F0562_004779
evm.TU.CHR10.676	0.566	0.338	0.59	1.659	0.261	1.013	0.494	2.25	1.494	1.341	0.772	0.993	1.248	0.79	0.698	0.213	0.564	0.295	hypothetical protein TEA_020937
evm.TU.CHR11.25	44.402	44.837	44.851	32.826	30.701	27.988	23.083	18.089	23.246	19.43	18.801	17.883	31.501	27.429	32.599	31.351	22.551	24.522	AT-rich interactive domain-containing protein 6-like isoform X1
evm.TU.CHR12.257	4.603	2.849	4.022	2.431	2.984	1.662	1.953	1.681	2.001	2.263	1.727	0.997	3.615	1.768	2.7	2.369	2.729	2.592	putative pentatricopeptide repeat-containing protein At3g11460, mitochondrial
evm.TU.CHR4.1992	0.847	0.519	0.189	1.064	0.502	0.635	0.897	1.443	1.642	1.559	0.96	0.788	1.444	0.246	0.119	0.182	0.543	0.378	hypothetical protein LSAT_9X20121
evm.TU.CHR11.1218	55.607	51.392	37.448	34.328	29.569	53.045	13.64	12.738	13.973	18.881	11.681	14.319	36.864	30.77	23.998	71.782	24.064	30.968	cyclin-dependent protein kinase inhibitor SMR6-like
evm.TU.CHR8.940	2.364	2.506	2.793	4.618	4.652	3.207	5.223	5.595	5.543	8.999	5.366	8.265	4.033	3.892	4.612	5.632	2.409	2.899	hypothetical protein F0562_034580
evm.TU.CHR20.473	4.885	4.354	5.832	7.159	8.184	7.113	11.774	8.328	11.242	8.333	14.982	10.823	8.471	7.439	8.307	8.954	6.409	7.03	hypothetical protein F0562_024261
evm.TU.CHR3.1287	45.756	61.692	52.822	31.637	28.6	33.181	22.672	18.545	27.947	20.714	22.188	18.737	32.334	24.223	26.588	32.827	30.325	29.68	Lactation elevated protein
evm.TU.CHR11.297	5.271	4.629	3.402	7.764	6.175	8.779	10.508	8.246	16.313	9.894	9.957	9.139	8.768	8.577	8.748	9.893	2.92	2.614	LOW QUALITY PROTEIN: probable transcription factor KAN4
evm.TU.CHR2.2900	5.994	7.223	6.25	5.239	7.276	6.32	2.476	3.26	2.22	2.152	1.877	2.213	2.946	3.843	3.423	6.323	4.404	1.314	_
evm.TU.CHR3.818	0	1.424	0	0.486	1.377	0.475	2.604	1.582	2.501	2.641	0.494	1.995	1.033	0.505	2.945	1.496	1.489	0.518	hypothetical protein F0562_001974
evm.TU.CHR1.2483	0.915	0	0.382	1.073	0.676	1.048	0.319	1.164	2.024	1.665	1.089	2.202	0.95	1.115	0.722	1.284	0.548	0.381	hypothetical protein TEA_022512
evm.TU.CHR14.1261	2.154	1.85	0.899	1.684	0	0.411	0.376	0.685	0	8.329	0.214	4.75	3.8	1.531	1.063	0.432	0.859	1.122	hypothetical protein F0562_021445
evm.TU.CHR11.144	10.337	12.551	12.151	9.272	9.363	8.247	4.59	6.648	4.723	6.696	4.101	5.839	6.826	8.203	9.733	8.758	8.432	5.187	BRISC and BRCA1-A complex member 2 isoform X3
evm.TU.CHR9.704	10.375	9.302	11.47	6.96	7.957	5.962	4.143	5.365	4.774	4.548	3.347	5.136	6.485	5.329	5.425	5.511	22.683	15.492	hypothetical protein DCAR_026775
evm.TU.CHR4.784	13.649	14.597	13.429	7.742	6.905	7.35	4.512	8.837	7.191	4.589	6.113	6.839	6.967	6.034	8.252	6.949	8.341	6.993	hypothetical protein F0562_010507
evm.TU.CHR3.981	4.624	2.578	1.566	4.107	0.886	5.958	1.519	0.907	0.966	16.116	2.085	3.732	2.991	1.951	1.54	0.662	5.09	3.315	hypothetical protein F0562_009175
evm.TU.CHR4.451	30.585	30.911	35.679	16.781	15.332	16.92	15.713	13.099	16.564	12.492	15.79	13.856	23.476	20.272	27.415	19.313	16.431	19.345	photosystem II repair protein PSB27-H1, chloroplastic-like
evm.TU.CHR15.754	1.031	0.843	0.614	0.719	1.222	1.545	0.77	5.383	0.888	2.455	2.044	1.328	1.528	1.345	1.017	1.328	1.321	0.767	Ribonuclease D
evm.TU.CHR17.361	5.965	18.241	15.87	19.724	12.63	12.913	5.603	4.377	7.456	11.131	2.806	5.672	16.11	13.508	15.089	8.737	11.057	7.328	PREDICTED: stem-specific protein TSJT1-like
evm.TU.CHR11.1067	18.24	20.274	20.276	13.028	13.653	13.05	7.654	8.07	9.599	11.544	6.059	9.399	9.821	9.694	10.694	10.174	12.01	10.663	hypothetical protein CRG98_038326
evm.TU.CHR14.351	28.393	46.048	30.923	36.058	21.246	30.095	20.637	7.774	20.293	20.327	10.325	18.97	15.058	18.253	23.651	35.091	23.591	16.1	_
evm.TU.CHR4.1239	0	0	0	0.534	0	0.391	0.477	2.063	0.412	3.521	0.271	0.137	0.283	0.277	0.404	0.411	0.409	0.142	hypothetical protein F0562_020438
evm.TU.CHR3.1402	62.762	58.29	59.602	34.176	38.525	45.124	15.632	19.632	23.339	21.898	17.654	30.06	29.207	39.326	28.921	17.467	57.971	67.355	lysosomal Pro-X carboxypeptidase
evm.TU.CHR12.375	11.072	8.854	4.584	11.612	12.768	11.805	17.752	22.132	16.857	14.441	17.279	17.46	14.192	14.379	13.492	9.464	9.578	6.444	hypothetical protein F0562_016562
evm.TU.CHR5.768	9.138	10.461	9.529	1.785	3.934	8.717	2.657	1.937	0.612	3.694	3.021	4.274	6.321	9.276	5.408	10.378	6.681	3.807	unnamed protein product, partial
evm.TU.CHR17.1041	5.12	0.416	1.022	1.064	2.312	2.182	4.371	7.101	4.489	3.221	7.671	2.839	2.713	3.318	2.794	2.402	4.997	3.517	unnamed protein product
evm.TU.CHR3.1540	1.956	1.333	0.947	1.16	1.483	1.133	0.853	0.889	0.211	0.9	0.347	0.42	0.725	0.567	0.896	1.12	0.488	0.582	uncharacterized protein LOC114271323 isoform X1
evm.TU.CHR11.1216	11.322	13.117	12.706	11.64	9.053	9.515	5.314	5.657	5.582	7.479	4.599	6.106	6.658	7.279	5.478	8.212	6.29	9.49	hypothetical protein F0562_033273
evm.TU.CHR1.223_evm.TU.CHR1.224	20.026	21.228	16.886	10.566	16.707	11.851	8.841	10.17	8.946	9.23	7.601	7.99	12.763	15.371	13.413	12.511	7.703	10.493	hypothetical protein F0562_019450
evm.TU.CHR6.1240	1.168	1.229	0.84	1.574	1.375	1.191	1.651	6.819	2.186	2.748	3.195	2.906	2.048	2.208	1.788	0.767	2.49	2.391	Subtilisin-like protease
evm.TU.CHR2.2830	199.428	173.735	182.444	305.708	305.933	385.809	486.1	511.047	466.377	466.579	420.669	527.017	310.918	325.178	270.466	364.3	346.135	329.729	hypothetical protein F0562_004394
evm.TU.CHR4.853	51.486	51.556	49.049	34.856	28.988	27.717	24.186	21.29	26.16	23.747	25.719	20.582	34.961	29.686	30.716	37.178	29.253	27.797	PREDICTED: uncharacterized protein LOC104094472
evm.TU.CHR11.812	62.018	72.371	68.731	109.755	133.723	123.01	178.789	157.413	193.929	143.9	175.432	195.164	119.503	133.874	112.248	94.152	71.991	85.124	hypothetical protein F0562_002772
evm.TU.CHR18.845	9.074	13.661	11.088	17.497	12.905	7.078	4.781	4.583	7.172	6.413	3.609	4.026	8.042	7.004	7.226	10.182	5.89	4.627	hypothetical protein FH972_018061
evm.TU.CHR13.131	12.773	13.183	14.841	6.845	7.811	6.73	6.217	5.125	4.793	9.277	4.464	4.023	10.047	6.297	7.152	9.386	8.199	6.892	hypothetical protein F0562_022812
evm.TU.CHR8.1459	51.588	46.013	47.587	31.386	37.032	38.219	22.63	24.506	23.164	24.76	24.901	18.278	27.636	26.338	20.476	23.936	32.718	32.667	probable prolyl 4-hydroxylase 4
evm.TU.CHR5.1583	1.612	1.538	1.576	1.575	0.93	0.673	1.011	0.761	0.506	1.069	0.849	0.404	0.732	1.125	1.193	0.808	1.557	0.787	hypothetical protein F0562_018634
evm.TU.CHR13.808	0	0	0.37	0	0.164	0.339	0.774	4.234	0.357	0	0	0.534	2.027	1.081	1.226	0	0.354	0.185	hypothetical protein F0562_023423
evm.TU.CHR5.978	0.308	0.352	0.321	0.541	0.511	0.763	1.718	0.489	0.866	0.933	0.672	0.247	0.511	0.5	1.336	0.925	0.368	0.192	putative pectinesterase/pectinesterase inhibitor 22
evm.TU.CHR16.918	21.382	18.402	22.059	27.732	21.153	21.525	7.896	11.318	9.465	13.208	8.889	10.942	7.931	7.389	8.213	19.74	7.893	10.329	hypothetical protein TEA_003368
evm.TU.CHR10.397	137.13	123.553	155.102	126.793	98.776	90.449	66.232	59.907	61.289	133.868	56.097	64.823	51.078	58.789	60.855	178.749	265.425	243.351	hypothetical protein F0562_000410
evm.TU.CHR18.1194	14.399	9.746	10.754	5.465	8.662	7.796	4.116	9.241	3.227	3.429	7.14	8.629	0.909	2.271	1.728	3.412	14.793	13.983	hypothetical protein F0562_036207
evm.TU.CHR3.2427	0.163	0.388	0.594	0.238	0.976	0.854	0.426	1.487	0.818	0.37	0.888	0.978	1.773	1.321	0.321	0.571	0.162	1.271	hypothetical protein F0562_029818
evm.TU.CHR3.1556	0.534	0	0.186	0.87	0.657	0.51	0	1.699	0.895	0.405	1.06	0.179	1.294	0.723	0.879	0.714	0.533	0.371	uncharacterized protein LOC107408211 isoform X1
evm.TU.CHR19.835	1.069	0.549	0.686	0.402	0.266	0.549	1.148	2.059	4.133	1.247	1.55	0.989	2.091	1.294	1.379	0.742	1.353	1.113	hypothetical protein F0562_026000
evm.TU.CHR6.1081	0.212	0.303	0.773	0.517	1.172	0.101	0.831	3.114	0.213	1.445	0.42	0.743	0.769	0.645	1.671	0.212	0.106	0	caffeoyl-CoA-O-methyltransferase
evm.TU.CHR16.919	15.685	13.35	15.45	19.388	15.652	13.61	4.587	7.96	6.021	9.776	6.485	6.966	6.026	6.545	6.225	13.014	5.882	7.477	hypothetical protein TEA_003368
evm.TU.CHR20.911	0.238	0.682	0.662	0.621	0.806	0.682	1.247	1.452	1.197	0.602	1.26	1.114	0.824	1.854	0.705	0.159	0.475	0.496	hypothetical protein TEA_007269
evm.TU.CHR4.455	1.673	0.845	1.334	1.058	1.362	1.972	0.086	0.626	0	1.791	0.39	1.874	0.102	0.699	0.097	0.197	1.472	2.665	uncharacterized protein LOC114310110
evm.TU.CHR8.119	14.28	9.279	10.574	11.443	12.677	13.227	28.447	26.155	28.206	18.418	29.022	19.62	22.763	22.478	26.172	11.448	6.025	8.104	hypothetical protein TEA_020399
evm.TU.CHR17.318	0.946	0.76	0.675	0.827	1.471	0.475	2.65	3.563	3.505	1.171	1.531	1.747	4.135	2.376	2.309	1.697	1.093	0.623	PREDICTED: transcription factor bHLH123-like isoform X2
evm.TU.CHR10.240	9.235	9.2	9.673	8.064	7.992	6.783	4.633	4.807	4.271	5.855	4.904	4.464	4.622	3.775	4.394	5.323	5.785	6.639	Armadillo-type fold protein
evm.TU.CHR16.186	2.068	2.171	3.451	2.93	3.053	1.282	5.682	7.645	3.43	5.174	4	3.731	6.653	2.729	6.529	3.834	1.856	2.262	hypothetical protein F0562_007469
evm.TU.CHR2.2842	2.334	0.928	0.71	1.995	0.269	0.557	0.254	0.696	0.391	1.99	0.579	0	0.404	0.099	0.576	0.487	2.327	1.823	probable calcium-binding protein CML45
evm.TU.CHR5.506	2.286	1.635	1.986	2.884	2.197	1.726	5.067	3.558	4.978	1.66	2.739	2.482	3.459	4.834	3.852	0.859	1.234	0.893	hypothetical protein TEA_015028
evm.TU.CHR8.96	0.41	0.652	0.713	0.668	1.136	0.652	1.312	0.87	1.65	1.348	1.628	0.685	1.987	1.666	1.214	0.548	1.364	1.14	uncharacterized protein LOC113753533
evm.TU.CHR10.144	3.763	3.24	3.158	5.2	5.503	5.078	1.681	1.678	1.015	3.757	2.276	1.656	1.714	1.118	1.539	2.575	5.033	3.823	hypothetical protein Saspl_022063
evm.TU.CHR13.48	3.951	2.175	3.407	2.078	2.243	1.74	1.524	1.268	0.84	6.336	1.658	2.741	1.656	0.694	1.574	1.751	2.424	2.374	hypothetical protein F0562_002967
evm.TU.CHR3.114	4.963	4.284	5.73	3.867	4.579	4.904	1.598	3.147	1.425	3.135	2.52	5.092	2.33	1.08	1.457	1.835	6.304	5.538	hypothetical protein F0562_014419
evm.TU.CHR12.331	25.442	19.98	22.397	9.575	15.961	15.891	6.494	16.817	7.214	11.206	12.962	14.815	7.17	7.829	6.657	6.87	24.459	20.25	hypothetical protein F0562_022398
evm.TU.CHR1.2371	4.502	3.028	3.006	2.025	4.452	4.511	9.265	7.079	7.812	7.66	6.585	5.777	8.637	7.43	7.827	6.588	4.23	4.149	hypothetical protein F0562_012527
evm.TU.CHR1.1300	1.524	2.18	0.908	2.126	3.614	2.803	2.278	4.152	3.61	2.97	2.375	2.072	3.727	4.308	5.368	2.835	1.628	2.947	uncharacterized protein LOC107425182 isoform X2
evm.TU.CHR14.1262	222.033	177.906	159.886	196.873	72.438	124.004	44.514	37.794	125.174	199.561	29.635	116.065	113.838	59.334	96.173	38.03	119.822	129.934	hypothetical protein F0562_021445
evm.TU.CHR17.348	7.744	5.229	5.139	7.516	7.562	7.483	11.929	13.19	14.606	11.931	11.77	11.59	16.592	14.547	12.401	6.702	5.314	6.599	hypothetical protein A4A49_00356
evm.TU.CHR6.1444	17.28	9.842	5.648	8.818	8.328	4.429	4.949	6.97	2.074	3.128	8.953	12.665	1.338	7.592	4.071	6.203	30.343	16.654	hypothetical protein F0562_014969
evm.TU.CHR9.929	2.068	2.014	3.01	1.389	1.908	2.096	1.015	1.233	1.126	1.209	1.282	1.511	1.073	1.356	0.68	2.677	2.234	2.154	hypothetical protein TEA_018037
evm.TU.CHR14.965	62.689	19.597	15.256	30.005	13.051	9.15	11.155	14.864	5.941	32.171	18.258	11.555	15.785	10.229	10.896	10.972	27.533	27.045	hypothetical protein F0562_001613
evm.TU.CTG001270_F_2_D.3	7.363	4.33	4.522	3.104	2.884	2.309	2.991	2.846	2.078	3.173	3.701	2.83	2.512	2.406	2.288	3.891	3.872	3.676	hypothetical protein F0562_033580
evm.TU.CHR1.1195	0.715	3.185	1.243	1.398	1.87	1.934	0.624	0.474	0.719	1.356	0.355	0.956	1.856	0.363	0.118	1.195	2.259	3.725	hypothetical protein TEA_012510
evm.TU.CHR19.578	1.242	1.778	2.015	3.506	2.419	3.028	4.093	3.675	3.954	4.237	2.806	2.905	4.01	4.343	5.242	2.144	1.651	1.725	PREDICTED: transcription factor RAX2-like
evm.TU.CHR13.933	3.562	3.79	3.26	3.705	4.067	3.521	0.402	1.487	1.906	3.206	0.864	1.849	0.931	0.963	1.214	4.263	2.504	2.669	hypothetical protein F0562_025011
evm.TU.CHR3.1646	4.878	3.969	3.89	2.747	3.944	5.283	1.076	2.418	1.702	2.85	1.565	3.796	1.459	0.961	0.934	1.927	3.061	2.72	hypothetical protein F0562_009517
evm.TU.CHR1.1198	0.187	1.248	1.56	2.557	0.517	2.14	1.304	3.566	1.691	1.134	0.927	0.937	4.268	0.949	1.291	0.749	0.373	0.389	protein LIGHT-DEPENDENT SHORT HYPOCOTYLS 10-like
evm.TU.CHR5.1953	0.943	0.831	1.059	0.354	0.602	1.177	0.316	0.231	0.219	0.605	0.36	0.291	0.602	0.221	0.286	1.018	1.157	0.68	hypothetical protein F0562_015045
evm.TU.CHR4.934	0.529	0.303	0.882	0.62	0.488	0.908	2.307	1.514	1.382	0.962	0.21	0.742	2.195	0.859	0.626	0.636	0.316	0.661	Beta-glucosidase like
evm.TU.CHR20.884	20.694	32.779	29.569	30.093	26.597	36.017	64.344	44.325	67.56	41.674	62.356	50.502	57.454	67.269	63.19	25.566	16.066	20.237	rac-like GTP-binding protein ARAC8
evm.TU.CHR8.1539	2.821	0.567	0.31	2.103	0.342	0.212	0.388	0.236	0.224	2.757	0.294	0.074	0.308	0.452	0	0.446	2.516	2.165	PREDICTED: RING-H2 finger protein ATL2-like
evm.TU.CHR16.420	140.882	78.105	98.408	61.15	92.133	77.491	39.523	66.974	23.774	58.741	53.867	94.178	40.988	51.899	50.75	75.097	89.727	93.395	unnamed protein product, partial
evm.TU.CHR16.928	0.357	0.477	0.075	0.07	0.066	0.273	0.873	0.625	1.078	0.65	0.638	0.358	0.742	0.726	1.34	0.287	0.641	0.223	hypothetical protein F0562_012868
evm.TU.CHR12.827	18.584	20.908	23.145	26.204	23.938	20.471	47.128	41.055	39.014	33.571	36.306	25.477	58.252	50.756	56.277	16.199	8.461	8.436	hypothetical protein F0562_016254
evm.TU.CHR18.526	0	0.241	0	0.247	0	0	1.541	1.805	2.029	0.574	0.25	0.759	1.571	0.256	1.743	0	0.252	0	_
evm.TU.CHR1.1210	2.282	1.47	2.737	3.734	2.684	2.939	6.419	3.582	3.613	3.417	3.961	3.831	5.801	3.764	3.489	3.487	3.527	4.694	hypothetical protein F0562_018302
evm.TU.CHR10.901	2.48	0.591	2.801	2.019	1.144	0.197	0.18	0.328	1.454	1.566	3.894	2.278	1.286	0.629	0.204	1.656	0.206	0.646	hypothetical protein LSAT_8X46480
evm.TU.CHR4.1151	0.908	1.155	0.316	0.549	0.439	0.124	0.226	0.619	0.217	0.721	0.386	0.607	0.269	0.439	0.384	0.26	0.862	0.765	PREDICTED: IQ domain-containing protein IQM2-like
evm.TU.CHR11.373	1.096	1.241	0.643	2.074	0.063	0.131	0.179	0.435	0	0.571	0.136	0.961	0.284	0.07	0.203	0.274	1.98	1.926	hypothetical protein F0562_035848
evm.TU.CHR3.2011	2.035	1.359	1.414	3.511	2.503	0.776	4.318	3.935	4.703	1.799	4.776	1.631	3.659	2.409	3.679	0.272	1.69	1.201	probable ethanolamine kinase
evm.TU.CHR8.298	9.984	8.996	7.866	9.374	7.574	6.244	4.886	5.026	3.289	6.559	4.456	4.336	3.569	3.716	3.775	17.009	6.249	4.737	hypothetical protein F0562_032757
evm.TU.CHR1.610	2.969	1.174	1.133	1.344	1.069	1.658	0.505	0.691	1.019	2.909	0.934	1.234	0.451	1.102	1.071	1.088	1.588	0.603	Beta-amyrin 28-oxidase
evm.TU.CHR17.272	1.152	1.199	1.201	2.046	0.87	1.399	6.943	3.164	3.158	1.826	1.662	3.254	2.608	2.126	2.583	2.729	1.044	0.873	Early nodulin-like protein
evm.TU.CHR6.1728	4.291	2.149	2.461	0.629	2.474	2.661	0.561	1.279	0.863	3.985	1.064	1.72	0.557	0.762	0.847	3.87	3.958	3.24	hypothetical protein F0562_018561
evm.TU.CHR2.2691	5.098	3.433	4.143	1.318	3.942	5.22	1.373	2.324	1.507	2.898	0.967	4.432	2.022	2.131	2.071	1.803	7.101	7.183	Protein trichome birefringence-like
evm.TU.CHR13.253	2.173	1.843	2.518	1.179	3.119	2.073	1.053	1.152	0.243	1.83	0.958	0.484	1.754	0.49	0.238	0.968	0.963	1.006	PREDICTED: uncharacterized protein LOC107059578
evm.TU.CHR14.1268	1.501	1.879	1.859	2.566	1.904	3.669	4.664	4.101	3.206	1.564	3.163	1.128	4.769	2.761	3.794	1.88	3.367	3.615	hypothetical protein F0562_000813
evm.TU.CHR5.2011	0.138	0.132	0.431	0.404	0.509	0.131	0.842	0.767	1.108	0	0	0.553	1.001	0.56	0.544	0	0.55	0	non-specific lipid transfer protein GPI-anchored 2-like
evm.TU.CHR3.1941	61.57	45.312	46.708	39.572	51.784	57.822	12.131	31.832	18.088	45.973	27.753	48.523	12.654	14.922	13.233	24.706	53.271	52.316	PREDICTED: leucine-rich repeat extensin-like protein 4
evm.TU.CHR11.1322	1.784	0.537	1.566	1.467	0.52	0.627	0.328	0.672	0.189	0.783	0.559	0.47	0.292	0.191	0.926	2.352	0.749	1.173	TLC domain-containing protein At5g14285-like
evm.TU.CHR5.413	5.809	5.989	6.644	5.919	7.318	7.776	15.009	10.948	14.848	9.778	14.032	12.833	21.162	15.122	18.423	7.198	4.142	3.903	hypothetical protein F0562_028798
evm.TU.CHR2.3178	1.59	1.295	1.537	0.758	1.145	0.666	0.609	0.617	0.663	1.117	0.731	0.466	0.644	0.787	0.421	1.166	1.083	1.252	hypothetical protein TEA_001531
evm.TU.CHR5.1842	2.671	3.993	4.531	2.804	5.002	4.221	7.128	5.102	11.059	4.231	8.975	7.031	13.154	9.955	11.719	4.394	2.862	2.574	hypothetical protein F0562_019169
evm.TU.CHR11.747	0.085	0.488	0.089	0.666	0.315	0.813	1.116	0.271	0.771	0.259	0.169	0.513	1.416	0.26	0.336	0.342	0.34	0.178	hypothetical protein F0562_002698
evm.TU.CHR1.1335	3.029	3.959	3.041	3.287	2.07	3.531	1.663	1.872	1.24	1.956	1.669	2.248	1.862	1.366	1.77	4.047	2.013	4.206	PPR domain-containing protein/PPR_2 domain-containing protein/DYW_deaminase domain-containing protein
evm.TU.CHR8.1	22.786	18.496	24.089	16.295	13.588	13.45	8.455	14.51	9.68	11.929	10.55	11.292	8.687	6.901	8.631	9.966	11.799	13.111	hypothetical protein VITISV_033421
evm.TU.CHR2.312	3.683	3.665	4.138	1.365	2.255	2.695	1.191	2.12	2.265	1.925	2.015	2.736	2.009	2.095	1.597	1.718	2.469	3.24	hypothetical protein TEA_010156
evm.TU.CHR4.287	10.2	4.566	4.663	5.212	2.244	3.967	1.642	4.864	1.262	7.256	2.879	3.46	3.175	2.628	1.935	2.752	11.187	12.176	hypothetical protein TEA_029442
evm.TU.CHR8.640	0.217	0.31	0.226	0.424	0.4	1.034	0.567	1.378	0.436	0.493	0.43	0.978	1.012	0.22	1.283	0.977	0.54	0.564	hypothetical protein CUMW_216330
evm.TU.CHR18.573	5.178	4.873	4.815	4.853	4.841	3.804	11.656	9.844	15.471	6.789	11.033	8.414	16.843	12.216	12.699	1.472	3	2.988	hypothetical protein F0562_027458
evm.TU.CHR12.728	1076.29	1273.16	848.746	1569.51	245.032	375.425	680.265	200.986	391.645	1411.74	317.352	1914.83	80.087	326.964	206.194	182.783	1606.84	1398.31	ferritin-3, chloroplastic-like
evm.TU.CHR11.199	36.449	39.219	34.393	50.199	48.124	48.165	75.671	67.585	77.473	65.497	67.676	62.336	89.84	70.843	83.521	54.727	26.213	28.564	unnamed protein product
evm.TU.CHR17.974	0.272	0.13	0.639	0.599	0.126	0.649	1.425	0.92	1.984	0.619	0.338	0.955	1.201	0.276	0.94	0.614	0	0.071	uncharacterized protein LOC114307387
evm.TU.CHR13.926	2.58	2.595	1.6	1.976	1.029	1.264	1.034	0.831	1.192	0.952	1.66	0.839	0.724	0.991	0.619	1.118	2.155	2.106	hypothetical protein F0562_023706
evm.TU.CHR4.1847	3.254	2.55	0.606	1.59	1.93	1.109	0.405	0.37	0.935	0.705	1.268	1.631	1.327	1.416	0.344	0.932	0.695	2.3	dirigent protein 25-like
evm.TU.CHR16.1227	2.089	2.117	1.497	2.806	3.974	1.992	3.871	4.254	4.986	2.672	2.589	5.102	3.793	3.313	5.666	2.093	4.686	1.632	_
evm.TU.CHR6.784	25.99	23.769	26.688	13.884	17.709	14.638	8.741	10.262	8.082	14.165	11.176	15.719	9.518	10.116	10.948	11.348	18.066	15.51	hypothetical protein F0562_028988
evm.TU.CHR16.1212	0.704	1.007	0.44	0.894	0.844	1.074	1.535	1.287	1.486	1.281	0.977	0.705	1.68	1.286	1.805	0.917	0.982	0.073	GDSL esterase/lipase, partial
evm.TU.CHR15.832	5.076	3.69	2.962	1.889	2.843	3.055	2.53	1.441	1.883	2.062	2.278	2.301	1.693	2.761	1.848	1.756	0.663	1.762	hypothetical protein F0562_015765
evm.TU.CHR14.164	2.378	2.194	2.073	2.552	1.978	1.599	1.19	0.899	1.058	3.812	1.083	2.735	1.173	0.831	1.884	1.211	0.505	0.974	hypothetical protein F0562_021702
evm.TU.CHR6.1531	4.066	2.778	4.527	3.811	7.604	6.972	7.956	10.745	6.186	6.707	8.066	5.011	2.623	5.355	3.686	14.097	31.558	26.04	Protein REVEILLE like
evm.TU.CHR2.2028	0.121	0.345	0	0.353	0.556	0.69	0.316	0.288	1.212	0.548	0.598	0.121	0.626	0.734	0.476	0.846	0.842	1.005	PREDICTED: T-complex protein 1 subunit zeta 1
evm.TU.CHR13.1373	10.331	5.142	8.548	6.911	9.53	10.176	9.108	77.561	8.352	15.832	15.814	7.315	8.622	7.637	5.871	13.053	24.854	16.723	Calcium-binding allergen Ole e 8
evm.TU.CHR1.1922	0.432	0.824	0.9	1.181	1.155	0.783	1.356	1.716	1.519	0.982	1.156	1.471	1.165	0.877	0.894	2.077	3.057	2.653	hypothetical protein F0562_012752
evm.TU.CHR5.954	5.06	4.574	3.472	7.155	1.966	4.573	2.207	0.953	3.078	2.625	2.113	2.536	2.211	1.757	3.284	1.601	2.124	1.942	universal stress protein A-like protein
evm.TU.CHR12.289	0.871	1.385	2.019	0.757	1.518	0.739	1.013	0.385	0.389	0.881	0.96	1.164	0.301	1.081	0.668	0.388	0.676	0.504	hypothetical protein F0562_015965
evm.TU.CHR7.1446	0.785	0.749	2.456	1.534	1.087	0	0.342	0.312	0	0.893	1.557	0.393	0.407	0	0.775	0	0	0	protein kinase-like domain-containing protein
evm.TU.CHR15.965	0.131	0.042	0.137	0.341	0.201	0.749	0.304	1.041	0.088	0.463	0.822	0.787	0.362	0.399	0.172	0.437	2.872	2.227	hypothetical protein F0562_017014
evm.TU.CHR12.1223	1.772	0.563	1.847	0.577	1.09	1.127	0	0.469	0	0.671	2.05	0.296	2.451	0.3	1.165	0	0	0	PREDICTED: heavy metal-associated isoprenylated plant protein 20
evm.TU.CHR1.2329	2.019	0.963	1.053	2.465	0.931	0.963	0	0	0	0	3.004	2.023	1.048	0	1.494	4.047	15.601	11.04	hypothetical protein F0562_006962
evm.TU.CHR14.1446	11.88	9.69	7.703	11.786	15.106	12.86	3.973	4.355	6.249	5.693	5.739	7.526	8.304	10.935	10.991	3.824	3.744	5.321	PREDICTED: type IV inositol polyphosphate 5-phosphatase 7 isoform X2
evm.TU.CHR20.1107	0.101	0.192	0.421	0.788	0.279	0.481	0.88	1.042	0.405	0.229	0.2	0.303	0.105	0.102	0.199	0.101	0.804	1.366	heavy metal-associated isoprenylated plant protein 23
evm.TU.CHR4.88	14.354	5.899	8.981	5.609	5.501	11.165	5.008	5.617	2.664	7.533	8.761	10.623	7.791	10.311	11.328	14.827	26.202	21.16	Chaperone protein dnaJ 11 like
evm.TU.CHR18.528	1.178	1.605	2.456	1.479	1.087	1.926	1.908	3.611	7.103	2.423	3.504	2.023	3.841	1.879	3.651	0.337	0.671	0.526	hypothetical protein C3L33_21954, partial
evm.TU.CHR18.854	7.765	6.7	7.551	9.332	8.129	5.202	3.082	2.219	3.069	6.151	1.384	3.76	5.522	5.756	6.325	2.579	1.87	2.908	hypothetical protein F0562_027653
evm.TU.CHR8.458	1.175	2.241	0.919	2.295	0.632	1.961	2.134	6.613	2.066	1.484	0.971	1.471	2.234	0.397	1.545	0.785	0.195	0.408	nodulin-related protein 1-like
evm.TU.CHR19.109	1.963	3.745	3.232	1.514	1.525	1.478	1.352	1.478	0.935	3.133	1.127	1.45	3.216	1.258	3.057	1.76	0.824	0.646	E3 ubiquitin-protein ligase RHA2B-like
evm.TU.CHR20.1223	4.835	4.258	2.715	5.087	5.833	1.774	7.461	29.268	10.841	5.357	1.475	4.846	6.561	1.51	2.935	0.373	0.742	0	hypothetical protein F0562_005400
evm.TU.CHR10.255	2.809	2.334	1.701	2.522	3.97	6.439	5.018	5.437	4.325	3.812	3.684	3.496	2.021	4	2.145	4.04	5.962	6.369	hypothetical protein F0562_034724
evm.TU.CHR1.2535	0	0.225	0.123	0.577	0.327	0	0.618	0.375	1.068	0.358	0.937	0.71	0.122	0.959	0.582	0.237	1.883	0.738	_
evm.TU.CHR11.1233	3.591	3.563	3.445	2.385	1.06	1.918	1.002	1.484	1.299	0.98	2.564	2.015	2.832	1.021	2.55	2.159	0.573	0.598	hypothetical protein F0562_034270
evm.TU.CHR8.388	1.019	0.324	2.48	0.996	0.94	0.324	0	0.27	0	0.773	0.674	1.702	0	1.035	0.67	0.34	0	0.354	hypothetical protein C5167_034868
evm.TU.CHR12.347_evm.TU.CHR12.348_evm.TU.CHR12.349	0.05	0.143	0.313	0.587	0.046	0.477	1.048	0.875	0.302	0.19	0.447	0.15	0.883	0.559	0.247	3.41	1.647	1.772	uncharacterized protein LOC111367288
evm.TU.CHR17.16	2.727	2.149	4.018	6.255	5.962	3.45	4.912	6.974	7.627	5.303	2.822	5.763	4.798	3.43	5.38	9.505	4.729	4.26	PREDICTED: metal tolerance protein 9-like
evm.TU.CHR10.847	0.825	1.246	0.573	0.672	0.444	0.459	0.12	0.601	0.207	0.313	0.545	0.344	0.642	0.628	0.271	0.069	0.137	0.143	LEAF RUST 10 DISEASE-RESISTANCE LOCUS RECEPTOR-LIKE PROTEIN KINASE-like 2.4
evm.TU.CHR9.631	3.737	2.439	1.435	2.113	1.451	2.064	0.686	0.782	1.581	1.342	2.145	1.774	1.02	1.198	1.94	3.547	8.824	8.193	hypothetical protein F0562_033499
evm.TU.CHR7.739	9.579	18.166	13.959	29.256	13.308	25.871	9.915	3.99	6.206	10.542	4.006	9.889	10.957	8.317	6.318	61.929	17.72	11.358	mitogen-activated protein kinase 7 isoform X1
evm.TU.CHR3.1841	0.292	1.95	0.304	0.285	0.539	0.836	0	0	0	0	0	1.171	0	0.296	0.576	0	0	0.304	hypothetical protein DVH24_018223
evm.TU.CHR4.1956	3.342	4.403	3.817	1.71	2.349	1.67	2.221	1.898	0.96	2.896	3.631	3.19	1.486	2.747	1.727	1.276	1.746	2.652	mitochondrial import inner membrane translocase subunit TIM10
evm.TU.CHR2.2337	0.736	1.639	1.279	0	0.453	1.17	0.214	0	0	0	0.73	1.23	1.273	0.996	0.242	0.738	0.489	0	hypothetical protein F0562_006252
evm.TU.CHR10.469	3.835	1.423	2.222	2.706	3.44	5.894	5.11	5.589	7.924	5.653	4.226	4.591	3.869	4.001	5.044	1.174	1.062	0.888	hypothetical protein TEA_008824
evm.TU.CHR19.807	14.226	10.105	14.109	8.082	6.491	6.048	4.451	3.257	5.673	10.081	5.138	7.283	14.441	13.891	14.644	7.283	5.319	3.946	Serine carboxypeptidase-like
evm.TU.CHR2.26	151.102	69.965	98.119	62.697	99.199	72.872	40.602	54.654	39.502	75.783	48.893	134.68	51.234	85.676	57.589	118.151	332.355	328.97	uncharacterized protein LOC115961002 isoform X3
evm.TU.CHR16.582	2.208	1.806	2.961	2.157	1.746	2.107	0.825	0.251	0.951	3.826	0.939	0.948	2.619	1.601	1.867	14.226	8.493	12.814	early nodulin-93-like
evm.TU.CHR11.1236	17.941	17.047	16.025	19.481	25.519	22.433	33.789	39.94	40.59	29.476	38.422	17.478	35.823	27.716	31.165	14.683	3.706	4.318	hypothetical protein F0562_034266
evm.TU.CHR2.3159	1.488	2.129	5.042	3.27	2.402	1.064	2.271	0.296	0.374	1.41	0.369	2.609	2.702	2.265	1.468	0.373	0.742	0.387	hypothetical protein TEA_024228
evm.TU.CHR5.1761	3.716	5.672	4.747	8.259	11.485	7.976	14.99	9.673	11.859	8.521	8.384	6.517	7.808	6.413	9.348	3.351	0.185	1.742	hypothetical protein CDL12_26657
evm.TU.CHR9.890	6.152	5.517	6.415	3.546	2.554	3.756	2.522	2.005	3.463	3.591	3.112	2.589	4.213	2.935	4.187	1.849	2.392	1.089	Isoprenylcysteine alpha-carbonyl methylesterase
evm.TU.CHR9.652	0.917	1.094	0.359	1.232	1.269	1.914	1	1.595	2.708	1.738	0.625	0.632	1.785	1.106	0.905	3.504	5.43	5.792	hypothetical protein F0562_033485
evm.TU.CHR18.1120	28.189	14.965	16.357	13.655	20.633	24.076	24.722	127.587	16.469	31.376	39.587	28.873	26.349	21.047	18.998	40.854	74.407	55.725	dehydrin
evm.TU.CHR1.1178	11.21	11.575	14.871	7.555	7.069	8.393	5.384	5.47	6.561	7.691	6.333	5.546	7.73	8.354	8.609	5.901	6.225	4.729	hypothetical protein F0562_013929
evm.TU.CHR9.1168	2095.03	1742.95	2107.51	2724.76	3233.63	2553.37	4701.76	4126.58	4732.55	2040.91	3065.41	2177.17	1723.29	2038.35	2494.82	675.387	277.824	352.68	galactinol synthase 1-like
evm.TU.CHR5.828	5.71	8.512	3.722	4.881	3.951	2.724	3.113	2.27	2.152	3.788	3.186	3.577	3.333	1.811	4.225	2.504	2.491	2.23	ABC transporter G family member 34-like isoform X2
evm.TU.CHR3.341	11.261	12.612	15.061	21.523	25.295	24.987	21.138	39.112	25.097	22.826	20.88	28.459	14.733	16.649	7.969	20.852	29.534	29.576	PREDICTED: histone H3.2-like
evm.TU.CHR18.776	0.586	0	1.374	0.715	0.27	0.419	1.277	2.793	1.619	0.444	0.436	1.321	0.76	0.446	0.578	0.147	0	0	conserved hypothetical protein
evm.TU.CHR5.219	29.624	42.861	36.649	23.453	23.617	20.581	16.041	16.293	19.238	19.086	17.777	19.464	28.942	29.453	29.084	14.304	7.326	9.553	hypothetical protein CCACVL1_17137
evm.TU.CHR16.438	0	0	1.754	0	0	0.321	0	0	0	0.765	0	0	0.698	0	0	0	0	0	hypothetical protein C3L33_13821, partial
evm.TU.CHR16.41	8.116	5.193	6.605	4.641	3.287	3.965	3.108	3.461	2.984	3.676	4.025	4.364	4.724	4.521	3.808	3.967	2.171	1.443	putative wrky transcription factor 17
evm.TU.CHR2.1972	2.343	3.272	4.275	2.452	2.084	1.596	1.277	1.529	1.472	2.727	1.245	1.551	3.646	3.057	2.806	1.509	1.21	1.786	zinc finger protein GAI-ASSOCIATED FACTOR 1-like
evm.TU.CHR17.871	4.498	6.272	5.412	4.282	6.065	3.411	2.314	2.75	2.435	2.885	3.775	4.161	3.95	4.917	2.731	1.965	1.265	1.922	hypothetical protein F0562_010810
evm.TU.CHR12.345	6.347	3.814	3.179	5.712	4.057	2.86	2.92	21.213	5.023	9.395	6.84	6.06	4.719	4.667	5.324	9.215	13.354	9.473	_
evm.TU.CHR2.2814	0.906	0.288	0	1.475	0.557	0.576	2.371	1.2	1.214	0.458	0.899	0	1.567	0.613	0.596	5.75	2.71	0.629	UDP-glycosyltransferase
evm.TU.CHR4.1079	9.311	1.594	3.817	2.954	3.597	3.416	1.943	3.479	1.6	2.111	3.631	3.031	2.147	3.958	1.963	8.772	11.664	9.78	hypothetical protein TEA_004888
evm.TU.CHR6.28	8.932	10.985	12.272	6.286	5.858	5.613	5.649	4.509	5.063	7.124	5.458	5.303	8.609	6.274	8.185	4.963	4.136	4.1	F-box protein At3g07870-like
evm.TU.CHR11.1189	240.369	214.748	323.302	260.878	324.956	282.961	674.85	543.22	559.52	324.947	466.184	632.383	192.462	257.861	221.811	360.38	3138.32	2776.28	galactinol synthase 1-like
evm.TU.CHR3.366	1.072	1.591	3.105	0.349	2.088	0.795	0.519	0.473	1.077	2.077	0.354	1.671	3.46	2.902	2.585	2.029	0.237	0.248	Heavy metal-associated isoprenylated plant protein, partial
evm.TU.CHR4.152	2.339	1.385	0.757	2.443	3.126	2.309	1.478	4.36	5.432	2.813	1.12	2.506	2.093	3.603	1.512	5.82	3.217	3.109	hypothetical protein F0562_010017
evm.TU.CHR19.435	2.471	2.357	2.335	1.056	1.567	2.062	0.875	0.982	0.621	0.878	1.072	1.702	1.762	1.646	2.209	0.155	1.693	1.608	hypothetical protein LSAT_8X11100
evm.TU.CHR4.1685	1.916	1.73	2.319	1.638	1.357	1.534	1.224	0.571	1.1	2.36	1.154	1.234	2.024	1.25	1.823	0.891	0.614	0.392	hypothetical protein F0562_022210
evm.TU.CHR6.1711	7.863	5.602	6.642	3.598	3.857	4.178	3.125	4.193	2.601	2.49	3.85	4.688	3.925	3.334	3.24	4.488	62.023	40.324	flavanone 3-dioxygenase 3-like
evm.TU.CHR19.69	15.547	24.81	26.528	37.278	20.862	21.302	36.241	84.705	69.891	14.785	37.286	18.696	43.41	25.537	25.932	7.648	11.273	10.009	hypothetical protein F0562_031071
evm.TU.CHR11.1188	0.708	0.579	1.477	0.593	0.28	1.158	2.294	3.216	0.915	0.613	0.803	2.331	0.63	1.129	0.399	0.811	7.362	6.426	galactinol synthase 1-like
evm.TU.CHR6.1827	53.547	54.363	55.044	37.844	37.843	41.219	15.515	29.294	26.223	36.627	21.502	33.551	38.43	35.28	34.615	32.269	23.921	24.354	PREDICTED: uncharacterized protein LOC100245378
evm.TU.CHR7.986	1.413	1.698	0.655	2.352	2.125	2.397	2.009	3.453	2.525	1.944	2.907	1.679	1.738	2.657	1.859	2.937	3.967	3.162	ATP-dependent zinc metalloprotease FTSH 6, chloroplastic
evm.TU.CHR14.913	3.533	3.933	2.237	1.685	1.979	2.448	1.357	1.404	1.818	2.073	2.044	1.475	1.79	2.178	2.365	1.391	1.971	1.446	hypothetical protein F0562_001920
evm.TU.CHR20.1051	2.589	1.835	2.083	1.373	4.572	2.258	2.387	10.172	3.94	3.533	1.687	1.853	2.533	2.403	2.116	4.966	5.089	6.702	hypothetical protein F0562_003737
evm.TU.CHR1.1077	1.439	1.106	1.709	0.937	1.327	1.068	0.976	0.731	0.643	0.576	0.793	0.721	0.456	0.852	0.591	1.322	1.116	0.957	PREDICTED: pentatricopeptide repeat-containing protein At5g46460, mitochondrial-like
evm.TU.CHR1.2227	0.554	2.379	1.011	1.083	1.534	1.19	1.088	1.322	0.279	0.21	0.412	0.555	0.431	0.563	0	0.972	1.105	2.309	hypothetical protein TEA_023117
evm.TU.CHR8.1526	22.49	37.109	36.332	29.534	22.96	25.851	20.42	14.8	13.341	10.76	21.757	12.193	17.407	14.222	14.912	61.701	10.109	12.864	late embryogenesis abundant protein Lea5-like
evm.TU.CHR4.1304	11.373	11.963	12.923	11.039	11.501	10.71	7.439	12.401	7.034	5.471	6.652	4.895	4.917	5.18	4.531	4.749	7.923	7.441	hypothetical protein F0562_019420
evm.TU.CHR8.743	1.168	0.464	0.406	0.38	0.539	0.836	0.509	0.387	0.294	0.221	0.097	0.39	0.303	0	0.192	0.39	0.097	0.406	hypothetical protein F0562_021153
evm.TU.CHR9.726	22.443	25.548	31.98	30.135	21.117	25.631	15.675	15.565	19.502	14.064	8.912	14.696	14.103	11.073	10.805	27.149	8.246	8.8	Repressor of RNA polymerase III transcription like
evm.TU.CHR17.570	25.454	41.576	34.632	42.712	42.381	43.687	52.135	59.476	61.086	97.074	70.417	97.237	86.991	85.171	86.366	70.826	53.539	53.058	protein ACTIVITY OF BC1 COMPLEX KINASE 7, chloroplastic isoform X1
evm.TU.CHR5.2005	7.02	8.291	8.094	5.334	7.367	4.96	12.504	10.953	12.207	18.976	20.407	22.631	22.391	26.428	25.866	10.123	14.664	16.788	protein WHAT'S THIS FACTOR 1 homolog
evm.TU.CHR2.604	15.967	10.578	14.799	6.932	13.093	8.462	6.769	7.579	7.801	8.237	6.378	6	3.912	7.428	8.75	11.778	11.276	6.236	hypothetical protein A4A49_36409
evm.TU.CHR8.1405	3.184	6.635	4.544	4.748	4.406	2.878	2.266	1.798	3.369	1.779	2.078	2.771	2.435	1.786	2.397	2.939	2.005	2.444	unnamed protein product, partial
evm.TU.CHR1.1931	8.498	6.329	6.763	8.156	8.115	7.609	3.966	5.807	3.446	3.164	2.735	4.109	3.017	3.481	2.941	3.287	4.236	4.969	hypothetical protein MIMGU_mgv1a022201mg
evm.TU.CHR4.913	3.492	3.679	2.807	1.492	2.685	2.776	3.553	3.817	2.559	7.445	5.844	7.656	7.927	5.908	7.32	2.041	6.528	5.607	VQ motif-containing protein 4-like
evm.TU.CHR9.750	0	0.234	0	0.719	0	0	0.107	0.293	0.493	1.116	0.365	0.738	1.146	0.249	0.484	0.123	0	0	hypothetical protein F0562_032552
evm.TU.CHR19.1122	0.431	0.617	0.449	0.842	0.596	0	0.94	1.37	0.65	1.143	1.709	1.295	4.918	3.062	1.063	0.648	0	0.898	photosystem I P700 chlorophyll a apoprotein A2
evm.TU.CTG001020_F_3.2	0.739	0.47	0.642	0.962	1.249	1.292	1.396	0.489	1.237	1.307	1.709	1.481	2.172	2.749	1.457	1.11	1.473	1.026	hypothetical protein F0562_021628
evm.TU.CHR3.1001	15.11	15.864	14.727	12.833	13.275	11.807	10.133	9.114	10.417	7.253	6.1	7.952	6.303	6.397	6.329	6.163	8.631	10.874	hypothetical protein F0562_030811
evm.TU.CHR19.180	18.795	19.455	20.212	17.58	20.869	18.13	34.436	24.331	33.978	39.268	42.285	42.054	61.867	55.869	49.109	18.202	22.806	22.903	probable plastid-lipid-associated protein 14, chloroplastic
evm.TU.CHR13.677	89.445	64.897	67.661	64.997	74.917	76.643	44.618	58.748	53.389	29.976	38.363	32.946	24.668	31.38	27.476	42.143	53.9	51.89	hypothetical protein F0562_024819
evm.TU.CHR2.2767	48.036	40.444	34.111	41.986	44.003	37.088	17.399	26.272	21.568	22.39	16.696	10.536	19.164	14.897	14.781	25.706	21.519	21.579	hypothetical protein F0562_005167
evm.TU.CHR4.2384	4.91	5.235	5.12	4.326	4.352	4.868	3.443	1.913	3.193	1.168	2.865	2.991	2.398	3.42	1.804	2.894	4.608	4.612	hypothetical protein F0562_021151
evm.TU.CHR1.1306	1.134	2.066	6.129	7.454	3.425	2.754	3.058	0.738	2.591	0.625	0.614	0.207	1.07	1.151	1.322	1.447	2.159	1.718	ethylene-responsive transcription factor 12
evm.TU.CHR17.741	5.18	4.616	3.72	3.533	3.697	2.657	2.43	1.981	2.554	2.63	1.212	1.959	1.775	1.538	2.121	2.889	2.631	2.799	putative pentatricopeptide repeat-containing protein At3g11460, mitochondrial
evm.TU.CHR20.1226	5.564	2.973	3.133	2.827	3.593	3.238	1.456	2.742	1.79	0.928	1.987	2.677	1.963	1.694	1.537	2.899	2.608	3.187	LOW QUALITY PROTEIN: glucan endo-1,3-beta-glucosidase 2-like
evm.TU.CHR2.3009	0.991	0.945	0.459	0.215	0.203	0.21	1.44	0.525	1.715	2.795	1.801	2.372	2.798	3.408	2.769	1.048	0.329	1.376	High affinity nitrate transporter 2.7 like
evm.TU.CHR17.682	12.81	9.49	11.694	14.118	10.476	8.371	17.803	13.241	21.695	30.804	15.869	24.312	24.637	24.578	24.07	10.11	16.936	14.221	hypothetical protein F0562_011129
evm.TU.CHR12.824	4.304	3.035	3.122	6.763	4.661	4.552	5.794	7.734	5.078	13.971	8.073	5.907	8.252	9.117	5.907	4.406	3.638	2.339	PREDICTED: uncharacterized protein LOC107803800
evm.TU.CHR16.646	0.177	0	0	0.345	0.326	0	0.925	0	0.355	0	1.577	1.416	1.65	0.359	0.697	0	0	0	_
evm.TU.CHR7.1018	18.09	18.185	15.372	17.988	20.624	20.708	6.358	17.297	6.947	7.737	7.819	8.983	5.715	6.358	4.421	19.156	11.091	14.285	UTP--glucose-1-phosphate uridylyltransferase like
evm.TU.CHR5.573	74.873	84.298	75.209	108.262	74.274	77.229	41.53	39.341	37.571	34.99	23.946	19.785	32.211	28.465	29.322	68.819	57.345	55.199	hypothetical protein F0562_029036
evm.TU.CHR12.650	2.501	4.533	2.521	5.253	2.269	4.493	1.818	2.253	1.676	1.201	0.827	1.587	1.211	1.354	1.11	2.13	1.247	1.606	hypothetical protein D5086_0000328140
evm.TU.CHR16.738	1.384	2.034	1.443	1.44	1.57	1.645	0.772	1.262	1.528	0.378	0.765	0.796	0.706	0.806	0.559	0.614	1.538	1.299	hypothetical protein F0562_007031
evm.TU.CHR16.1012	0	0.435	0	0	1.052	0	0.994	0.906	0.229	1.21	0.452	0.914	0.237	0.463	2.474	0	0.682	0.237	hypothetical protein MIMGU_mgv1a008386mg
evm.TU.CHR13.515	4.476	4.494	4.176	3.452	4.781	4.719	4.109	8.051	5.209	7.678	6.308	12.748	9.288	7.891	9.527	4.721	5.167	4.416	hypothetical protein F0562_023269
evm.TU.CHR4.1605	15.214	18.907	19.518	18.481	24.748	15.468	39.984	30.79	28.874	50.23	68.1	72.625	57.644	75.085	70.795	33.702	31.636	28.877	ferredoxin, root R-B1
evm.TU.CHR18.1203	9.986	11.603	10.813	8.629	8.858	11.235	22.108	15.976	18.529	25.717	22.219	22.195	23.778	20.922	21.847	15.138	12.764	12.8	hypothetical protein F0562_036186
evm.TU.CHR4.1665	4.226	2.973	4.006	3.128	3.545	4.683	2.569	2.511	2.789	1.294	0.635	1.497	1.462	1.907	1.684	3.251	3.873	3.735	hypothetical protein TEA_021982
evm.TU.CHR16.1037	7.782	5.314	6.321	8.803	6.424	6.486	8.645	9.116	9.633	16.89	12.918	11.986	13.43	15.716	18.909	12.642	11.925	10.75	bifunctional dTDP-4-dehydrorhamnose 3,5-epimerase/dTDP-4-dehydrorhamnose reductase
evm.TU.CHR3.110	8.988	7.922	7.437	10.116	9.283	8.574	16.871	14.754	12.765	17.7	16.375	17.427	20.072	15.47	13.492	15.762	8.085	8.343	hypothetical protein CK203_014640
evm.TU.CHR11.720	3.311	2.624	2.709	4.926	4.417	3.984	5.331	5.101	5.376	7.838	6.82	8.576	8.245	5.791	6.834	3.114	4.469	5.04	hypothetical protein TEA_011340
evm.TU.CHR1.1587	6.989	5.03	4.475	5.869	6.222	5.205	10.962	8.479	13.433	13.245	15.87	14.254	17.812	17.487	16.389	9.215	8.191	10.791	glucan endo-1,3-beta-glucosidase 5
evm.TU.CHR6.1653	7.814	11.02	8.857	13.608	12.537	12.316	11.853	9.992	5.464	5.666	4.38	2.383	5.641	3.449	2.681	5.447	4.404	4.246	hypothetical protein EZV62_021725
evm.TU.CHR17.487	8.015	6.242	10.746	20.934	7.395	8.27	7.276	3.381	8.878	3.968	3.731	4.098	2.546	3.321	2.905	8.196	4.567	3.918	hypothetical protein TEA_016924
evm.TU.CHR10.719	27.862	27.168	32.537	27.218	24.975	29.514	48.679	42.687	35.867	64.629	61.717	67.296	62.109	66.825	61.472	33.293	47.235	43.116	hypothetical protein CISIN_1g0277592mg
evm.TU.CHR14.709	1.322	1.597	3.216	1.205	0.65	1.849	0.845	4.833	3.985	0.735	0.612	0.706	0.457	0.626	0.608	2.472	1.23	0.459	Transcription factor MYB59
evm.TU.CHR11.1124	7.496	6.58	5.316	8.348	4.703	7.151	3.792	7.031	3.466	0.909	0.743	1.803	0.933	1.826	1.035	1.352	3.737	4.685	hypothetical protein F0562_033375
evm.TU.CHR2.2759	1.907	1.251	1.802	1.455	0.989	2.387	2.91	2.936	3.234	4.246	3.427	2.926	3.957	3.992	2.88	1.134	1.782	2.482	PI-PLC X domain-containing protein
evm.TU.CHR6.1815	50.19	38.923	40.858	37.45	33.946	31.503	30.549	27.534	18.647	27.135	13.971	14.735	18.292	17.191	15.719	28.002	34.692	32.39	Xyloglucan endotransglucosylase/hydrolase protein
evm.TU.CHR19.751	4.825	3.369	3.099	3.279	2.838	4.135	6.708	3.974	8.398	9.514	10.125	8.058	10.085	8.872	8.863	5.43	8.261	7.865	hypothetical protein F0562_026051
evm.TU.CHR18.681	16.38	10.293	13.878	12.617	17.291	20.734	26.925	20.72	24.379	40.714	22.806	29.359	36.854	38.211	36.279	34.171	20.651	24.77	purine permease 3-like
evm.TU.CHR2.2406	57.941	93.734	97.419	99.272	85.463	66.305	206.548	95.858	189.719	165.388	174.731	189.052	337.778	322.909	335.734	139.753	63.367	61.748	probable esterase KAI2
evm.TU.CHR3.2250	48.861	53.241	53.365	45.187	42.086	42.192	31.356	32.027	33.574	24.224	21.703	22.337	25.05	23.623	24.899	34.228	36.884	31.534	hypothetical protein F0562_030596
evm.TU.CHR20.808	1.57	0.878	1.298	1.216	0.649	1.859	1.747	1.549	2.394	2.668	2.738	3.255	2.696	3.132	2.937	1.682	1.619	1.297	hypothetical protein F0562_023445
evm.TU.CHR7.82	6.616	4.665	2.1	3.934	3.052	3.018	2.76	2.286	2.458	2.29	2.282	2.018	2.388	0.876	1.135	2.594	2.151	1.947	uncharacterized protein LOC113751508 isoform X2
evm.TU.CHR13.720	0	0	0	1.03	0	0	0.46	0	1.06	1.999	0	0	1.642	0	1.04	0	1.052	0	_
evm.TU.CHR20.527	15.958	16.215	16.28	16.899	20.069	21.247	36.89	18.7	28.776	36.685	38.774	38.964	50.754	58.738	55.418	24.009	13.195	14.549	hypothetical protein DVH24_000576
evm.TU.CHR12.744	0.564	0.538	0.448	0.945	0.793	0.769	0.656	0.855	1.027	1.019	0.96	1.158	1.45	0.873	1.114	0.566	0.509	0.756	LRR receptor-like serine/threonine-protein kinase GSO2
evm.TU.CHR2.677	0	0.475	2.076	1.458	0	0	0.434	0	0.5	0	0	0	0	0	0	0.499	1.985	1.555	cyclin-dependent protein kinase inhibitor SMR4-like
evm.TU.CHR16.418	0.512	0	0	1.501	0.945	0.488	0.893	0	0.515	1.165	1.016	1.026	2.125	2.599	0	1.539	0.511	0.533	_
evm.TU.CHR11.431	0.708	0.506	1.476	0.346	0.653	0.844	1.543	0.703	0.178	5.232	0.527	3.015	2.571	1.796	1.92	2.483	2.117	0.737	hypothetical protein F0562_027549
evm.TU.CHR5.849	1.741	3.085	2.438	1.895	3.671	4.318	1.692	2.53	1.95	2.036	0.691	0.847	0.981	0.606	0.736	2.193	2.033	2.849	uncharacterized protein LOC18774725
evm.TU.CHR19.1261	7.703	6.425	5.187	11.482	8.041	10.036	12.67	11.827	14.114	13.948	14.844	18.175	14.799	14.79	16.023	7.19	7.681	6.923	hypothetical protein F0562_026847
evm.TU.CHR8.352	79.602	65.867	79.617	140.448	131.886	129.012	37.193	55.847	37.555	27.092	22.959	29.305	13.485	13.604	11.218	44.361	34.824	42.298	hypothetical protein E3N88_37745
evm.TU.CHR4.857	0.821	0.392	1.284	0.561	0.227	0.783	0.501	0.457	0.33	0.187	0.407	0.329	0.085	0.333	0.162	0.576	0.327	0.342	unnamed protein product
evm.TU.CHR1.2577	10.298	8.131	3.703	7.111	8.845	10.671	12.699	10.444	11.957	15.613	16.729	29.36	17.871	17.482	14.888	4.27	7.258	12.575	14 kDa proline-rich protein DC2.15-like
evm.TU.CHR11.66	16.773	21.697	19.989	20.75	22.556	18.674	29.188	22.985	30.125	40.885	37.298	45.137	44.923	48.563	43.789	29.18	24.539	26.056	hypothetical protein F0562_036173
evm.TU.CHR1.599	6.651	4.164	4.551	2.233	2.301	2.974	2.9	2.643	2.716	1.576	3.71	1.666	1.294	1.688	2.46	3.124	3.73	1.082	_
evm.TU.CHR4.1686	1.459	0.773	0.507	2.058	1.346	2.01	0.848	1.932	1.466	3.809	1.447	1.137	2.859	1.152	1.919	1.299	2.424	0.844	_
evm.TU.CHR7.1048_evm.TU.CHR7.1049	46.67	31.112	34.325	33.905	42.894	25.363	84.989	64.892	67.18	72.378	85.298	75.734	84.939	85.839	89.362	42.042	47.925	43.559	cold-responsive protein kinase 1-like
evm.TU.CHR5.102	120.683	312.849	186.068	384.42	152.621	604.838	145.63	45.462	151.096	89.682	55.199	89.412	144.09	83.609	72.974	622.615	86.864	64.957	peptidyl-prolyl cis-trans isomerase 1
evm.TU.CHR14.1003	10.306	12.039	10.527	12.327	7.955	13.843	22.563	14.377	25.367	26.625	23.988	24.239	30.771	24.338	26.556	17.493	14.259	22.562	PREDICTED: disulfide-isomerase LQY1
evm.TU.CHR3.2175	4.476	4.602	5.754	2.752	3.346	3.497	3.366	2.852	3.568	1.55	1.99	2.05	2.683	2.193	1.675	4.176	2.039	1.728	hypothetical protein F0562_030441
evm.TU.CHR10.915	1.692	1.583	1.764	1.154	0.795	1.096	1.03	1.091	0.834	0.532	0.633	0.864	0.861	0.81	0.819	0.832	0.891	1.163	Pentatricopeptide repeat-containing protein
evm.TU.CHR3.2130	7.622	5.555	5.973	3.792	4.149	5.916	11.686	9.746	15.084	15.288	12.208	20.259	21.418	19.847	21.202	14.327	11.234	10.207	hypothetical protein F0562_030355
evm.TU.CHR17.787	1.694	1.689	2.248	2.482	2.059	2.717	0.604	1.774	1.547	0.292	0.153	0.309	0.16	0.078	0.152	2.7	0.691	0.962	hypothetical protein F0562_008356
evm.TU.CHR10.759	1.318	0.252	0.275	0	0.73	1.258	1.38	1.677	0.795	0.6	2.354	1.85	1.368	2.141	2.081	0.528	1.84	1.098	PREDICTED: cytochrome P450 CYP72A219-like isoform X2
evm.TU.CHR14.1096	1.705	2.259	1.926	1.249	1.573	1.084	0.661	0.979	1.714	0.79	0.658	0.854	0.786	1.538	0.561	1.234	1.228	1.233	hypothetical protein F0562_001239
evm.TU.CHR6.1315	15.652	14.132	14.937	17.065	19.597	22.063	22.062	24.993	27.812	34.324	25.364	30.951	37.703	36.103	34.671	24.857	19.437	20.522	hypothetical protein F0562_020428
evm.TU.CHR19.10	47.177	50.782	49.195	71.079	65.137	64.379	92.732	87.9	103.407	93.734	110.494	124.516	102.997	108.622	114.287	60.6	48.729	52.286	hypothetical protein F0562_026847
evm.TU.CHR5.2060	1.278	1.689	0.615	0.768	0.454	0.657	0.343	0.782	0.791	0.373	0.293	0.591	0.102	0.499	0.194	0.394	2.255	2.867	hypothetical protein C3L33_04948, partial
evm.TU.CHR16.942	4.299	4.486	3.596	3.762	4.545	2.777	5.195	6.55	6.256	9.302	6.396	12.073	8.55	9.319	9.63	3.725	5.938	5.597	hypothetical protein F0562_012891
evm.TU.CHR11.148	80.687	48.802	42.343	36.577	55.95	77.976	44.156	28.085	21.732	14.791	19.352	13.741	21.341	13.918	20.809	19.025	70.458	56.023	hypothetical protein EZV62_021233
evm.TU.CHR4.2031	0.869	0.691	1.007	0.377	0.534	0.368	0.589	0.767	0.679	0.11	0.287	0.097	0.1	0.196	0.238	0.387	1.299	1.106	hypothetical protein F0562_001095
evm.TU.CHR18.560	193.474	221.586	214.602	170.157	166.54	197.119	148.458	153.73	142.381	125.334	107.062	74.263	107.822	86.531	98.655	125.065	193.459	174.374	PREDICTED: peroxidase 12
evm.TU.CHR2.368	1.632	2.669	1.702	2.126	2.581	1.26	1.22	0.988	1.015	0.884	1.233	0.779	0.645	1.104	0.843	0.779	2.015	2.914	hypothetical protein F0562_026490
evm.TU.CHR13.492	1.787	1.704	1.863	2.133	0.916	1.326	0.866	1.104	0.599	0	0	0.796	0.824	0.403	0.196	1.989	1.583	0.827	_
evm.TU.CHR13.985	1.408	1.927	1.851	2.93	1.355	1.927	1.655	2.043	0.738	6.541	2.003	2.085	4.255	3.541	5.856	3.25	2.38	2.358	hypothetical protein F0562_025061
evm.TU.CHR17.653	12.72	16.11	17.457	29.994	18.142	27.406	8.99	8.658	7.348	8.202	5.438	8.572	6.524	5.417	2.524	16.556	13.193	9.365	probable tyrosine-protein phosphatase DSP4 isoform X3
evm.TU.CHR1.207	8.109	8.565	3.02	7.922	1.87	1.381	8.336	6.446	7.86	3.074	4.021	1.741	2.705	2.646	2.571	10.738	3.176	3.016	RNA-binding protein 2-like isoform X2
evm.TU.CHR1.2370	0	0	1.332	0	0.393	0	0.186	0	0.214	0	0	0	0	0	0	0	0.212	0	hypothetical protein DKX38_010525
evm.TU.CHR17.362	2.822	1.639	2.175	3.595	3.282	2.458	3.638	3.559	5.549	5.952	4.502	4.611	4.71	5.106	4.538	5.655	3.425	3.642	hypothetical protein TEA_000694
evm.TU.CHR15.1116	0.303	0.144	0.474	0.296	0.14	1.445	1.189	0.241	0.457	0.23	1.802	1.366	0.471	0.769	1.344	0.152	0.906	0.946	_
evm.TU.CHR20.27	0.679	2.269	0	1.328	0.313	0	1.185	0.54	0	0	0	0.34	0.353	0	0	0.34	0	2.831	_
evm.TU.CHR4.817	1.476	0.507	0.431	0.577	0.708	0.451	0.927	1.971	1.187	1.074	1.816	1.953	1.593	1.858	1.573	0.71	2.061	1.722	hypothetical protein F0562_009024
evm.TU.CHR17.696	0	1.341	0.209	0.883	0.648	1.149	0.088	0	0.504	0	0.1	0.201	0.104	0.102	0.099	0.402	0.2	0.836	hypothetical protein F0562_011118
evm.TU.CHR3.1038	122.79	140.998	147.352	141.704	141.268	127.514	78.499	99.434	70.327	78.059	52.457	70.988	43.293	38.475	43.148	80.009	71.129	66.945	hypothetical protein CICLE_v10009186mg
evm.TU.CHR19.210	34.813	40.131	39.094	48.505	44.366	36.083	58.099	53.125	62.691	83.483	90.3	95.271	102.928	108.278	103.243	64.851	50.396	53.224	hypothetical protein TEA_023257
evm.TU.CHR5.392	1.591	1.802	1.348	1.069	1.101	0.664	0.781	0.316	1.299	0.075	0.493	0.797	0.929	0.606	0.49	0.996	0.793	0.829	Thymocyte nuclear protein
evm.TU.CHR17.740	4.217	3.912	3.644	3.033	3.242	2.775	2.146	1.986	2.414	1.939	1.549	1.859	1.459	1.486	1.83	2.896	1.849	1.911	beta-amylase isoform X2
evm.TU.CHR8.1336	0.294	0.281	1.073	0.144	0.271	0	0.128	0.117	0.148	2.675	1.458	2.357	0	0.298	0	0	0.586	0	calmodulin-like protein 8 isoform X1
evm.TU.CHR11.1221	9.705	10.562	8.694	11.884	9.521	14.995	16.869	23.685	14.906	24.66	20.402	23.287	22.126	19.008	17.394	14.998	14.242	11.246	F-box protein
evm.TU.CHR14.361	0.799	0.572	0.625	0.293	0.277	0.858	1.133	0.874	0.803	3.332	3.369	1.402	1.97	1.825	1.675	1.301	0.996	0.936	hypothetical protein TEA_006081
evm.TU.CHR11.445	68.946	81.585	90.93	117.934	99.545	99.459	46.723	60.762	43.25	38.097	35.025	34.303	23.453	27.465	23.957	67.675	115.167	105.136	squalene epoxidase 1
evm.TU.CHR5.84	7.563	10.116	12.008	4.493	7.083	6.562	15.348	23.624	15.7	19.793	26.687	21.482	21.967	22.453	22.87	12.53	22.661	18.367	hypothetical protein MIMGU_mgv1a006349mg
evm.TU.CHR20.746	12.117	12.355	13.541	11.6	10.891	11.162	20.562	18.766	21.566	27.214	27.582	23.278	26.948	26.996	29.112	16.944	13.535	14.754	hypothetical protein F0562_035167
evm.TU.CHR9.787	1.297	0.574	1.111	0.407	1.239	0.618	0.283	0.773	0.698	0.281	0.505	0.65	0.481	0.376	0.183	0.975	0.139	0.434	Leucine-rich repeat receptor-like protein kinase
evm.TU.CHR3.192	2.008	0	0	0	1.111	0	0	0.638	0	0	0	0	0	0	0	0.805	0	0	hypothetical protein F0562_028489
evm.TU.CHR14.894	17.032	9.537	8.219	6.122	10.535	14.524	22.803	20.445	16.23	29.291	31.725	18.495	36.863	36.686	32.503	24.234	19.512	22.624	unnamed protein product, partial
evm.TU.CHR10.247	16.916	13.991	16.075	9.595	10.509	11.582	8.329	10.464	8.021	9.101	6.968	6.426	7.927	6.785	8.478	8.134	13.398	13.143	hypothetical protein F0562_034736
evm.TU.CHR15.560	1.202	0.746	0.815	0.587	0.721	0.344	0.944	0.669	0.544	2.826	0.954	2.591	2.184	1.709	2.966	1.024	1.978	1.44	PAN domain-containing protein At5g03700
evm.TU.CTG001500_F_3.11	75.739	85.799	93.159	72.577	81.636	61.303	42.704	66.35	29.732	37.309	36.335	26.493	23.286	24.074	26.162	64.227	28.986	39.573	hypothetical protein F0562_019693
evm.TU.CHR3.822	0	0	0	0.323	0	0.315	0	0.525	0.664	0.25	1.31	0.662	0	0.335	1.303	0.993	0.658	0	zinc finger protein, putative
evm.TU.CHR6.1422	4.889	4.77	3.65	2.931	3.844	3.604	2.617	2.694	2.289	1.895	1.598	1.336	2.421	1.297	1.699	2.951	2.382	2.604	hypothetical protein TEA_010441
evm.TU.CHR19.247	14.599	14.719	12.983	18.983	15.495	21.099	24.572	18.357	22.918	35.754	35.204	31.658	36.68	33.107	28.85	17.222	21.322	26.646	hypothetical protein F0562_026630
evm.TU.CHR9.254	4.701	4.218	5.778	5.139	6.506	4.485	6.931	6.183	9.957	11.582	5.939	12.956	16.957	14.771	12.587	9.815	6.975	7.344	PREDICTED: BTB/POZ domain-containing protein At3g19850-like
evm.TU.CHR3.851	10.296	5.512	6.797	4.704	3.895	2.826	3.812	5.005	3.127	3.201	3.306	2.672	4.919	2.782	3.434	6.829	8.198	6.635	hypothetical protein TEA_013816
evm.TU.CHR13.75	0.33	0	0.861	0.161	0.305	0.473	0.864	0.656	1.494	1.377	0.819	2.151	1.542	1.844	0.814	1.489	0	1.032	uncharacterized protein LOC110634247
evm.TU.CHR10.346	3.212	4.443	2.01	2.51	3.26	1.072	1.961	1.021	2.26	1.096	1.274	1.449	1.5	1.467	1.267	1.931	1.761	1.505	DNA-directed RNA polymerase III subunit rpc9-like
evm.TU.CHR4.104	0.808	1.371	1.499	0.878	1.409	1.371	0.157	0.5	1.354	0.204	0.445	0.72	0.746	0.091	0.709	0.81	0.806	0.655	hypothetical protein EZV62_009288
evm.TU.CHR4.219	1.298	0.7	1.413	1.489	1.666	1.346	1.28	1.436	2.61	3.166	2.687	2.885	1.816	2.636	2.506	2.319	2.532	1.764	hypothetical protein F0562_010115
evm.TU.CHR14.955	58.749	39.936	37.75	65.816	50.221	42.589	23.27	38.415	22.662	14.232	21.115	17.915	9.787	11.033	9.57	41.949	25.884	19.741	protein FAF-like, chloroplastic
evm.TU.CHR12.920	22.392	24.25	24.451	21.358	21.455	20.444	44.424	34.336	50.807	47.789	54.137	56.678	63.92	65.261	62.71	31.924	26.398	30.177	transcription termination factor MTERF5, chloroplastic-like
evm.TU.CHR13.743	1.183	0.961	1.142	1.712	1.616	2.215	1.49	1.219	1.013	0.365	0.304	0.79	0.773	0.4	0.389	0.219	1.004	0.684	hypothetical protein TEA_021762
evm.TU.CHR14.783	1.686	1.101	1.249	0.824	0.778	1.058	0.658	2.328	0.937	0.841	0.572	0.222	0.783	0.36	0.481	0.8	0.708	0.97	hypothetical protein F0562_002106
evm.TU.CHR19.818	6.126	7.849	7.703	4.87	5.042	4.354	13.357	7.447	7.002	12.429	14.95	16.551	18.695	20.727	17.951	11.314	11.138	9.007	uncharacterized protein LOC114285083
evm.TU.CHR3.481	1.291	0.821	0.673	1.051	1.39	1.745	1.877	1.369	1.947	1.632	3.309	2.588	3.685	0.874	2.017	1.402	3.004	0.672	_
evm.TU.CHR2.2656	1.517	2.316	3.059	3.458	1.4	2.316	0.97	1.528	0.915	1.763	0.301	0.405	1.05	1.129	0.898	9.325	1.21	1.369	unnamed protein product
evm.TU.CHR16.1220	1.183	1.539	1.57	1.839	0.794	1.693	1.032	1.111	1.351	0.693	0.587	0.485	0.502	0.382	0.849	0.485	1.394	2.745	hypothetical protein F0562_035533
evm.TU.CHR8.1366	2.809	3.641	3.592	2.848	2.983	2.022	4.761	3.539	9.642	10.566	5.519	9.029	19.303	15.387	14.9	5.736	3.858	4.416	hypothetical protein F0562_034983
evm.TU.CHR9.107	1.683	1.376	0	0.235	0.222	0.917	0.629	0.191	0.242	0	0.238	0.482	0.249	0.244	0.237	0.963	0.24	0.501	hypothetical protein F0562_033106
evm.TU.CHR18.1041	4.766	5.436	5.306	2.661	5.124	4.307	3.125	5.412	3.386	2.445	2.31	2.622	1.748	1.782	1.909	1.795	3.894	3.546	hypothetical protein F0562_036075
evm.TU.CHR1.1854	2	2.78	2.562	1.34	1.423	1.472	1.695	1.136	0.976	1.17	0.793	0.687	1.72	1.044	0.846	1.775	2.165	1.845	PREDICTED: phosphatidylinositol/phosphatidylcholine transfer protein SFH11 isoform X2
evm.TU.CHR19.100	13.446	24.488	21.311	18.628	11.502	16.791	9.595	14.418	11.942	7.561	9.504	11.662	8.473	7.097	8.247	14.16	9.652	9.064	EF-Hand 1, calcium-binding site protein
evm.TU.CHR5.826	2.061	2.809	1.842	0.575	0	2.809	2.054	0.936	0.296	1.339	0.292	0.295	0.306	0.299	0.581	1.18	0.587	1.227	uncharacterized protein LOC115680479
evm.TU.CHR9.638	0.87	1.162	0	1.36	1.124	1.494	2.277	0.415	1.05	1.056	1.899	1.744	1.987	1.237	1.717	2.093	1.388	0.544	hypothetical protein F0562_002386
evm.TU.CHR10.1147	2.909	1.464	1.095	1.342	0.969	1.773	1.127	1.349	0.568	0.429	1.202	0.729	0.587	1.066	0.398	0.891	0.886	1.094	fructokinase-2
evm.TU.CHR17.636	6.636	8.186	5.667	5.812	5.858	7.858	10.178	7.275	8.567	14.223	16.85	10.778	22.081	19.685	21.5	7.452	8.156	8.401	hypothetical protein F0562_011196
evm.TU.CHR11.1073	14.42	16.531	16.916	17.949	19.58	19.081	24.596	22.323	28.812	32.265	32.755	35.08	30.71	32.226	34.931	24.123	29.219	31.491	putative LOV domain-containing protein
evm.TU.CHR7.759	3.311	3.851	3.301	2.44	3.67	6.76	2.128	4.94	3.328	2.025	1.066	1.834	1.808	0.914	0.888	1.31	3.127	3.327	hypothetical protein F0562_003696
evm.TU.CHR16.1152	2.417	0.769	2.614	1.487	2.147	2.05	1.796	2.704	3.239	5.904	3.019	4.217	4.087	4.18	3.886	1.794	3.838	2.891	unnamed protein product, partial
evm.TU.CHR9.982	6.408	5.601	5.863	4.564	4.806	4.101	3.245	3.056	4.155	3.103	1.968	2.983	3.389	2.56	2.814	4.599	3.174	3.703	PREDICTED: uncharacterized protein LOC104221277
evm.TU.CHR7.484	2.4	2.565	3.204	2.251	1.594	1.465	2.094	1.526	1.158	1.237	1.714	0.77	0.897	0.877	1.326	1.443	2.585	1.7	uncharacterized protein LOC114257269
evm.TU.CHR11.1614	34.043	40.841	39.12	33.534	37.079	36.602	21.251	23.756	24.432	18.556	17.446	18.485	16.008	20.052	16.454	24.473	25.655	29.764	putative alpha-galactosidase
evm.TU.CHR13.679	4.757	3.876	4.236	6.057	4.636	4.997	2.471	3.187	2.74	2.269	1.325	1.768	1.553	1.248	1.635	3.91	2.452	2.171	PREDICTED: pentatricopeptide repeat-containing protein At3g62890-like
evm.TU.CHR20.243	15.24	14.296	12.962	20.128	18.694	15.919	8.02	14.212	10.611	6.906	6.671	6.655	4.506	3.543	3.527	8.532	13.667	11.616	hypothetical protein F0562_023192
evm.TU.CHR16.1159	27.915	21.231	16.895	14.684	23.412	11.732	13.11	18.62	6.671	8.139	5.808	11.347	9.318	8.124	8.666	18.975	11.483	11.792	dirigent protein 6-like
evm.TU.CHR7.1361	2.689	3.185	2.418	2.627	2.139	2.123	1.213	1.769	1.771	2.179	0.92	1.022	2.021	1.6	2.744	1.394	0.74	1.256	PREDICTED: NADPH-dependent 1-acyldihydroxyacetone phosphate reductase
evm.TU.CHR2.77	2.023	0.965	0.738	1.383	0.746	1.061	0.618	0.482	0.712	0.153	0.502	0.811	0.525	0.205	1.098	0.507	0.101	0.105	hypothetical protein POPTR_012G022400
evm.TU.CHR6.1766	2.921	3.387	2.866	1.678	2.536	1.475	2.397	1.366	1.784	1.216	1.817	1.32	2.317	2.5	1.864	1.033	1.085	0.895	pentatricopeptide repeat-containing protein At1g63330-like
evm.TU.CHR16.551	0.778	1.236	0.811	0.253	0.797	0.659	0.527	0.618	0.608	0.196	0.428	0.519	0.538	0.614	0.597	0.087	0	0.36	U-box domain-containing protein 25
evm.TU.CHR3.2185	0.714	0.567	0.496	0.581	0.878	1.362	0.83	1.04	1.435	1.623	1.416	0.596	0.988	0.483	1.174	1.788	2.728	1.859	hypothetical protein F0562_030410
evm.TU.CHR2.839	19.087	16.43	15.442	10.251	15.247	9.976	11.353	10.085	9.886	7.179	8.413	6.706	10.092	9.056	8.152	9.087	4.156	2.818	hypothetical protein TEA_003065
evm.TU.CHR12.44	18.032	21.383	23.723	19.838	15.625	14.308	11.759	15.739	14.906	7.09	12.869	8.191	12.678	9.751	10.556	4.644	6.049	5.967	thylakoid lumenal 15.0 kDa protein 2, chloroplastic
evm.TU.CHR17.837	0.397	1.419	0.62	0.581	0.274	0.378	0.086	0.709	0.698	0.376	0	0.099	0.72	0.302	0.685	0.199	0.099	0.103	hypothetical protein TEA_020153
evm.TU.CHR12.474	0	0.318	0.347	0.975	0.307	0.317	0.29	0.926	0	0.883	0.495	1.334	0	0.338	0.164	0.834	2.157	1.386	hypothetical protein BC332_13939
evm.TU.CHR3.2090	69.177	77.342	71.018	65.594	49.066	45.697	37.142	44.329	33.336	33.065	29.194	22.43	42.31	32.504	37.344	29.054	13.993	15.771	Sugar transport protein
evm.TU.CHR20.990	1.656	1.317	0	0.27	0.509	1.317	0.241	1.097	0	0.209	0.274	0	0.573	1.401	0.272	0	0.275	0	_
evm.TU.CHR10.504	16.427	22.449	23.495	17.674	14.029	13.765	14.715	13.146	17.18	10.77	12.88	7.342	16.7	13.858	12.81	11.679	9.407	8.554	chromatin modification-related protein MEAF6
evm.TU.CHR1.2276	1.479	0.941	2.742	1.284	3.79	4.076	0.86	0.523	4.79	0.623	0.163	1.318	1.876	0.834	0.973	1.482	0.164	0.171	hypothetical protein F0562_011770
evm.TU.CHR9.287	4.001	4.9	5.916	2.334	2.644	2.45	2.813	1.092	3.781	2.535	1.777	2.155	2.85	2.788	2.828	2.513	2.798	1.741	hypothetical protein F0562_033576
evm.TU.CHR3.2415	4.097	1.368	0.748	1.051	0.283	2.198	2.546	0.366	3.912	0.155	0.711	0.103	1.328	0.728	1.717	0.308	0.102	0.053	hypothetical protein F0562_029833
evm.TU.CHR1.149	1.028	0.568	0.677	0.423	0.499	0.619	0.66	0.387	0.652	0.369	0.268	0.379	0.449	0.165	0.48	0.325	0.108	0.394	Ankyrin repeat-containing protein
evm.TU.CHR9.1097	24.793	35.399	35.541	28.211	21.84	26.748	22.308	24.912	28.97	14.806	15.153	13.517	31.94	23.974	26.113	8.861	5.524	6.12	dnaJ homolog subfamily B member 1-like
evm.TU.CHR1.2407	73.419	95.231	86.517	75.783	63.639	67.144	47.965	61.26	62.05	37.175	46.798	37.493	50.012	42.252	52.697	42.162	26.436	26.152	PPR_1 domain-containing protein/PPR_2 domain-containing protein/PPR_3 domain-containing protein
evm.TU.CHR6.359	14.935	23.109	19.562	14.679	18.651	19.98	10.881	14.404	13.821	8.56	9.303	7.94	15.024	15.345	14.193	8.669	4.086	3.604	PsbP domain-containing protein 7, chloroplastic
evm.TU.CHR9.703	11.404	9.158	7.742	7.213	4.655	6.339	4.258	3.75	6.267	4.54	5.086	3.577	8.258	6.829	6.07	4.357	3.313	4.785	auxin efflux carrier component 3-like
evm.TU.CHR2.3168	3.266	2.833	6.502	3.481	2.191	1.699	2.849	2.832	2.089	1.125	0.294	2.976	4.93	1.808	4.686	0.298	2.368	2.474	hypothetical protein FH972_007189
evm.TU.CHR8.1024	1.884	1.798	4.421	2.761	0.435	1.798	0	1.872	2.841	0.714	0.467	0	3.911	1.913	1.394	0	0	0.491	probable RNA polymerase II transcription factor B subunit 1-1 isoform X2
evm.TU.CHR13.509	68.734	96.498	81.543	54.549	53.588	54.734	40.345	45.513	54.222	38.831	32.149	41.022	76.723	58.843	68.153	37.462	17.811	19.714	PREDICTED: nuclear transcription factor Y subunit C-1 isoform X2
evm.TU.CHR3.2001	2.141	2.171	1.745	2.876	1.852	1.085	1.167	0.851	1.345	0.355	1.128	0.671	2.708	1.698	1.386	0.671	0.801	1.115	protein kinase PINOID 2
evm.TU.CHR1.888	0.902	0.478	0.522	1.468	1.294	1.051	0.699	2.389	0.101	4.405	1.192	3.615	0.624	1.525	0.988	1.305	1.798	0.939	hypothetical protein F0562_013689
evm.TU.CHR8.294	7.429	5.775	8.823	4.502	4.506	4.068	9.179	6.616	5.047	4.119	3.07	2.551	6.709	4.12	4.614	6.273	1.235	2.507	PREDICTED: lysine histidine transporter-like 6
evm.TU.CHR6.787	28.681	20.811	22.578	12.786	15.802	13.487	13.036	16.376	15.51	10.534	11.138	10.688	14.922	16.074	14.107	11.578	8.7	8.583	PREDICTED: uncharacterized protein LOC107788246
evm.TU.CHR11.1641	0.988	0.884	0.709	1.328	1.824	1.296	1.131	1.227	1.801	2.716	2.022	1.362	1.795	1.379	1.401	2.043	2.525	3.538	uncharacterized protein LOC114315240
evm.TU.CHR4.2486	1.471	1.16	0.334	0.437	0.708	0.976	0.335	0.915	0.643	0.339	0.571	0.128	0.597	0.649	0.694	0.256	0.064	0.333	Basic 7S globulin
evm.TU.CHR15.1008	172.826	120.911	128.426	173.374	199.302	188.771	342.244	235.3	195.752	346.555	374.398	460.259	199.315	253.792	241.398	157.518	408.84	432.08	heat shock cognate 70 kDa protein 2
evm.TU.CHR2.3070	7.503	8.85	4.979	12.661	11.453	15.226	4.878	13.338	6.719	22.544	9.336	22.285	6.229	7.893	8.209	14.218	28.02	25.291	UPF0711 protein like
evm.TU.CHR11.1245	1.005	0.959	0.524	0.491	1.236	0.799	1.022	2.263	1.683	0.889	3.322	2.517	0.348	2.55	2.313	1.678	21.538	14.127	unnamed protein product, partial
evm.TU.CHR2.1393	5.941	3.878	1.63	1.527	2.019	3.579	0.545	2.485	2.514	1.659	0.93	0.627	1.298	3.174	4.01	0.94	0.935	2.28	hypothetical protein F0562_023054
evm.TU.CHR6.522	5.411	2.429	7.634	4.975	4.699	3.644	4.72	5.313	3.519	1.207	2.21	1.595	2.973	3.554	1.884	3.19	0.952	1.658	_
evm.TU.CHR18.622	401.667	331.776	354.378	376.043	375.394	316.141	292.716	214.211	297.634	165.788	208.172	144.581	234.018	212.846	243.391	151.989	55.137	61.086	hypothetical protein F0562_035635
evm.TU.CHR2.221	23.779	26.679	28.113	35.662	40.012	32.747	52.141	52.044	48.642	81.242	53.81	52.192	49.522	59.833	44.931	60.243	86.152	78.831	fructokinase, putative
evm.TU.CHR11.845	8.409	8.056	6.779	17.017	13.756	15.707	10.046	9.352	11.009	3.911	4.836	2.691	5.353	4.376	5.333	4.709	1.55	2.061	hypothetical protein F0562_002808
evm.TU.CHR9.450	0.579	1.215	1.509	0.848	0.748	0.828	0.555	1.012	1.396	0.307	0.23	0.812	0.481	0.881	0.742	0.812	0.231	0.543	hypothetical protein F0562_032373
evm.TU.CHR9.981	3.88	3.983	3.893	8.013	5.347	5.951	3.984	5.7	5.628	8.452	4.92	10.387	5.454	7.08	4.652	22.445	6.073	4.4	hypothetical protein F0562_032983
evm.TU.CHR14.990	94.693	75.058	85.408	99.803	101.889	120.571	162.95	153.585	111.546	192.44	192.769	275.522	100.702	144.147	121.228	147.361	308.807	315.705	hypothetical protein VITISV_030671
evm.TU.CHR4.379	12.192	12.708	10.006	5.073	4.27	8.292	5.612	5.743	6.581	2.139	3.471	2.263	6.091	4.584	7.015	3.394	4.052	3.762	hypothetical protein CUMW_002670
evm.TU.CHR8.1364	0.097	1.289	0.403	0.66	0.802	0.737	0.337	1.228	0.776	3.147	0.67	0.484	0.801	0.588	0.286	1.258	1.155	1.307	hypothetical protein GOBAR_DD33354
evm.TU.CHR3.82	0.481	0.573	0.627	0.587	0.998	0.803	0.524	0.764	0.604	1.731	0.834	0.964	0.499	0.854	0.711	1.325	1.678	1.377	PREDICTED: calcium-transporting ATPase 12, plasma membrane-type-like
evm.TU.CHR7.609	25.647	21.8	22.761	15.459	17.494	21.082	15.468	14.314	17.551	11.169	12.109	8.066	14.864	12.186	17.696	8.271	7.005	8.951	caffeoylshikimate esterase-like
evm.TU.CHR17.1014	0.308	0.118	0	0	0.341	0	0.215	0	0.062	3.875	0.244	2.963	0	0	0.122	1.481	2.518	1.155	aromatic amino acid aminotransferase 2
evm.TU.CHR5.1906	3.624	4.276	3.381	2.282	2.947	2.047	1.58	2.502	2.013	1.627	1.608	1.625	1.979	1.742	2.07	1.72	1.854	1.639	pentatricopeptide repeat-containing protein At1g11290, chloroplastic-like
evm.TU.CHR6.1929	24.775	34.347	30.74	22.181	22.278	21.54	15.7	14.109	21.497	12.124	13.996	13.2	17.638	19.482	17.51	13.828	11.194	10.779	Pentatricopeptide repeat-containing protein
evm.TU.CHR6.1441	0.868	0.591	0.517	0.363	0.114	1.301	0.433	1.675	1.246	1.222	2.459	0.621	0.901	0.378	0.856	2.236	2.225	1.549	PREDICTED: auxin response factor 18
evm.TU.CHR13.1056	0.33	0.945	2.41	0	0.609	0.63	0.288	0.262	0.664	0	0	0	1.713	0.335	0.651	0.662	0	0.344	_
evm.TU.CHR2.2612	12.507	13.301	10.369	11.016	9.741	13.104	7.779	11	8.758	6.061	5.795	4.931	5.851	9.365	6.472	4.417	5.724	5.552	hypothetical protein TEA_030023
evm.TU.CHR9.1202	19.576	36.701	29.829	34.616	18.41	19.76	24.817	17.008	30.811	13.574	16.405	9.581	39.13	25.186	31.362	15.891	3.48	1.818	hypothetical protein F0562_034266
evm.TU.CHR11.618	4.13	4.597	1.675	1.569	2.54	2.626	4.803	8.936	6.457	9.392	12.515	9.427	6.666	9.782	3.848	1.15	2.288	0.717	unnamed protein product
evm.TU.CHR4.1754	14.71	22.214	19.771	10.001	11.627	9.096	10.541	7.168	11.925	4.847	7.588	7.63	9.588	9.342	10.136	2.926	2.1	2.117	hypothetical protein F0562_021763
evm.TU.CHR7.162	2.993	3.807	4.681	6.01	9.587	5.631	3.771	8.525	3.677	8.256	6.349	8.998	2.847	3.882	4.511	10.497	32.494	22.772	cysteine-rich receptor-like protein kinase 42
evm.TU.CHR6.1568	24.496	33.365	28.537	25.824	19.95	19.455	12.552	13.04	18.4	10.175	11.722	13.04	20.93	19.226	21.001	11.059	7.621	7.339	hypothetical protein F0562_019201
evm.TU.CHR15.432	0.97	0.771	0.168	0.237	0.149	2.158	0.493	0.642	0.568	8.146	1.362	4.129	1.09	1.394	1.036	0.162	5.639	3.955	hypothetical protein F0562_017110
evm.TU.CHR6.1473	8.511	11.057	9.914	7.696	5.68	5.816	5.107	5.254	5.157	5.697	5.238	3.236	8.55	5.116	6.759	3.266	2.678	2.358	hypothetical protein F0562_015003
evm.TU.CHR3.1869	2.526	4.03	3.406	4.51	5.062	4.944	6.457	5.642	6.084	7.065	6.954	6.547	5.784	5.216	6.186	6.59	8.901	8.845	hypothetical protein F0562_009551
evm.TU.CHR11.224	2.096	4.665	5.099	5.63	4.35	1.166	4.417	1.804	3.335	1.456	0.52	2.8	5.255	3.368	7.235	1.575	0.348	0	protein RADIALIS-like 3
evm.TU.CHR8.457	9.124	13.978	11.254	6.825	8.033	9.202	7.594	8.123	6.97	5.059	4.913	4.18	7.899	5.822	5.863	5.277	1.871	1.683	hypothetical protein A4A49_08885
evm.TU.CHR2.198	8.922	2.967	3.243	3.318	4.493	3.319	7.924	8.751	3.373	13.372	23.177	76.739	3.015	5.608	4.643	11.77	22.81	23.103	heat shock protein 83
evm.TU.CHR11.548	41.043	48.651	45.763	30.118	36.194	30.027	26.552	25.277	30.468	16.365	26.795	15.74	27.162	23.619	27.034	14.055	12.889	13.329	zinc-finger homeodomain protein 1
evm.TU.CHR3.1700	43.153	37.576	40.008	42.922	25.986	23.277	26.62	38.854	42.112	14.81	25.212	19.972	35.334	20.389	30.03	8.098	9.622	12.666	hypothetical protein F0562_029947
evm.TU.CHR6.1267	0.269	0.599	0.748	0.701	0.414	0.428	1.408	0.57	0.901	1.428	1.423	0.899	0.744	0.819	0.885	0.809	2.057	1.401	hypothetical protein F0562_020485
evm.TU.CHR6.820	23.047	18.565	18.609	11.301	11.252	15.399	7.978	6.273	16.765	7.478	9.428	11.234	14.982	13.655	13.181	11.054	8.852	7.379	uncharacterized protein LOC111380480
evm.TU.CHR14.162	117.825	96.67	104.214	100.056	127.644	105.935	185.124	164.263	141.011	205.142	254.954	280.945	149.943	183.118	171.561	180.227	308.334	314.147	PREDICTED: peptidyl-prolyl cis-trans isomerase FKBP62-like
evm.TU.CHR5.79	45.217	61.774	54.617	40.295	37.479	42.466	33.397	35.818	36.374	28.141	26.938	23.009	47.889	38.157	40.382	36.733	14.821	15.076	hypothetical protein F0562_020448
evm.TU.CHR4.93	3.781	3.827	4.273	2.735	3.514	2.808	1.435	2.065	3.191	1.969	1.631	2.025	2.485	1.846	2.448	1.33	1.352	1.713	unnamed protein product
evm.TU.CHR7.1451	1.9	1.057	1.073	0.619	0.876	0.831	0.483	1.07	0.557	0.24	0.707	0.952	0.575	0.884	0.937	0.397	0.553	0.66	hypothetical protein DM860_016006
evm.TU.CHR16.632	6.865	7.04	7.158	10.897	13.246	12.114	9.979	9.094	8.624	17.172	11.12	14.733	11.041	15.794	11.455	7.853	19.734	22.044	Zinc transporter 4 like
evm.TU.CHR19.338	31.518	31.414	30.603	23.158	22.271	17.595	16.418	14.402	17.502	18.341	13.988	11.145	29.89	23.623	26.221	23.538	9.465	10.904	unnamed protein product
evm.TU.CHR8.1291	15.908	12.152	13.396	9.506	10.641	10.065	7.724	7.735	12.198	6.133	6.777	7.396	8.112	7.047	8.359	5.862	4.088	5.295	Pre-mRNA-splicing factor like
evm.TU.CHR15.259	0.855	1.087	1.783	1.113	2.103	1.631	1.74	0.906	0.859	4.104	1.978	2.856	0.591	4.049	2.249	1.142	2.273	5.342	hypothetical protein JCGZ_21034
evm.TU.CHR11.585	0.237	0.113	0.247	0.463	0.219	0.113	0	0.471	0.119	1.257	0	0.712	0.737	0.962	0.467	0.119	1.889	0.493	unnamed protein product, partial
evm.TU.CHR10.748	36.426	50.03	49.013	37.622	38.003	48.747	41.97	30.907	47.093	15.416	19.504	21.574	33.314	23.289	27.996	9.555	6.387	8.999	PREDICTED: protein PHR1-LIKE 2 isoform X1
evm.TU.CHR18.949	4.94	3.535	3.106	2.342	2.212	1.663	2.345	2.656	2.045	1.267	0.504	2.403	2.563	1.844	1.72	1.966	1.014	1.74	hypothetical protein F0562_027348
evm.TU.CHR12.570_evm.TU.CHR12.571	0.808	0	0.421	0.263	0.497	0.642	0.705	0	0.271	1.838	1.469	7.424	0	0.82	0	1.08	4.297	1.824	PREDICTED: 17.9 kDa class II heat shock protein-like
evm.TU.CHR1.1958	0.657	0.627	1.62	0.467	0.441	0.969	0.625	1.045	0.24	0.589	0.237	0.479	0.868	0.425	0.648	0.539	0.477	0.373	hypothetical protein F0562_013300
evm.TU.CHR2.2397	5.573	4.548	5.081	4.28	4.98	4.915	2.629	5.182	5.778	2.073	1.773	2.529	2.91	2.384	2.42	1.194	1.643	2.154	subtilisin-like protease SBT1.7
evm.TU.CHR19.860	0	1.296	0.202	0.19	0.537	0.556	0.677	2.006	0.976	1.325	1.54	1.362	1.007	0.591	1.532	0.973	1.355	1.82	hypothetical protein B456_004G040700
evm.TU.CHR2.2920	3.568	2.823	3.66	3.826	2.997	3.431	1.543	8.462	3.849	1.627	1.439	1.221	2.167	1.767	2.347	2.5	0.954	1.269	ABC transporter B family member 15-like
evm.TU.CHR16.1134	4.663	4.577	3.834	3.154	5.254	5.261	7.587	8.839	6.67	11.523	9.116	13.795	6.793	10.195	7.033	3.954	12.116	10.134	hypothetical protein F0562_011532
evm.TU.CHR2.2734	30.01	24.303	24.199	29.034	35.653	44.875	42.376	49.433	40.153	48.607	56.464	52.269	38.149	41.629	37.266	46.705	162.162	157.583	hypothetical protein F0562_004290
evm.TU.CHR1.310	4.967	6.169	3.127	6.867	5.447	6.437	7.275	7.822	5.746	13.073	12.363	17.282	7.197	6.945	5.732	19.629	26.445	25.769	heat shock factor protein HSF30
evm.TU.CHR3.2143	20.172	12.494	9.944	15.069	16.582	26.327	26.256	22.042	17.448	29.916	30.292	29.244	28.227	23.197	21.416	27.216	57.313	52.819	hydroxycinnamoyl CoA quinate hydroxycinnamoyl transferase
evm.TU.CHR20.1115	7.117	6.881	5.937	7.138	13.657	11.587	11.174	14.332	6.391	21.941	11.765	14.456	11.324	16.954	9.268	33.664	16.274	14.43	hypothetical protein F0562_005488
evm.TU.CHR7.214	7.948	7.759	7.872	4.497	6.087	5.211	4.818	3.854	4.843	2.675	4.383	2.706	4.108	4.424	4.571	3.137	3.152	3.963	PREDICTED: inositol hexakisphosphate and diphosphoinositol-pentakisphosphate kinase 1 isoform X1
evm.TU.CHR3.1328	6.149	4.18	5.45	5.669	5.673	6.673	4.995	2.994	4.906	1.719	2.287	2.735	4.905	3.862	4.625	1.348	0.881	1.401	AUGMIN subunit 8 isoform X2
evm.TU.CHR1.2328	5.168	3.496	3.626	2.938	4.421	3.496	2.213	3.511	4.723	1.496	1.678	1.224	4.583	2.957	3.244	2.825	1.405	0.783	abscisic acid receptor PYL2-like
evm.TU.CHR2.922	1.1	0.656	0.717	0.806	0.634	0.393	0.959	0.984	1.105	0.313	0.136	0.138	0.571	1.116	1.492	0.276	0	0.43	hypothetical protein F0562_032010
evm.TU.CHR16.802	30.248	7.695	9.417	9.25	20.383	28.771	30.741	32.476	22.648	18.875	42.347	36.464	13.919	27.767	18.508	29.521	123.87	107.385	hypothetical protein TEA_004888
evm.TU.CHR11.1045	14.227	12.474	10.833	5.998	8.548	10.93	5.212	7.8	8.927	6.67	6.389	5.604	10.496	7.067	9.653	6.428	4.236	4.539	FT-interacting protein 1
evm.TU.CHR12.545	2.066	1.592	1.326	0.621	1.686	1.516	1.247	0.505	1.438	0.361	0.788	0.319	0.907	1.049	0.627	0.319	0.158	0.248	hypothetical protein F0562_015629
evm.TU.CHR2.171	5.587	3.593	4.184	5.367	5.724	5.035	6.327	7.287	5.429	11.068	7.684	8.847	6.182	7.05	4.232	8.506	11.726	10.995	hypothetical protein F0562_026679
evm.TU.CHR19.1016	3.154	2.006	2.193	2.241	1.323	2.553	1.834	1.064	2.21	0.435	0.853	1.341	2.38	1.164	1.037	0.192	0.572	0.697	hypothetical protein TEA_018979
evm.TU.CHR14.1205	0	1.771	0.215	3.022	0.761	0.984	0.719	1.803	0.829	0.938	1.432	2.687	0.428	0.419	1.831	0.207	0	0	Sequence-specific DNA binding transcription factor, putative
evm.TU.CHR16.1064	1.201	0.353	0.482	0.813	0.256	0.617	0.242	0.514	1.208	0.07	0.367	0.278	0.671	0.563	0.547	0.185	0	0.096	hypothetical protein F0562_013273
evm.TU.CHR2.972	111.522	134.495	124.574	96.432	99.647	93.324	70.216	65.655	81.37	57.62	59.852	55.522	85.517	71.468	72.773	61.318	46.601	48.786	pleiotropic drug resistance protein 2-like
evm.TU.CHR16.1024	3.309	3.821	2.361	2.382	4.499	6.258	3.392	5.445	5.835	9.813	5.297	10.414	5.662	7.66	4.925	10.18	6.83	6.469	protein TPX2
evm.TU.CHR11.249	0.201	0.479	0.105	0.294	0.093	0.287	0.175	0.16	0.202	1.37	0.299	0.905	0.312	0.509	0.099	1.106	1.101	0.836	hypothetical protein F0562_027253
evm.TU.CHR3.1726	15.697	13.446	14.785	18.715	20.866	21.415	33.713	28.912	19.425	32.116	27.37	33.324	27.147	27.414	26.141	29.346	50.319	36.565	hypothetical protein TEA_021628
evm.TU.CHR2.2418	4.994	4.098	3.528	5.98	6.291	6.659	6.932	7.512	6.8	12.334	6.231	7.911	7.466	6.377	6.303	6.296	11.136	9.507	hypothetical protein F0562_006323
evm.TU.CHR16.574	43.808	43.208	43.595	29.182	27.559	35.78	32.003	25.336	26.225	20.566	21.173	19.092	35.382	29.646	31.515	31.718	8.351	9.187	hypothetical protein DKX38_027966
evm.TU.CHR14.177	5.898	5.626	7.121	4.245	5.727	5.034	2.978	3.824	4.524	1.294	2.463	2.644	4.67	6.302	7.195	2.955	0.464	0.808	PREDICTED: uncharacterized protein At5g48480
evm.TU.CHR9.1171	17.971	20.826	23.081	11.506	11.147	10.848	10.981	10.007	12.246	10.006	11.48	8.649	15.593	12.574	14.423	7.326	6.378	6.345	hypothetical protein F0562_033311
evm.TU.CHR4.534	32.545	39.466	43.855	29.442	20.192	12.899	26.386	19.402	23.266	7.384	15.798	10.91	24.614	17.332	21.365	13.436	3.542	5.371	cyclin-U1-1
evm.TU.CHR19.509	1.144	0.496	1.302	1.067	1.487	2.084	2.087	1.447	0.889	3.036	1.186	2.919	1.781	1.531	1.488	2.293	4.978	4.659	Methyltransferase
evm.TU.CHR2.1303_evm.TU.CHR2.1305	20.71	33.344	28.177	28.334	28.298	27.021	26.434	17.539	26.74	13.05	12.986	13.331	16.022	11.067	15.643	8.573	8.582	11.898	Beta-hexosaminidase
evm.TU.CHR12.854	8.201	8.988	11.944	14.036	15.882	11.832	13.596	15.892	9.809	42.129	17.678	36.474	17.793	19.676	18.519	22.888	33.45	24.847	Aldo/keto reductase
evm.TU.CHR1.1432	0.848	3.112	2.381	0.892	1.565	1.12	0.683	1.348	2.098	1.335	1.035	0.588	1.692	1.126	1.094	1.111	0.13	0.34	hypothetical protein F0562_014137
evm.TU.CHR8.136	0.938	4.475	1.63	0.611	2.596	5.667	2.454	2.237	1.571	0.237	1.24	0.313	0.649	0.952	1.542	0.627	0.624	0.977	F15H11.13 protein
[truncated: 2,777 more rows]
