# Supplementary material for: Transcriptome Analysis of the Regulatory Mechanisms of Holly (Ilex dabieshanensis) under Salt Stress Conditions
Source: Plants (Basel). 2024 Jun 13;13(12):1638. doi: 10.3390/plants13121638 (PMC11207398; doi:10.3390/plants13121638)
Supplement: Supplementary file 1 [file plants-13-01638-s001.zip › Supplementary material/Supplementary material/Table S10 FPKM values of differentially expressed carbohydrate metabolism-related genes.xlsx]

## Sheet: Sheet1
Table S10 FPKM values of differentially expressed carbohydrate metabolism-related genes
Gene ID	Function	ck	3h	6h	9h	12h	24h
evm.TU.CHR18.1139	1,4-alpha-glucan-branching enzyme like	305.441	360.48	290.678	407.152	305.586	1251.44
evm.TU.CHR4.380	2,3-bisphosphoglycerate-independent phosphoglycerate mutase	241.023	397.497	230.719	283.891	216.465	548.236
evm.TU.CHR3.1641	3-hydroxyisobutyryl-CoA hydrolase-like protein 3, mitochondrial isoform X1	69.951	94.717	84.7107	111.747	120.42	172.759
evm.TU.CHR8.1169	3-isopropylmalate dehydratase large subunit, chloroplastic	8.91067	13.509	9.99233	11.378	10.353	29.4363
evm.TU.CHR3.1930	6-phosphofructokinase 3 -like protein	10.8357	31.643	23.5223	27.3657	18.102	32.4637
evm.TU.CHR2.356	acid beta-fructofuranosidase-like isoform X1	0.562333	0.775	1.29167	1.92233	1.11033	2.85833
evm.TU.CHR2.2802	alpha-1,4 glucan phosphorylase L-1 isozyme, chloroplastic/amyloplastic-like	55.7923	33.186	40.541	58.272	74.164	127.163
evm.TU.CHR2.1499	Alpha-1,4-glucan-protein synthase	36.8787	31.133	32.288	43.9337	38.2293	76.793
evm.TU.CHR13.953	Alpha-1,4-glucan-protein synthase	105.024	129.839	82.841	137.911	99.6567	357.057
evm.TU.CHR9.1081	Alpha-amylase	149.038	189.908	162.081	185.304	123.266	327.487
evm.TU.CHR14.546	Alpha-glucan phosphorylase, H isozyme like	82.8177	89.286	89.2637	124.628	135.433	179.405
evm.TU.CHR8.1148	beta-amylase 1, chloroplastic	241.206	319.854	246.333	193.301	192.192	1413.17
evm.TU.CHR5.1558	citrate synthase, mitochondrial	29.2113	32.137	33.287	40.3757	37.103	69.4527
evm.TU.CHR10.69	Citrate synthase-like protein	6.80067	8.954	11.1067	10.8713	6.13167	47.2713
evm.TU.CHR1.2162	endoglucanase 6-like	0.210333	0.596	0.446333	0.428333	0.172333	2.168
evm.TU.CHR19.356	enolase	32.0117	53.757	26.2173	52.911	37.6357	94.7237
evm.TU.CHR2.1507	enolase 1, chloroplastic	9.66533	15.081	14.0987	16.749	11.4107	33.3167
evm.TU.CHR9.745	fructose-bisphosphate aldolase 3, chloroplastic	28.2207	33.275	26.6923	39.012	30.9583	67.9853
evm.TU.CHR11.1189	galactinol synthase 1-like	259.473	282.961	592.53	474.505	224.045	2091.66
evm.TU.CHR11.1188	galactinol synthase 1-like	0.921333	1.158	2.14167	1.249	0.719333	4.86633
evm.TU.CHR11.580	ISA3	87.78	89.78	79.351	84.5193	72.416	344.035
evm.TU.CHR1.1549	L-galactose-1-phosphate phosphatase	33.4587	71.72	30.6683	41.406	39.5503	110.827
evm.TU.CHR5.1276	NAD(P)-binding domain containing protein	15.1417	35.208	38.1343	38.812	17.659	60.9383
evm.TU.CTG001500_F_3.22	NAD(P)-binding domain containing protein	35.7677	84.22	87.3663	91.8897	43.2233	154.866
evm.TU.CHR5.1596	non-specific phospholipase C4-like isoform X1	0.402	0.897	0.130667	0.319	0.131667	1.57067
evm.TU.CHR6.1200	PREDICTED: glucose-1-phosphate adenylyltransferase large subunit 1	69.9413	200.907	433.745	489.532	381.364	874.274
evm.TU.CHR4.2011	PREDICTED: inositol 3-kinase	5.46833	12.501	8.49967	11.9517	7.95633	49.3203
evm.TU.CHR15.158_evm.TU.CHR15.159	probable galactinol--sucrose galactosyltransferase 2 isoform X1	31.2283	68.869	71.555	61.306	37.167	393.637
evm.TU.CHR11.1316_evm.TU.CHR11.1317	putative glyceraldehyde-3-phosphate dehydrogenase C2	60.1383	62.095	49.2393	64.9953	51.4623	133.083
evm.TU.CHR10.376	Pyruvate kinase	11.04	11.565	9.965	15.9103	13.0287	24.2953
evm.TU.CHR2.2799	UDP-glucose 6-dehydrogenase family protein 1	68.978	108.792	92.4837	98.3613	53.45	144.896
evm.TU.CHR19.663	UDP-glucuronic acid decarboxylase 6	58.876	86.256	106.786	111.893	88.7557	170.308
evm.TU.CHR14.696	UDP-glucuronic acid decarboxylase 6	7.35167	9.814	10.6067	11.753	8.96833	16.869
evm.TU.CHR3.2094	class V chitinase CHIT5b-like isoform X2	1.59133	4.504	6.712	9.68867	6.063	8.005
evm.TU.CHR6.764	serine hydroxymethyltransferase 7-like isoform X1	11.1697	23.01	12.669	16.5133	17.893	15.9147
evm.TU.CHR18.448	2-oxoisovalerate dehydrogenase subunit alpha 2 like	29.3093	20.761	19.0777	14.791	23.2	14.5323
evm.TU.CHR3.390	alpha,alpha-trehalose-phosphate synthase	3.01367	1.038	1.46567	1.68433	3.929	2.866
evm.TU.CHR5.504	Alpha-L-arabinofuranosidase	31.234	25.395	7.901	2.52067	3.16333	0.37
evm.TU.CHR14.1065	Aminotransferase	1060.96	1072.11	976.815	516.315	437.149	191.233
evm.TU.CHR17.740	beta-amylase isoform X2	3.92433	2.775	2.182	1.78233	1.59167	2.21867
evm.TU.CHR2.1303_evm.TU.CHR2.1305	Beta-hexosaminidase	27.4103	27.021	23.571	13.1223	14.244	9.68433
evm.TU.CHR1.1981	bifunctional UDP-glucose 4-epimerase and UDP-xylose 4-epimerase 1 isoform X2	13.211	9.315	9.89467	7.983	7.39233	4.25167
evm.TU.CHR5.134	Endoglucanase	0.962	0.438	0.16	0.072	0.134667	0.0193333
evm.TU.CHR10.1147	fructokinase-2	1.82267	1.773	1.01467	0.786667	0.683667	0.957
evm.TU.CHR11.752	Fructose-1,6-bisphosphatase class 1/Sedoheputulose-1,7-bisphosphatase	378.466	436.614	410.303	283.24	252.095	126.495
evm.TU.CHR8.80	glyceraldehyde-3-phosphate dehydrogenase, partial	1.424	0.609	0.651667	0.744	0.938	1.01667
evm.TU.CHR6.1309	Glycerate dehydrogenase	875.955	708.43	738.378	609.487	668.343	418.776
evm.TU.CHR14.1194	Glycosyl transferase, family 8	6.35633	4.827	4.32367	1.96033	0.966667	1.45467
evm.TU.CHR1.1728	glycine cleavage system H protein, mitochondrial	471.909	402.831	449.8	371.824	425.256	226.326
evm.TU.CHR1.1591	Galactinol--sucrose galactosyltransferase	173.736	153.304	171.339	153.408	154.402	61.9677
evm.TU.CHR4.540	Isocitrate lyase	0.951	0.643	0.503667	0.399333	0.208	0.437667
evm.TU.CHR20.1226	LOW QUALITY PROTEIN: glucan endo-1,3-beta-glucosidase 2-like	3.89	3.238	1.996	1.864	1.73133	2.898
evm.TU.CHR6.1648	LOW QUALITY PROTEIN: transketolase, chloroplastic	573.104	615.177	420.966	335.607	309.183	265.576
evm.TU.CHR2.2993	monodehydroascorbate reductase 4, peroxisomal	178.336	178.852	168.632	142.121	150.238	82.6993
evm.TU.CHR8.977	Pentatricopeptide repeat	2.27333	1.501	1.10533	1.431	1.68867	2.02133
evm.TU.CHR11.795	Pentatricopeptide repeat-containing protein	1.92333	1.391	0.890333	1.21133	1.175	1.397
evm.TU.CHR5.1684	Pentatricopeptide repeat-containing protein	2.97567	1.774	1.77767	1.00967	1.578	1.965
evm.TU.CHR13.767	pentatricopeptide repeat-containing protein At1g08070, chloroplastic-like	1.75433	0.911	0.587	0.693333	0.758667	0.720667
evm.TU.CHR5.1906	pentatricopeptide repeat-containing protein At1g11290, chloroplastic-like	3.76033	2.047	2.03167	1.62	1.93033	1.73767
evm.TU.CHR17.526	peroxisomal (S)-2-hydroxy-acid oxidase isoform X1	1893.16	1724.74	1564.17	1160.98	1242.26	437.684
evm.TU.CHR17.662	PFK domain-containing protein	103.066	111.784	91.7963	70.261	61.9767	38.7293
evm.TU.CHR7.298	phosphatidylinositol 3,4,5-trisphosphate 3-phosphatase and protein-tyrosine-phosphatase PTEN1 isoform X2	2.68433	2.377	1.214	0.869333	1.976	1.361
evm.TU.CHR6.60	Phosphatidylinositol 4-phosphate 5-kinase	2.04567	0.647	0.774333	1.11333	2.689	2.09533
evm.TU.CHR9.707	1-phosphatidylinositol-3-phosphate 5-kinase	3.55333	2.313	2.22667	1.76133	3.41633	2.67233
evm.TU.CHR2.131	plastidial pyruvate kinase 4, chloroplastic isoform X1	44.7877	33.84	44.7123	41.7107	32.6223	21.996
evm.TU.CHR3.2020	polygalacturonase QRT2-like isoform X1	1.246	0.563	0.280333	0.301667	0.345	0.576333
evm.TU.CHR3.1181	PREDICTED: alpha-galactosidase 1	3.012	3.352	1.91167	1.59267	1.23	2.73333
evm.TU.CHR3.100	PREDICTED: mannan endo-1,4-beta-mannosidase 6	8.13633	9.26	5.42233	4.15267	3.92467	4.39967
evm.TU.CHR19.326	PREDICTED: pentatricopeptide repeat-containing protein At4g38010	0.705667	0.634	0.292667	0.432333	0.57	0.636333
evm.TU.CHR7.970	PREDICTED: pentatricopeptide repeat-containing protein At5g66520	1.19833	0.956	0.717	0.596	0.544667	1.22533
evm.TU.CHR19.176	PREDICTED: probable pectinesterase/pectinesterase inhibitor 34	59.857	26.648	5.553	9.888	3.382	7.157
evm.TU.CHR2.893	probable pectate lyase 13	7.105	9.116	2.61533	1.86233	1.84867	1.06333
evm.TU.CHR2.29	probable pectinesterase/pectinesterase inhibitor 34	16.4297	8.321	4.03367	5.92833	2.32367	8.31333
evm.TU.CHR11.1614	putative alpha-galactosidase	38.0013	36.602	23.1463	18.1623	17.5047	26.6307
evm.TU.CHR17.741	putative pentatricopeptide repeat-containing protein At3g11460, mitochondrial	4.50533	2.657	2.32167	1.93367	1.81133	2.773
evm.TU.CHR16.840	Single hybrid motif superfamily protein	2.394	1.932	1.366	1.448	3.327	0.690667
evm.TU.CHR6.1646	UDP-glucuronate 4-epimerase 3-like	1.66033	1.237	0.650333	0.709667	0.826	1.571
evm.TU.CHR10.877	UDP-glucuronate 4-epimerase 6	3.41267	0.922	1.51133	2.01667	0.928333	0.614333
evm.TU.CHR3.2180	UDP-glucuronate 5-epimerase, putative	13.4587	5.184	9.25	11.7497	9.504	11.305
evm.TU.CHR7.1018	UTP--glucose-1-phosphate uridylyltransferase like	17.2157	20.708	10.2007	8.17967	5.498	14.844
evm.TU.CHR5.1381	xylose isomerase	38.234	26.872	15.1757	17.8303	17.4767	20.3767
evm.TU.CHR16.1166	6-phosphogluconate dehydrogenase, decarboxylating 2, chloroplastic	14.647	22.071	35.7943	43.6193	31.1527	16.6027
evm.TU.CHR15.186	basic endochitinase-like	1.46033	6.819	0.674333	0.520667	1.10333	0.998
evm.TU.CHR15.187	basic endochitinase-like	1.99733	6.08	0.634667	0.556667	1.271	0.673333
evm.TU.CHR13.143	beta-fructofuranosidase, insoluble isoenzyme CWINV1-like isoform X1	7.29733	10.196	22.2697	17.4107	14.9457	7.01833
evm.TU.CHR16.1037	bifunctional dTDP-4-dehydrorhamnose 3,5-epimerase/dTDP-4-dehydrorhamnose reductase	6.47233	6.486	9.13133	13.9313	16.0183	11.7723
evm.TU.CHR1.2079	cellulase, partial	0.466333	0.828	0.575	1.043	0.511667	0.368
evm.TU.CHR7.894	endochitinase-like	0.604	1.571	0.715333	1.60933	0.951667	0.745
evm.TU.CHR16.1195	Endoglucanase	3.041	20.735	10.723	4.97467	2.675	11.3013
evm.TU.CHR8.654	endoglucanase 9-like	2.14	2.001	2.97967	1.774	1.56833	0.577333
evm.TU.CHR6.1244	fructose-bisphosphate aldolase 3	1096.42	2458.97	3460.4	3052.82	2260.88	1022.32
evm.TU.CHR17.103	fructose-bisphosphate aldolase 5, cytosolic	295.253	424.901	307.981	232.97	197.359	112.866
evm.TU.CHR9.1168	galactinol synthase 1-like	1981.83	2553.37	4520.3	2427.83	2085.49	435.297
evm.TU.CHR13.627	galactinol--sucrose galactosyltransferase-like	23.3153	73.982	92.5103	56.0143	21.339	2.82833
evm.TU.CHR20.1240	Gln-synt_C domain-containing protein/Gln-synt_N domain-containing protein	1935.63	3459.8	4238.02	3716.86	1530.1	1023.12
evm.TU.CHR1.1587	glucan endo-1,3-beta-glucosidase 5	5.498	5.205	10.958	14.4563	17.2293	9.399
evm.TU.CHR2.3080	glucose-6-phosphate 1-dehydrogenase 6, cytoplasmic	27.352	54.564	72.8117	88.137	59.9437	57.5447
evm.TU.CHR1.2324	glycine dehydrogenase (decarboxylating), mitochondrial-like	277.093	262.504	367.509	287.354	287.23	47.4777
evm.TU.CHR11.458	inositol-tetrakisphosphate 1-kinase 3-like isoform X2	161.552	236.199	251.104	207.696	233.915	65.324
evm.TU.CHR16.550	L-gulonolactone oxidase 3	1.53133	2.531	1.79167	1.73733	1.67	0.731667
evm.TU.CHR4.426	Mannan endo-1,4-beta-mannosidase	1.85267	5.216	3.09	2.846	2.54033	3.49233
evm.TU.CHR2.659	Mannose-1-phosphate guanylyltransferase	100.65	162.778	106.069	65.558	47.6507	62.9567
evm.TU.CHR14.499	Non-specific phospholipase	151.112	355.176	201.435	208.773	123.688	267.63
evm.TU.CHR5.1597	Non-specific phospholipase	2.794	4.872	2.81333	2.25433	1.376	0.665667
evm.TU.CHR15.1207	phosphoinositide phosphatase SAC8 isoform X1	11.134	11.292	16.998	16.5047	23.5957	12.6317
evm.TU.CHR11.1238	PREDICTED: putative glucose-6-phosphate 1-epimerase	4.52633	8.015	8.657	9.398	5.591	4.67333
evm.TU.CHR5.978	putative pectinesterase/pectinesterase inhibitor 22	0.327	0.763	1.02433	0.617333	0.782333	0.495
evm.TU.CHR8.1036	putative UDP-D-glucuronate 4-epimerase 6	25.329	65.628	27.3207	40.5907	26.1053	29.3423
evm.TU.CHR7.549	Serine hydroxymethyltransferaseprecursor	849.427	976.197	1169.91	967.106	1061.6	302.116
evm.TU.CHR15.121	sucrose synthase 7	0.221667	0.176	0.699	0.446667	0.411333	0.285667
evm.TU.CHR1.1736	pyruvate kinase isozyme G, chloroplastic isoform X2	1.34633	0.694	0.903667	1.11733	1.43133	0.593667
evm.TU.CHR11.159	endoglucanase 10	2.59467	1.534	1.71167	2.01033	1.13967	2.66767
evm.TU.CHR4.1669	UDP-D-apiose/UDP-D-xylose synthase	8.09367	8.34	8.934	7.93133	3.501	8.58467
evm.TU.CHR1.2244	endoglucanase 1-like	0.176	0.057	0.0473333	0.621	0.222667	0.04
evm.TU.CHR13.190	Aldehyde reductase	18.915	7.555	25.177	43.685	15.9493	36.1947
evm.TU.CHR14.1446	PREDICTED: type IV inositol polyphosphate 5-phosphatase 7 isoform X2	9.75767	12.86	4.859	6.31933	10.0767	4.29633
evm.TU.CHR16.629	glycine dehydrogenase (decarboxylating), mitochondrial-like	1022.15	927.964	1105.2	1025.4	1064.03	379.416
evm.TU.CHR8.110	Cellulase	0.873333	0.414	0.962333	0.430333	0.445333	0.124667
