# Supplementary material for: Transcriptome Analysis of the Regulatory Mechanisms of Holly (Ilex dabieshanensis) under Salt Stress Conditions
Source: Plants (Basel). 2024 Jun 13;13(12):1638. doi: 10.3390/plants13121638 (PMC11207398; doi:10.3390/plants13121638)
Supplement: Supplementary file 1 [file plants-13-01638-s001.zip › Supplementary material/Supplementary material/Table S11 FPKM values of differentially expressed amino acid metabolism-related genes.xlsx]

## Sheet: Sheet1
Table S11 FPKM values of differentially expressed amino acid metabolism-related genes
Gene ID	Function	ck	3h	6h	9h	12h	24h
evm.TU.CHR18.448	2-oxoisovalerate dehydrogenase subunit alpha 2 like	29.3093	20.761	19.0777	14.791	23.2	14.5323
evm.TU.CHR5.120	amidophosphoribosyltransferase, chloroplastic-like	31.7703	24.455	23.1123	18.9393	18.9033	12.2767
evm.TU.CHR14.1065	Aminotransferase	1060.96	1072.11	976.815	516.315	437.149	191.233
evm.TU.CHR17.977_evm.TU.CHR17.978	aromatic amino acid aminotransferase 2	34.0247	17.725	22.772	23.8477	19.9387	13.719
evm.TU.CHR4.1383	Dihydropyrimidinase	166.892	157.747	131.597	108.628	114.143	81.073
evm.TU.CHR11.1045	FT-interacting protein 1	12.5113	10.93	7.313	6.221	9.072	5.06767
evm.TU.CHR20.1240	Gln-synt_C domain-containing protein/Gln-synt_N domain-containing protein	1935.63	3459.8	4238.02	3716.86	1530.1	1023.12
evm.TU.CHR6.1309	Glycerate dehydrogenase	875.955	708.43	738.378	609.487	668.343	418.776
evm.TU.CHR1.1728	glycine cleavage system H protein, mitochondrial	471.909	402.831	449.8	371.824	425.256	226.326
evm.TU.CHR16.629	glycine dehydrogenase (decarboxylating), mitochondrial-like	1022.15	927.964	1105.2	1025.4	1064.03	379.416
evm.TU.CHR1.2324	glycine dehydrogenase (decarboxylating), mitochondrial-like	277.093	262.504	367.509	287.354	287.23	47.4777
evm.TU.CHR3.557	Metallo-hydrolase/oxidoreductase superfamily protein	6.05533	5.36	3.323	4.78933	2.82867	4.18
evm.TU.CHR1.2240	methionine gamma-lyase-like	250.198	281.484	52.085	35.2873	39.8453	141.361
evm.TU.CHR4.2446	methylcrotonoyl-CoA carboxylase subunit alpha, mitochondrial	23.7547	23.951	17.4233	16.134	17.0587	11.522
evm.TU.CHR11.795	Pentatricopeptide repeat-containing protein	1.92333	1.391	0.890333	1.21133	1.175	1.397
evm.TU.CHR5.1684	Pentatricopeptide repeat-containing protein	2.97567	1.774	1.77767	1.00967	1.578	1.965
evm.TU.CHR13.767	pentatricopeptide repeat-containing protein At1g08070, chloroplastic-like	1.75433	0.911	0.587	0.693333	0.758667	0.720667
evm.TU.CHR5.1906	pentatricopeptide repeat-containing protein At1g11290, chloroplastic-like	3.76033	2.047	2.03167	1.62	1.93033	1.73767
evm.TU.CHR3.2397	PREDICTED: probable polyamine oxidase 5	1.42667	2.599	2.59467	2.86867	2.762	1.25967
evm.TU.CHR11.659	probable LL-diaminopimelate aminotransferase, chloroplastic	4.74733	2.985	2.379	1.401	2.21533	2.14433
evm.TU.CHR8.1459	probable prolyl 4-hydroxylase 4	48.396	38.219	23.4333	22.6463	24.8167	29.7737
evm.TU.CHR17.741	putative pentatricopeptide repeat-containing protein At3g11460, mitochondrial	4.50533	2.657	2.32167	1.93367	1.81133	2.773
evm.TU.CHR7.549	Serine hydroxymethyltransferaseprecursor	849.427	976.197	1169.91	967.106	1061.6	302.116
evm.TU.CHR8.977	Pentatricopeptide repeat	2.27333	1.501	1.10533	1.431	1.68867	2.02133
evm.TU.CHR12.346	PREDICTED: uncharacterized protein LOC108997931 isoform X1	2.58967	1.775	1.39367	1.963	2.53533	1.02
evm.TU.CHR13.171	Serine acetyltransferase	2.87333	2.608	1.75933	2.42	2.36867	0.952
evm.TU.CHR17.654	1-aminocyclopropane-1-carboxylate oxidase 3	114.798	179.493	196.545	240.451	137.705	163.249
evm.TU.CHR4.380	2,3-bisphosphoglycerate-independent phosphoglycerate mutase	241.023	397.497	230.719	283.891	216.465	548.236
evm.TU.CHR3.1641	3-hydroxyisobutyryl-CoA hydrolase-like protein 3, mitochondrial isoform X1	69.951	94.717	84.7107	111.747	120.42	172.759
evm.TU.CHR8.1169	3-isopropylmalate dehydratase large subunit, chloroplastic	8.91067	13.509	9.99233	11.378	10.353	29.4363
evm.TU.CHR6.1647	3-phosphoshikimate 1-carboxyvinyltransferase	62.787	80.598	62.3137	71.5067	52.837	128.69
evm.TU.CHR16.1166	6-phosphogluconate dehydrogenase, decarboxylating 2, chloroplastic	14.647	22.071	35.7943	43.6193	31.1527	16.6027
evm.TU.CHR10.890	adenosylhomocysteinase	35.0513	40.192	55.2633	62.5493	47.5427	77.8757
evm.TU.CHR8.1032	adenosylhomocysteinase	66.169	95.273	114.902	139.545	106.391	169.991
evm.TU.CHR20.428	alanine aminotransferase 2-like	16.2643	26.161	18.233	23.683	15.644	33.2413
evm.TU.CHR13.36	alanine aminotransferase 2-like	22.0537	57.659	19.146	40.3523	18.1327	70.5087
evm.TU.CHR12.697	Alanine--glyoxylate aminotransferase 2 3 like	10.9433	8.5	20.535	19.292	10.314	28.7027
evm.TU.CHR7.292	chorismate mutase 1, chloroplastic-like	9.99033	13.245	13.8393	15.6773	11.6873	28.3997
evm.TU.CHR5.427	fatty acid amide hydrolase-like	3.303	4.312	3.66833	3.67267	4.342	8.07
evm.TU.CHR2.3080	glucose-6-phosphate 1-dehydrogenase 6, cytoplasmic	27.352	54.564	72.8117	88.137	59.9437	57.5447
evm.TU.CHR19.183	glutamate synthase 1	66.6533	246.471	158.545	100.004	45.5613	173.768
evm.TU.CHR8.1356	homocysteine S-methyltransferase 2-like isoform X1	6.77967	25.026	8.75633	10.8703	11.7643	23.282
evm.TU.CHR1.889	Hydrolase	2.87333	6.003	4.386	4.39333	4.975	6.60467
evm.TU.CHR15.1260	macrophage migration inhibitory factor homolog isoform X2	2.94967	4.94	7.77233	6.41767	3.61067	6.803
evm.TU.CHR20.397	methylthioribose-1-phosphate isomerase	41.495	49.555	37.67	44.7117	45.021	89.169
evm.TU.CHR7.1002	polyamine oxidase 5 isoform X1	5.37367	8.869	7.786	8.36767	5.82	15.4257
evm.TU.CHR1.2005	PREDICTED: probable phospholipid hydroperoxide glutathione peroxidase	25.899	37.288	26.232	51.0633	28.379	72.0423
evm.TU.CHR17.528	probable glutathione S-transferase	1.74333	1.751	8.39233	12.1573	13.791	3.51267
evm.TU.CHR16.1091	probable phospholipid hydroperoxide glutathione peroxidase	315.208	464.528	378.591	402.818	262.789	643.245
evm.TU.CHR4.364	probable polyamine oxidase 2	6.97667	8.983	8.75767	11.3453	9.64867	15.1693
evm.TU.CHR4.366	probable polyamine oxidase 2	5.82567	8.226	7.655	10.6507	7.57467	13.7017
evm.TU.CHR7.458	Prolyl 4-hydroxylase	5.943	10.022	6.497	7.202	5.419	13.146
evm.TU.CHR16.1042	protein HOTHEAD	0.592	0.756	1.159	1.141	1.337	1.05033
evm.TU.CHR2.2711	S-adenosylmethionine decarboxylase proenzyme	199.776	253.575	178.758	153.967	59.1543	239.937
evm.TU.CHR7.355	S-adenosylmethionine decarboxylase proenzyme	54.1023	77.962	60.1473	60.442	25.3177	91.0713
evm.TU.CHR17.153	serine acetyltransferase 1, chloroplastic-like	6.42833	19.73	8.55333	10.2933	10.7543	50.0323
evm.TU.CHR20.944	Tryptophan aminotransferase-related protein	0.65	0.151	0.611	1.38833	0.811667	3.03333
evm.TU.CHR11.635	uncharacterized protein LOC105158938	1.53567	3.154	2.55767	3.13733	2.14367	19.9517
evm.TU.CHR12.347_evm.TU.CHR12.348_evm.TU.CHR12.349	uncharacterized protein LOC111367288	0.168667	0.477	0.741667	0.262333	0.563	2.27633
evm.TU.CHR6.764	serine hydroxymethyltransferase 7-like isoform X1	11.1697	23.01	12.669	16.5133	17.893	15.9147
evm.TU.CHR8.353	S-adenosylmethionine decarboxylase proenzyme isoform X2	174.486	377.451	120.705	61.5613	33.35	95.036
evm.TU.CHR14.390	asparagine synthetase	22.273	78.841	6.34567	5.34733	5.05733	9.405
evm.TU.CHR4.746	polyphenoloxidase	0.214	2.418	0.347667	0.609333	0.079	0.174
evm.TU.CHR1.1565	Serine acetyltransferase	0.133	0	0.207333	0.387	0.167333	0.0836667
evm.TU.CHR7.970	PREDICTED: pentatricopeptide repeat-containing protein At5g66520	1.19833	0.956	0.717	0.596	0.544667	1.22533
evm.TU.CHR19.326	PREDICTED: pentatricopeptide repeat-containing protein At4g38010	0.705667	0.634	0.292667	0.432333	0.57	0.636333
evm.TU.CHR18.90	glutathione transferase GST 23-like	1.685	1.203	1.464	1.62533	2.58533	0.456667
evm.TU.CHR16.840	Single hybrid motif superfamily protein	2.394	1.932	1.366	1.448	3.327	0.690667
evm.TU.CHR17.1014	aromatic amino acid aminotransferase 2	0.142	0	0.0923333	2.36067	0.0406667	1.718
evm.TU.CHR15.1104	probable glutathione S-transferase	3.59167	1.742	1.31867	10.9443	2.11767	2.81167
evm.TU.CHR10.631	tau class glutathione transferase GSTU36	0	0	0	1.265	0	0.935333
