# Supplementary material for: Transcriptome Analysis of the Regulatory Mechanisms of Holly (Ilex dabieshanensis) under Salt Stress Conditions
Source: Plants (Basel). 2024 Jun 13;13(12):1638. doi: 10.3390/plants13121638 (PMC11207398; doi:10.3390/plants13121638)
Supplement: Supplementary file 1 [file plants-13-01638-s001.zip › Supplementary material/Supplementary material/Table S12 FPKM values of differentially expressed ion regulation-related genes.xlsx]

## Sheet: Sheet1
Table S12 FPKM values of differentially expressed ion regulation-related genes
Gene ID	Function	ck	3h	6h	9h	12h	24h
evm.TU.CHR6.1572	K(+) efflux antiporter 2, chloroplastic-like isoform X2	65.3617	65.2527	43.879	63.0613	67.5077	154.483
evm.TU.CHR15.1309	V-type proton ATPase subunit E-like	10.3133	11.569	6.14067	5.182	4.32967	2.84867
evm.TU.CHR18.1017	V-type proton ATPase subunit a3-like isoform X1	3.55333	4.51733	4.04267	4.17833	3.065	9.969
evm.TU.CHR1.2116	PREDICTED: V-type proton ATPase subunit E	19.3193	21.6667	27.352	27.8417	25.715	40.7177
evm.TU.CHR10.372	PREDICTED: putative calcium-transporting ATPase 13, plasma membrane-type	0.971	0.866	1.56767	2.626	2.01067	2.06333
evm.TU.CHR3.2321_evm.TU.CHR3.2322	PREDICTED: putative inactive cadmium/zinc-transporting ATPase HMA3	67.633	77.5593	45.2087	44.9263	48.4583	33.6497
evm.TU.CHR8.1187	Protein PROTON GRADIENT REGULATION 5, chloroplastic	30.679	55.1717	33.084	38.4697	16.0893	89.331
evm.TU.CHR11.1205	high affinity nitrate transporter 2.5	1.63267	1.046	1.4	3.153	3.51467	0.0806667
evm.TU.CHR2.3009	High affinity nitrate transporter 2.7 like	0.798333	0.209333	1.22667	2.32267	2.99167	0.917667
evm.TU.CHR4.1481	PREDICTED: probable peptide/nitrate transporter At3g43790 isoform X3	10.8063	8.57033	6.45667	3.514	4.44467	4.32667
evm.TU.CHR4.307	Cyclic nucleotide-gated ion channel like	42.537	65.615	94.8167	100.599	97.9467	94.18
evm.TU.CHR5.46	Mechanosensitive ion channel protein	1.72433	1.893	1.27267	0.836333	2.052	0.913333
evm.TU.CHR3.1993	potassium channel AKT1-like isoform X1	4.76433	4.08767	9.82367	14.5933	8.047	2.04867
evm.TU.CHR14.1325_evm.TU.CHR14.1323	potassium transporter 5-like	2.35433	0.699333	0.71	0.369	0.899333	0.287
evm.TU.CHR6.1118	PREDICTED: potassium transporter 26-like isoform X1	5.31167	6.067	8.04433	7.72333	11.172	3.77367
evm.TU.CHR20.694	pyrophosphate-energized vacuolar membrane proton pump-like	1.714	1.376	1.35467	1.31467	1.27767	3.97633
evm.TU.CHR3.1487	PREDICTED: pyrophosphate-energized vacuolar membrane proton pump	85.5033	87.4933	93.4953	115.42	93.7103	195.968
evm.TU.CHR4.1951	copper transporter 1-like	1.15533	2.84933	2.59233	1.642	4.91367	0.549333
evm.TU.CHR4.1950	copper transporter 1-like	100.514	81.3073	74.9597	55.6877	76.8243	43.275
evm.TU.CHR20.918	PREDICTED: triose phosphate/phosphate translocator, non-green plastid, chloroplastic-like	18.4897	25.634	25.3327	32.0577	27.9007	39.2867
evm.TU.CHR14.756	triose phosphate/phosphate translocator, non-green plastid, chloroplastic	1.26733	1.95467	2.01167	1.48367	1.36033	3.095
evm.TU.CHR8.1211	phosphate transporter PHO1	0.117667	0.408	1.52467	0.0736667	0.261667	0.013
evm.TU.CHR1.1254	sodium/calcium exchanger NCL2-like isoform X2	7.88367	7.25033	7.744	5.84933	8.149	1.651
evm.TU.CHR17.1094	sodium/calcium exchanger NCL-like	13.1787	11.4263	11.4087	8.20333	8.74833	5.26933
evm.TU.CHR8.1477	sodium/hydrogen exchanger 2-like	0.502	0.640333	0.657667	0.864333	0.409667	2.37467
evm.TU.CTG004370_F_1.3	sodium/hydrogen exchanger 2-like	0.224667	0.081	0.466	0.238333	0.103333	1.34667
evm.TU.CHR5.1107	sodium/hydrogen exchanger 2-like	1.85467	1.948	1.793	1.21433	2.715	0.895333
evm.TU.CHR16.691	Urea-proton symporter like	45.5753	59.437	142.562	137.251	131.965	51.2397
evm.TU.CHR13.298	Boron transporter 4	4.31033	4.70167	2.45	4.685	5.65667	2.10367
evm.TU.CHR1.1403	solute carrier family 29	75.363	67.3113	74.198	76.0667	104.701	37.0313
evm.TU.CHR1.93	copper transporter 5.1-like	1.20967	0.863667	1.207	0.701333	1.27067	0.560333
evm.TU.CHR1.388	copper transporter 5.1-like	31.5997	28.7617	31.1603	23.8507	35.3197	15.7003
evm.TU.CHR14.589	copper transporter 1-like	83.7193	79.4897	45.8383	35.507	40.375	36.108
evm.TU.CHR12.752	Mitochondrial tricarboxylate/dicarboxylate carrier protein	5.09367	6.61333	3.87367	5.93967	4.73167	22.1537
evm.TU.CHR4.1925	zinc transporter 2	1.64133	0.991	1.426	1.26233	0.520333	0.557333
evm.TU.CHR1.2320	zinc transporter 4, chloroplastic	12.7377	11.303	24.664	26.782	24.445	13.676
evm.TU.CHR1.448	Zinc transporter 5 like	3.284	1.94733	2.31333	4.73667	1.475	4.074
evm.TU.CHR4.1526	Cation/calcium exchanger 1	0.860667	0.467667	0.815333	1.30633	1.20267	1.99833
evm.TU.CHR4.968	Cationic amino acid transporter 8, vacuolar like	1.697	1.039	1.26133	1.29267	0.591333	0.428
evm.TU.CHR1.836	Cationic amino acid transporter like	27.0627	15.1413	12.2983	9.14233	10.2473	7.09467
evm.TU.CHR5.1417	PREDICTED: cationic amino acid transporter 5	5.788	9.19667	15.9863	16.224	12.494	8.715
evm.TU.CHR5.1405	PREDICTED: cationic amino acid transporter 5	5.41567	7.14133	13.2677	14.0063	11.7117	7.26733
evm.TU.CHR10.606	PREDICTED: ammonium transporter 1 member 1-like	23.1523	19.0207	16.628	17.9413	10.936	9.87133
evm.TU.CHR4.2131	PREDICTED: calcium uniporter protein 6, mitochondrial isoform X1	4.58633	4.01433	2.918	2.20333	2.41767	2.30833
evm.TU.CHR13.288	PREDICTED: molybdate transporter 2	102.442	185.986	394.985	369.667	448.848	73.1343
evm.TU.CHR18.454	PREDICTED: organic cation/carnitine transporter 3-like	0.852333	1.65633	9.77767	10.191	7.957	4.94433
evm.TU.CHR4.1572	PREDICTED: proton-coupled amino acid transporter 3-like	0.475333	1.31233	0.874333	0.703667	0.526667	0.578667
evm.TU.CHR15.1190	vacuolar cation/proton exchanger 3	78.9207	165.748	253.508	244.89	284.825	143.872
evm.TU.CHR2.1529	heavy metal transport/detoxification superfamily protein, partial	6.90767	6.939	5.55567	3.62067	3.363	2.94067
evm.TU.CHR4.1719	heavy metal transport/detoxification superfamily protein	93.444	167.7	230.274	145.286	118.626	129.31
