# Supplementary material for: Transcriptome Analysis of the Regulatory Mechanisms of Holly (Ilex dabieshanensis) under Salt Stress Conditions
Source: Plants (Basel). 2024 Jun 13;13(12):1638. doi: 10.3390/plants13121638 (PMC11207398; doi:10.3390/plants13121638)
Supplement: Supplementary file 1 [file plants-13-01638-s001.zip › Supplementary material/Supplementary material/Table S13 FPKM values of differentially expressed antioxidant-related genes.xlsx]

## Sheet: Sheet1
Table S13 FPKM values of differentially expressed antioxidant-related genes
Type	Number	Gene ID	Function	ck	3h	6h	9h	12h	24h
AGT	1	evm.TU.CHR14.1065	Aminotransferase	1060.96	1121.11	976.815	516.315	437.149	191.233
EPHX2	4	evm.TU.CHR10.138	uncharacterized protein LOC114323555	9.635	14.1237	10.6723	11.3773	13.5203	22.0637
		evm.TU.CHR7.752	hypothetical protein F0562_003702	61.0693	57.2463	53.3433	44.543	45.5277	30.1907
		evm.TU.CHR4.2602	hypothetical protein F0562_000829	0.292	0.426667	0.467	1.11267	0.556	0.299667
		evm.TU.CHR8.1537	hypothetical protein TEA_024815	1.53833	1.485	0.684667	0.894	0.856333	1.592
FAR	1	evm.TU.CHR14.933	alcohol-forming fatty acyl-CoA reductase-like	0.586667	0.165333	0.238	0.358667	0.296	0.331333
HAO	3	evm.TU.CHR1.941	hypothetical protein ES319_D05G153300v1	26.4887	28.1357	18.73	33.9303	31.901	84.561
		evm.TU.CHR17.526	peroxisomal (S)-2-hydroxy-acid oxidase isoform X1	1893.16	1636.83	1564.17	1160.98	1242.26	437.684
		evm.TU.CHR4.735	hypothetical protein F0562_008117	240.032	215.953	229.307	185.2	197.48	116.463
HPCL2	1	evm.TU.CHR11.292	2-hydroxyacyl-coa lyase	4.23667	4.814	5.31167	7.61467	6.00633	10.729
MPV17	2	evm.TU.CHR18.801	hypothetical protein F0562_027582	1.333	2.844	1.75767	3.171	2.30333	2.76433
		evm.TU.CHR5.351	PXMP2/4 family protein	2.36867	2.866	2.627	2.797	1.491	23.313
NUD12	1	evm.TU.CHR3.1598	hypothetical protein F0562_030071	34.651	55.678	45.9957	40.786	28.2843	74.484
NUD7	1	evm.TU.CHR1.1261	nudix hydrolase 15, mitochondrial-like	3.93433	2.89133	2.96867	4.258	4.131	1.496
PIPOX	1	evm.TU.CHR16.11	hypothetical protein F0562_007618	8.073	10.5517	7.14133	6.695	7.86567	2.46967
PRDX5	1	evm.TU.CHR3.1691	hypothetical protein FH972_003231	0	0.069	0.13	0.0723333	0.221667	0.795667
SOD	2	evm.TU.CHR2.1488	superoxide dismutase	0.478	0.93	0.460333	0.753	1.177	2.324
		evm.TU.CHR2.486	hypothetical protein F0562_031497	2.452	4.165	2.672	2.16867	1.98533	8.74767
peroxidases	8	evm.TU.CHR15.1286	Cationic peroxidase	5.63867	3.44433	1.82433	34.5243	1.55533	18.43
		evm.TU.CHR18.560	PREDICTED: peroxidase 12	209.887	177.939	148.19	102.22	97.6693	164.299
		evm.TU.CHR2.2940	peroxidase 31-like	6.86033	9.543	11.7587	22.6647	7.75367	30.9737
		evm.TU.CHR3.1561	PREDICTED: peroxidase 25	2.08367	1.459	1.76167	1.26933	1.01133	2.36633
		evm.TU.CHR7.1788	peroxidase 47-like	4.082	5.37533	3.231	2.207	1.54433	7.15433
		evm.TU.CHR11.1592	putative Peroxidase 48	0	0	0	0	0.719	0
		evm.TU.CHR1.2005	PREDICTED: probable phospholipid hydroperoxide glutathione peroxidase	25.899	34.6723	26.232	51.0633	28.379	72.0423
		evm.TU.CHR16.1091	probable phospholipid hydroperoxide glutathione peroxidase	315.208	400.925	378.591	402.818	262.789	643.245
