# Supplementary material for: Transcriptome Analysis of the Regulatory Mechanisms of Holly (Ilex dabieshanensis) under Salt Stress Conditions
Source: Plants (Basel). 2024 Jun 13;13(12):1638. doi: 10.3390/plants13121638 (PMC11207398; doi:10.3390/plants13121638)
Supplement: Supplementary file 1 [file plants-13-01638-s001.zip › Supplementary material/Supplementary material/Table S14 FPKM values of differentially expressed salt responsive protein related genes.xlsx]

## Sheet: Sheet1
Table S14 FPKM values of differentially expressed salt responsive protein related genes
Gene ID	Function	ck	3h	6h	9h	12h	24h
evm.TU.CHR13.407	chaperone protein dnaJ 8, chloroplastic-like isoform X1	28.4323	15.0347	11.097	7.72167	18.2847	8.033
evm.TU.CHR11.143	PREDICTED: chaperone protein dnaJ 11, chloroplastic	2.70167	0.297333	0.057	0	0.234	0
evm.TU.CHR11.141	PREDICTED: chaperone protein dnaJ 11, chloroplastic	15.6513	1.88333	0.797	0.407333	2.376	0.211333
evm.TU.CHR4.266	21.7 kDa class VI heat shock protein-like	2.38267	1.96633	3.66233	5.86	2.905	5.238
evm.TU.CHR20.1075	Chaperone protein like	6.16333	25.7667	19.883	22.2	8.37667	32.865
evm.TU.CHR5.965	DnaJ -like protein subfamily B member 6	3.44333	2.13067	13.045	18.4203	20.132	7.53733
evm.TU.CHR11.1087	dnaj protein erdj3b	4.93533	7.34433	7.15367	5.978	6.25567	12.7563
evm.TU.CHR4.2634	dnaJ protein ERDJ3B	5.134	13.6983	10.875	13.4417	11.8667	17.4117
evm.TU.CHR19.1123	dnaJ protein homolog isoform X1	44.0377	49.9003	68.1553	100.959	68.259	97.0073
evm.TU.CHR12.1038	DnaJ protein like	7.57767	13.3713	11.927	12.983	11.5343	16.071
evm.TU.CHR2.705	Heat shock cognate 70 kDa protein	42.761	383.796	442.979	599.095	156.311	676.06
evm.TU.CHR4.1890	heat shock cognate 70 kda protein 2	95.9393	426.493	672.964	799.699	346.99	515.416
evm.TU.CHR15.1008	heat shock cognate 70 kDa protein 2	140.721	187.149	257.765	393.737	231.502	332.813
evm.TU.CHR19.658	heat shock cognate 70 kDa protein 2-like	26.8527	42.6887	103.913	216.456	95.526	198.529
evm.TU.CHR17.110	heat shock cognate protein 80	345.607	370.78	549.196	777.366	503.689	643.418
evm.TU.CHR4.95	heat shock cognate protein 80	182.111	242.403	367.401	464.331	271.834	368.027
evm.TU.CHR1.310	heat shock factor protein HSF30	4.75433	6.25033	6.94767	14.2393	6.62467	23.9477
evm.TU.CHR2.198	heat shock protein 83	5.044	3.71	6.68267	37.7627	4.422	19.2277
evm.TU.CHR1.1856	Small heat shock protein	0.261333	0.975667	2.574	10.2903	1.316	1.75767
evm.TU.CHR2.1558	Small heat shock protein HSP	1.13633	1.32733	3.34367	6.66167	3.19067	3.07267
evm.TU.CHR12.570_evm.TU.CHR12.571	PREDICTED: 17.9 kDa class II heat shock protein-like	0.409667	0.467333	0.325333	3.577	0.273333	2.40033
evm.TU.CHR20.655	PREDICTED: heat shock 70 kDa protein 14	23.9503	29.375	36.4853	57.712	32.4103	59.608
evm.TU.CHR7.545	PREDICTED: heat shock 70 kDa protein, mitochondrial isoform X1	4.71	3.19467	4.44033	9.77333	6.723	6.688
evm.TU.CHR14.415	PREDICTED: heat shock cognate protein 80	4.44867	3.224	6.718	11.5983	7.12567	8.76
evm.TU.CHR20.399	chaperone protein DnaJ isoform X1	23.5427	13.8663	60.189	101.486	80.358	84.3727
evm.TU.CHR5.1010	DnaJ -like protein subfamily B member 6	20.8773	9.56967	55.5513	73.2813	75.3683	42.532
evm.TU.CHR4.88	Chaperone protein dnaJ 11 like	9.74467	7.425	4.42967	8.97233	9.81	20.7297
evm.TU.CHR6.710	PREDICTED: 17.9 kDa class II heat shock protein-like	4.338	4.72633	3.792	3.42033	1.98133	3.31067
evm.TU.CHR16.956	HSP20-like chaperone protein	0.792	0.179333	0.671333	0.883333	0.527	0.631333
evm.TU.CHR16.1147	late embryogenesis abundant protein At1g64065-like	2.231	0.922333	1.357	1.44	1.13533	1.55333
evm.TU.CHR2.177	late embryogenesis abundant protein At1g64065-like	3.28033	1.41333	0.757333	1.766	1.18733	1.34133
evm.TU.CHR8.1526	late embryogenesis abundant protein Lea5-like	31.977	26.115	16.187	14.9033	15.5137	28.2247
evm.TU.CHR14.1284	late embryogenesis abundant protein lea5	13.7523	16.2603	12.258	30.7653	15.4347	106.473
evm.TU.CHR6.1521_evm.TU.CHR6.1522	Late embryogenesis abundant protein	223.219	482.929	550.04	341.817	182.519	1221.4
evm.TU.CHR14.889	Late embryogenesis abundant protein, LEA-14 protein	0.810667	1.252	2.60533	1.09267	1.58333	0.470667
evm.TU.CHR7.702	Late embryogenesis abundant protein like	0.024	0.194333	0.0413333	0.138667	0.071	0.635667
evm.TU.CHR2.175	late embryogenesis abundant protein At1g64065-like	0.660333	0.208	0.0436667	0.125	0.057	0.329333
evm.TU.CHR9.1191	Protein detoxification 29	2.146	1.78767	0.641667	0.602	0.646333	0.852
evm.TU.CHR13.725	protein DETOXIFICATION 29-like	23.4617	15.8623	15.105	10.9257	12.8103	12.4297
evm.TU.CHR1.1481	protein DETOXIFICATION 40-like	7.44	7.30467	5.084	4.68533	3.02767	6.027
evm.TU.CHR1.1924	PREDICTED: protein DETOXIFICATION 56	7.783	5.83333	3.60067	3.95867	4.28067	4.519
evm.TU.CHR9.1192	Protein DETOXIFICATION like	7.39933	4.57533	4.949	2.89233	5.12033	3.98667
evm.TU.CHR19.659	protein DETOXIFICATION 24-like	36.1193	83.036	63.2223	50.8957	30.0453	49.5483
evm.TU.CHR4.1719	heavy metal transport/detoxification superfamily protein	93.444	167.7	230.274	145.286	118.626	129.31
evm.TU.CHR1.1476	protein DETOXIFICATION 40-like	13.581	14.6833	9.29433	7.78367	5.62067	5.34067
evm.TU.CHR2.1529	heavy metal transport/detoxification superfamily protein, partial	6.90767	6.939	5.55567	3.62067	3.363	2.94067
evm.TU.CHR4.557	protein DETOXIFICATION 40-like	4.338	2.11233	2.83867	1.84833	3.047	6.40433
evm.TU.CHR8.212	protein DETOXIFICATION 16-like isoform X1	0.844	0	0	0	0	0.141333
evm.TU.CHR11.113	Aquaporin-like protein	1.66	2.95233	0.717	0.608667	0.942667	68.6647
evm.TU.CHR15.858	aquaporin protein PIP2-2	55.8163	117.63	33.964	33.9373	8.10033	27.9813
evm.TU.CHR12.1045	aquaporin protein PIP2-2	1.57533	1.44733	1.66433	0.713333	0.870333	2.56233
