# Supplementary material for: Transcriptome Analysis of the Regulatory Mechanisms of Holly (Ilex dabieshanensis) under Salt Stress Conditions
Source: Plants (Basel). 2024 Jun 13;13(12):1638. doi: 10.3390/plants13121638 (PMC11207398; doi:10.3390/plants13121638)
Supplement: Supplementary file 1 [file plants-13-01638-s001.zip › Supplementary material/Supplementary material/Table S15 Primers used in qRT-PCR analysis of this study.xlsx]

## Sheet: Sheet1
Table S15 Primers used in qRT-PCR analysis of this study
Gene ID	Forward primer (5’-3’)	Reverse primer (3’-5’)
evm.TU.CHR1.1186	GAGTTATTCAGTAAGGTTGCCAAAG	TCAAACAAAGCACTCAATCCAAA
evm.TU.CHR1.2005	TCAGCCTAAATCAGTCCACGAGT	TTTGCCAGCTCTGTATAGTTCGA
evm.TU.CHR2.1488	AGGTCATATCAATCATTCCATT	TGTCCAAACCAAGCCAC
evm.TU.CHR3.1993	GCAACCGTAGAGTCAAGC	GGAGACACCCAAGCAGTA
evm.TU.CHR4.96	TTAGAGGGGATCAAGCATTT	AGCCCATCATCAGTCACAGC
evm.TU.CHR13.1434	CTTACGCCCTCAAAGTAGTCC	CGATGTACGGTGAGTCTGT
evm.TU.CHR15.1291	CGCCACCCTAACATTGTAC	ATCTTCGCTGAATCGTCCT
evm.TU.CHR18.861	GTCAGCTGCAAGGTCTCGGG	TGTCCGTCTCAAGCACCGTC
evm.TU.CHR20.456	CACTACGCCCTCAAAGTCATCC	TTCAAGTGATCCACCGTCCATAT
