# Supplementary material for: Transcriptome Analysis of the Regulatory Mechanisms of Holly (Ilex dabieshanensis) under Salt Stress Conditions
Source: Plants (Basel). 2024 Jun 13;13(12):1638. doi: 10.3390/plants13121638 (PMC11207398; doi:10.3390/plants13121638)
Supplement: Supplementary file 1 [file plants-13-01638-s001.zip › Supplementary material/Supplementary material/Table S2 Overlapping analysis of GO terms involving biological processes.xlsx]

## Sheet: Sheet1
Table S2 Overlapping analysis of GO terms involving biological processes
Names	total	elements
Salt-12_vs_Salt-ck Salt-24_vs_Salt-ck Salt-3_vs_Salt-ck Salt-6_vs_Salt-ck Salt-9_vs_Salt-ck	27	response to abiotic stimulus
		response to stimulus
		response to acid chemical
		cellular response to nutrient levels
		response to chemical
		response to karrikin
		signal transduction
		response to external stimulus
		cell communication
		response to gibberellin
		response to organic substance
		response to radiation
		response to endogenous stimulus
		response to oxygen-containing compound
		signaling
		response to water
		response to drug
		response to hormone
		response to lipid
		response to abscisic acid
		response to alcohol
		rhythmic process
		response to light stimulus
		response to chitin
		response to water deprivation
		response to blue light
		circadian rhythm
Salt-12_vs_Salt-ck Salt-3_vs_Salt-ck Salt-6_vs_Salt-ck Salt-9_vs_Salt-ck	2	photosynthesis, light harvesting in photosystem I
		cellular response to starvation
Salt-24_vs_Salt-ck Salt-3_vs_Salt-ck Salt-6_vs_Salt-ck Salt-9_vs_Salt-ck	2	cellular response to extracellular stimulus
		cellular response to external stimulus
Salt-12_vs_Salt-ck Salt-24_vs_Salt-ck Salt-3_vs_Salt-ck Salt-6_vs_Salt-ck	3	cellular response to endogenous stimulus
		cellular response to hormone stimulus
		hormone-mediated signaling pathway
Salt-12_vs_Salt-ck Salt-24_vs_Salt-ck Salt-3_vs_Salt-ck Salt-9_vs_Salt-ck	2	response to ethylene
		response to stress
Salt-3_vs_Salt-ck Salt-6_vs_Salt-ck Salt-9_vs_Salt-ck	4	regulation of nucleic acid-templated transcription
		phosphorelay signal transduction system
		regulation of transcription, DNA-templated
		regulation of RNA biosynthetic process
Salt-12_vs_Salt-ck Salt-3_vs_Salt-ck Salt-6_vs_Salt-ck	4	cellular response to organic substance
		cellular response to ethylene stimulus
		ethylene-activated signaling pathway
		response to organonitrogen compound
Salt-24_vs_Salt-ck Salt-3_vs_Salt-ck Salt-6_vs_Salt-ck	5	response to other organism
		biological regulation
		response to biotic stimulus
		response to external biotic stimulus
		cellular response to chemical stimulus
Salt-24_vs_Salt-ck Salt-3_vs_Salt-ck Salt-9_vs_Salt-ck	3	flavonoid metabolic process
		cellular response to phosphate starvation
		response to extracellular stimulus
Salt-12_vs_Salt-ck Salt-6_vs_Salt-ck Salt-9_vs_Salt-ck	1	photosynthesis, light harvesting
Salt-12_vs_Salt-ck Salt-24_vs_Salt-ck Salt-9_vs_Salt-ck	1	response to inorganic substance
Salt-3_vs_Salt-ck Salt-6_vs_Salt-ck	9	regulation of cellular macromolecule biosynthetic process
		response to auxin
		regulation of cellular biosynthetic process
		response to nitrogen compound
		cellular response to auxin stimulus
		hormone catabolic process
		cellular response to acid chemical
		response to antibiotic
		secondary metabolic process
Salt-3_vs_Salt-ck Salt-9_vs_Salt-ck	1	response to starvation
Salt-12_vs_Salt-ck Salt-3_vs_Salt-ck	2	response to jasmonic acid
		negative regulation of response to alcohol
Salt-24_vs_Salt-ck Salt-3_vs_Salt-ck	15	response to cold
		carboxylic acid transmembrane transport
		anion transmembrane transport
		pigment biosynthetic process
		amino acid transmembrane transport
		pigment metabolic process
		interspecies interaction between organisms
		regulation of cellular response to alcohol
		flavonoid biosynthetic process
		regulation of response to alcohol
		organic acid transmembrane transport
		regulation of abscisic acid-activated signaling pathway
		response to toxic substance
		amino acid transport
		anion transport
Salt-6_vs_Salt-ck Salt-9_vs_Salt-ck	1	regulation of hormone levels
Salt-12_vs_Salt-ck Salt-6_vs_Salt-ck	1	response to low light intensity stimulus
Salt-24_vs_Salt-ck Salt-6_vs_Salt-ck	6	regulation of post-embryonic development
		cellular carbohydrate biosynthetic process
		cellular response to abscisic acid stimulus
		abscisic acid-activated signaling pathway
		carbohydrate biosynthetic process
		cellular response to alcohol
Salt-24_vs_Salt-ck Salt-9_vs_Salt-ck	1	response to temperature stimulus
Salt-3_vs_Salt-ck	72	positive regulation of cellular process
		negative regulation of biosynthetic process
		intracellular signal transduction
		response to nutrient levels
		anion homeostasis
		positive regulation of cell communication
		response to red or far red light
		positive regulation of response to stimulus
		negative regulation of nucleic acid-templated transcription
		cortical microtubule organization
		regulation of nucleobase-containing compound metabolic process
		response to bacterium
		defense response to other organism
		regulation of signal transduction
		negative regulation of cellular biosynthetic process
		response to red light
		regulation of macromolecule metabolic process
		phosphate ion homeostasis
		regulation of phosphorelay signal transduction system
		S-glycoside metabolic process
		induced systemic resistance, jasmonic acid mediated signaling pathway
		defense response
		regulation of cellular process
		induced systemic resistance
		regulation of nitrogen compound metabolic process
		positive regulation of response to external stimulus
		regulation of signaling
		trivalent inorganic anion homeostasis
		negative regulation of macromolecule biosynthetic process
		negative regulation of ethylene-activated signaling pathway
		response to ketone
		positive regulation of auxin mediated signaling pathway
		cellular response to stimulus
		regulation of RNA metabolic process
		glycosinolate metabolic process
		cotyledon development
		carboxylic acid transport
		negative regulation of RNA biosynthetic process
		organic acid transport
		regulation of ethylene-activated signaling pathway
		defense response to bacterium
		regulation of response to extracellular stimulus
		response to nitrate
		regulation of biosynthetic process
		jasmonic acid mediated signaling pathway
		glucosinolate metabolic process
		response to wounding
		regulation of metabolic process
		divalent inorganic anion homeostasis
		regulation of seed growth
		regulation of jasmonic acid mediated signaling pathway
		organic anion transport
		leaf morphogenesis
		regulation of response to nutrient levels
		protein autoubiquitination
		regulation of stomatal movement
		regulation of biological process
		regulation of cellular metabolic process
		response to salicylic acid
		monovalent inorganic anion homeostasis
		negative regulation of phosphorelay signal transduction system
		multi-organism process
		cotyledon morphogenesis
		regulation of cell communication
		response to fungicide
		regulation of response to stimulus
		regulation of primary metabolic process
		response to cycloheximide
		regulation of circadian rhythm
		cellular response to oxygen-containing compound
		regulation of macromolecule biosynthetic process
		cellular response to jasmonic acid stimulus
Salt-6_vs_Salt-ck	13	response to far red light
		response to gravity
		cellular response to lipid
		tropism
		negative regulation of molecular function
		steroid hormone biosynthetic process
		polysaccharide biosynthetic process
		photosynthesis, light reaction
		polysaccharide metabolic process
		gravitropism
		response to organic cyclic compound
		brassinosteroid biosynthetic process
		negative regulation of catalytic activity
Salt-9_vs_Salt-ck	8	cellular response to blue light
		brassinosteroid metabolic process
		negative regulation of leaf senescence
		phylloquinone metabolic process
		phytosteroid metabolic process
		phylloquinone biosynthetic process
		response to strigolactone
		lipid homeostasis
Salt-12_vs_Salt-ck	12	sesquiterpenoid metabolic process
		ammonium transport
		transition metal ion transport
		one-carbon compound transport
		ammonium transmembrane transport
		negative regulation of cellular response to alcohol
		plant-type cell wall organization or biogenesis
		negative regulation of abscisic acid-activated signaling pathway
		negative regulation of signaling
		negative regulation of cell communication
		negative regulation of signal transduction
		cell wall organization or biogenesis
Salt-24_vs_Salt-ck	28	oxidation-reduction process
		neurotransmitter metabolic process
		glucan metabolic process
		small molecule metabolic process
		shoot system development
		response to oxidative stress
		glutamine metabolic process
		ion transmembrane transport
		alpha-amino acid catabolic process
		response to salt stress
		regulation of neurotransmitter levels
		response to osmotic stress
		meristem maintenance
		carbohydrate metabolic process
		negative regulation of protein dephosphorylation
		regulation of photosynthesis, light reaction
		cellular glucan metabolic process
		negative regulation of phosphoprotein phosphatase activity
		PSII associated light-harvesting complex II catabolic process
		cellular carbohydrate metabolic process
		ion transport
		germ-line stem cell population maintenance
		response to cadmium ion
		cation transport
		transmembrane transport
		inorganic ion transmembrane transport
		cellular amino acid catabolic process
		hydrogen peroxide metabolic process
