# Supplementary material for: Transcriptome Analysis of the Regulatory Mechanisms of Holly (Ilex dabieshanensis) under Salt Stress Conditions
Source: Plants (Basel). 2024 Jun 13;13(12):1638. doi: 10.3390/plants13121638 (PMC11207398; doi:10.3390/plants13121638)
Supplement: Supplementary file 1 [file plants-13-01638-s001.zip › Supplementary material/Supplementary material/Table S3 Overlapping analysis of GO terms involving molecular function.xls]

## Sheet: sheet1
Table S3 Overlapping analysis of GO terms involving molecular function
Names	total	elements
Salt-12_vs_Salt-ck Salt-24_vs_Salt-ck Salt-3_vs_Salt-ck Salt-6_vs_Salt-ck Salt-9_vs_Salt-ck	2	DNA-binding transcription factor activity
		transcription regulator activity
Salt-12_vs_Salt-ck Salt-3_vs_Salt-ck Salt-6_vs_Salt-ck Salt-9_vs_Salt-ck	3	chlorophyll binding
		pigment binding
		tetrapyrrole binding
Salt-24_vs_Salt-ck Salt-3_vs_Salt-ck Salt-6_vs_Salt-ck	4	quercetin 3-O-glucosyltransferase activity
		quercetin 7-O-glucosyltransferase activity
		UDP-glycosyltransferase activity
		transferase activity, transferring hexosyl groups
Salt-24_vs_Salt-ck Salt-3_vs_Salt-ck Salt-9_vs_Salt-ck	2	molecular transducer activity
		anion transmembrane transporter activity
Salt-24_vs_Salt-ck Salt-6_vs_Salt-ck Salt-9_vs_Salt-ck	1	isoprenoid binding
Salt-24_vs_Salt-ck Salt-3_vs_Salt-ck	4	amino acid transmembrane transporter activity
		organic acid transmembrane transporter activity
		carboxylic acid transmembrane transporter activity
		organic anion transmembrane transporter activity
Salt-24_vs_Salt-ck Salt-6_vs_Salt-ck	4	enzyme inhibitor activity
		UDP-glucosyltransferase activity
		transferase activity, transferring glycosyl groups
		glucosyltransferase activity
Salt-12_vs_Salt-ck Salt-9_vs_Salt-ck	1	lyase activity
Salt-24_vs_Salt-ck Salt-9_vs_Salt-ck	4	ion transmembrane transporter activity
		abscisic acid binding
		signaling receptor activity
		hormone binding
Salt-3_vs_Salt-ck	9	sequence-specific DNA binding
		carbon-nitrogen lyase activity
		phosphorelay response regulator activity
		transcription regulatory region sequence-specific DNA binding
		acid phosphatase activity
		protein homodimerization activity
		regulatory region nucleic acid binding
		polygalacturonate 4-alpha-galacturonosyltransferase activity
		phosphoric ester hydrolase activity
Salt-6_vs_Salt-ck	3	organic acid binding
		carboxylic acid binding
		galactosidase activity
Salt-9_vs_Salt-ck	1	cis-zeatin O-beta-D-glucosyltransferase activity
Salt-12_vs_Salt-ck	1	ammonium transmembrane transporter activity
Salt-24_vs_Salt-ck	12	phosphatase inhibitor activity
		transferase activity, transferring nitrogenous groups
		transporter activity
		monovalent inorganic cation transmembrane transporter activity
		oxidoreductase activity, acting on CH-OH group of donors
		secondary active transmembrane transporter activity
		oxidoreductase activity
		transmembrane transporter activity
		transaminase activity
		active transmembrane transporter activity
		molecular_function
		inorganic molecular entity transmembrane transporter activity
