# Supplementary material for: Transcriptome Analysis of the Regulatory Mechanisms of Holly (Ilex dabieshanensis) under Salt Stress Conditions
Source: Plants (Basel). 2024 Jun 13;13(12):1638. doi: 10.3390/plants13121638 (PMC11207398; doi:10.3390/plants13121638)
Supplement: Supplementary file 1 [file plants-13-01638-s001.zip › Supplementary material/Supplementary material/Table S4 Overlapping analysis of GO terms involving cellular component.xls]

## Sheet: CC
Table S4 Overlapping analysis of GO terms involving cellular component
Names	total	elements
Salt-12_vs_Salt-ck Salt-24_vs_Salt-ck Salt-6_vs_Salt-ck Salt-9_vs_Salt-ck	2	cell periphery
		plasma membrane
Salt-12_vs_Salt-ck Salt-6_vs_Salt-ck Salt-9_vs_Salt-ck	2	cell wall
		external encapsulating structure
Salt-12_vs_Salt-ck Salt-6_vs_Salt-ck	2	plastoglobule
		plant-type cell wall
Salt-12_vs_Salt-ck Salt-24_vs_Salt-ck	1	intrinsic component of plasma membrane
Salt-3_vs_Salt-ck	1	SCF ubiquitin ligase complex
Salt-6_vs_Salt-ck	1	plasma membrane bounded cell projection cytoplasm
Salt-12_vs_Salt-ck	2	anchored component of membrane
		anchored component of plasma membrane
Salt-24_vs_Salt-ck	6	thylakoid
		plastid thylakoid
		chloroplast thylakoid
		apoplast
		extracellular region
		membrane
