# Supplementary material for: Transcriptome Analysis of the Regulatory Mechanisms of Holly (Ilex dabieshanensis) under Salt Stress Conditions
Source: Plants (Basel). 2024 Jun 13;13(12):1638. doi: 10.3390/plants13121638 (PMC11207398; doi:10.3390/plants13121638)
Supplement: Supplementary file 1 [file plants-13-01638-s001.zip › Supplementary material/Supplementary material/Table S5 Overlapping analysis of the top 30 KEGG terms.xls]

## Sheet: sheet1
Table S5 Overlapping analysis of the top 30 KEGG terms
Names	total	elements
Salt-12_vs_Salt-ck Salt-24_vs_Salt-ck Salt-3_vs_Salt-ck Salt-6_vs_Salt-ck Salt-9_vs_Salt-ck	5	Flavonoid biosynthesis
		Biosynthesis of secondary metabolites
		Plant hormone signal transduction
		Carotenoid biosynthesis
		Sesquiterpenoid and triterpenoid biosynthesis
Salt-12_vs_Salt-ck Salt-3_vs_Salt-ck Salt-6_vs_Salt-ck Salt-9_vs_Salt-ck	5	Zeatin biosynthesis
		MAPK signaling pathway
		Nitrogen metabolism
		Photosynthesis - antenna proteins
		Phenylpropanoid biosynthesis
Salt-24_vs_Salt-ck Salt-3_vs_Salt-ck Salt-6_vs_Salt-ck Salt-9_vs_Salt-ck	2	Starch and sucrose metabolism
		Galactose metabolism
Salt-12_vs_Salt-ck Salt-24_vs_Salt-ck Salt-3_vs_Salt-ck Salt-6_vs_Salt-ck	1	Glycerolipid metabolism
Salt-12_vs_Salt-ck Salt-24_vs_Salt-ck Salt-3_vs_Salt-ck Salt-9_vs_Salt-ck	1	Stilbenoid, diarylheptanoid and gingerol biosynthesis
Salt-12_vs_Salt-ck Salt-24_vs_Salt-ck Salt-6_vs_Salt-ck Salt-9_vs_Salt-ck	1	Brassinosteroid biosynthesis
Salt-3_vs_Salt-ck Salt-6_vs_Salt-ck Salt-9_vs_Salt-ck	1	Metabolic pathways
Salt-24_vs_Salt-ck Salt-3_vs_Salt-ck Salt-6_vs_Salt-ck	1	Two-component system
Salt-24_vs_Salt-ck Salt-3_vs_Salt-ck Salt-9_vs_Salt-ck	1	Phenylalanine metabolism
Salt-12_vs_Salt-ck Salt-6_vs_Salt-ck Salt-9_vs_Salt-ck	2	Sulfur metabolism
		Pentose and glucuronate interconversions
Salt-24_vs_Salt-ck Salt-6_vs_Salt-ck Salt-9_vs_Salt-ck	3	Degradation of aromatic compounds
		Protein digestion and absorption
		Ubiquinone and other terpenoid-quinone biosynthesis
Salt-12_vs_Salt-ck Salt-24_vs_Salt-ck Salt-6_vs_Salt-ck	2	Flavone and flavonol biosynthesis
		Mineral absorption
Salt-12_vs_Salt-ck Salt-24_vs_Salt-ck Salt-9_vs_Salt-ck	1	Cysteine and methionine metabolism
Salt-3_vs_Salt-ck Salt-6_vs_Salt-ck	1	ABC transporters
Salt-3_vs_Salt-ck Salt-9_vs_Salt-ck	1	Amino sugar and nucleotide sugar metabolism
Salt-6_vs_Salt-ck Salt-9_vs_Salt-ck	1	Plant-pathogen interaction
Salt-12_vs_Salt-ck Salt-6_vs_Salt-ck	2	Toll-like receptor signaling pathway
		NF-kappa B signaling pathway
Salt-12_vs_Salt-ck Salt-9_vs_Salt-ck	1	Caprolactam degradation
Salt-24_vs_Salt-ck Salt-9_vs_Salt-ck	1	Antigen processing and presentation
Salt-12_vs_Salt-ck Salt-24_vs_Salt-ck	1	Gap junction
Salt-3_vs_Salt-ck	11	Inositol phosphate metabolism
		Biosynthesis of unsaturated fatty acids
		Diterpenoid biosynthesis
		Anthocyanin biosynthesis
		Riboflavin metabolism
		Vitamin B6 metabolism
		D-Glutamine and D-glutamate metabolism
		Quorum sensing
		Ether lipid metabolism
		Purine metabolism
		Calcium signaling pathway
Salt-6_vs_Salt-ck	3	Fc gamma R-mediated phagocytosis
		Endocytosis
		Cyanoamino acid metabolism
Salt-9_vs_Salt-ck	4	Selenocompound metabolism
		Th17 cell differentiation
		Glycosphingolipid biosynthesis - globo and isoglobo series
		IL-17 signaling pathway
Salt-12_vs_Salt-ck	8	NOD-like receptor signaling pathway
		Toll and Imd signaling pathway
		Glycerophospholipid metabolism
		Polyketide sugar unit biosynthesis
		Circadian rhythm
		Fatty acid elongation
		Tight junction
		Neurotrophin signaling pathway
Salt-24_vs_Salt-ck	10	Methane metabolism
		Biosynthesis of amino acids
		Tropane, piperidine and pyridine alkaloid biosynthesis
		Pentose phosphate pathway
		Alanine, aspartate and glutamate metabolism
		Phenylalanine, tyrosine and tryptophan biosynthesis
		Biosynthesis of antibiotics
		Carbon metabolism
		Glycine, serine and threonine metabolism
		Carbon fixation in photosynthetic organisms
