# Supplementary material for: Transcriptome Analysis of the Regulatory Mechanisms of Holly (Ilex dabieshanensis) under Salt Stress Conditions
Source: Plants (Basel). 2024 Jun 13;13(12):1638. doi: 10.3390/plants13121638 (PMC11207398; doi:10.3390/plants13121638)
Supplement: Supplementary file 1 [file plants-13-01638-s001.zip › Supplementary material/Supplementary material/Table S6 FPKM values of differentially expressed Ca signaling pathway-related genes.xlsx]

## Sheet: Sheet1
Table S6 FPKM values of differentially expressed Ca signaling pathway-related genes
Typle	Gene id and Function		ck	3h	6h	9h	12h	24h
CMLs	evm.TU.CHR18.878 [Calcium-binding protein CML10]		3.78567	3.50233	4.473	4.174	13.6643	1.81
	evm.TU.CHR2.100_evm.TU.CHR2.99 [EF-Hand 1, calcium-binding site protein]		19.2827	24.0577	25.3203	27.4687	39.7627	12.1287
	evm.TU.CHR9.894 [Calmodulin and related proteins (EF-Hand superfamily)]		3.72367	6.16967	10.8553	14.5037	19.7757	7.742
	evm.TU.CHR14.947 [probable calcium-binding protein CML48]		5.49333	5.57167	5.81667	7.159	6.36567	10.9973
	evm.TU.CHR13.1373 [Calcium-binding allergen Ole e 8]		8.007	8.87233	31.6737	12.987	7.37667	18.21
	evm.TU.CHR5.1685 [calcium-binding EF hand family protein]		1.37567	2.13867	3.02967	1.55133	1.74933	1.72833
	evm.TU.CHR14.1028 [Calmodulin]		77.857	73.5463	84.102	116.196	122.944	173.381
	evm.TU.CHR19.100 [EF-Hand 1, calcium-binding site protein]		19.7483	15.6403	11.985	9.57567	7.939	10.9587
	evm.TU.CHR2.2842 [probable calcium-binding protein CML45]		1.324	0.940333	0.447	0.856333	0.359667	1.54567
	evm.TU.CHR13.811 [probable calcium-binding protein CML45]		0.0476667	0.265333	0.236667	0.610333	0.188333	0.0456667
	evm.TU.CHR7.272 [probable calcium-binding protein CML45]		1.11067	1.037	0.897333	1.357	0.243	0.804
	evm.TU.CHR4.290 [calcium-binding protein KRP1-like]		1.253	0.24	1.26933	0.708667	0.258667	1.10167
CALMLs	evm.TU.CHR2.2219 [putative calmodulin like 23]		5.36167	1.91233	6.25533	3.13	2.04733	1.82733
	evm.TU.CHR8.861 [PREDICTED: calmodulin-like protein 3]		2.64333	3.19667	1.26067	1.205	0.781333	4.41933
	evm.TU.CHR8.1336 [calmodulin-like protein 8 isoform X1]		0.549333	0.138333	0.131	2.16333	0.0993333	0.195333
CRCKs	evm.TU.CHR17.302 [Calcium/calmodulin-regulated receptor-like kinase]		2.092	2.36667	4.208	4.742	4.23733	2.44467
CBLs	evm.TU.CHR4.96 [Calcineurin B-like protein 3]		20.2023	23.8497	37.433	41.8047	55.4377	42.7933
	evm.TU.CHR13.363 [Calcineurin subunit B like]		15.1383	7.07433	5.26067	4.15667	8.99233	4.23
CBPs	evm.TU.CHR12.1081 [PREDICTED: calmodulin-interacting protein 111 isoform X1]		3.58533	2.343	1.509	3.817	2.21233	3.24233
CDPKs	evm.TU.CHR20.841 [calcium-dependent protein kinase 10]		2.51833	2.54033	7.9	11.0083	8.24633	5.131
	evm.TU.CHR17.426 [Calcium-dependent protein kinase]		11.468	15.1027	6.81333	5.647	3.70167	4.46467
ACAs	evm.TU.CHR10.368 [PREDICTED: putative calcium-transporting ATPase 13, plasma membrane-type]		0.759	0.925667	1.70467	2.46933	1.59567	1.881
	evm.TU.CHR10.372 [PREDICTED: putative calcium-transporting ATPase 13, plasma membrane-type]		0.971	0.866	1.56767	2.626	2.01067	2.06333
	evm.TU.CHR3.82 [PREDICTED: calcium-transporting ATPase 12, plasma membrane-type-like]		0.560333	0.796	0.630667	1.17633	0.688	1.46
