# Supplementary material for: Transcriptome Analysis of the Regulatory Mechanisms of Holly (Ilex dabieshanensis) under Salt Stress Conditions
Source: Plants (Basel). 2024 Jun 13;13(12):1638. doi: 10.3390/plants13121638 (PMC11207398; doi:10.3390/plants13121638)
Supplement: Supplementary file 1 [file plants-13-01638-s001.zip › Supplementary material/Supplementary material/Table S7 FPKM values of differentially expressed PKs.xlsx]

## Sheet: Sheet1
Table S7 FPKM values of differentially expressed PKs
Typle	Gene id and Function	ck	3h	6h	9h	12h	24h
RLKs	evm.TU.CHR9.537 [putative receptor protein kinase TMK1]	7.814	7.443	6.16033	6.74633	2.887	6.71733
	evm.TU.CHR9.536 [receptor protein kinase TMK1-like isoform X2]	5.71633	4.40467	3.44867	4.20467	2.42433	3.983
	evm.TU.CHR9.787 [Leucine-rich repeat receptor-like protein kinase]	0.994	0.754667	0.584667	0.478667	0.346667	0.516
	evm.TU.CHR19.386 [Leucine-rich repeat receptor-like protein kinase]	2.39167	1.59333	1.97633	1.151	1.057	1.075
	evm.TU.CHR7.523 [PREDICTED: leucine-rich repeat receptor-like serine/threonine-protein kinase BAM1]	13.606	6.708	6.09467	7.556	10.1117	4.175
	evm.TU.CHR12.93 [probable leucine-rich repeat receptor-like protein kinase At5g49770]	14.9507	11.5187	8.62767	13.0953	10.6793	6.44267
	evm.TU.CHR2.2264 [Leucine-rich repeat receptor-like serine/threonine-protein kinase BAM1, partial]	43.3587	28.4097	33.7083	34.82	27.7703	20.123
	evm.TU.CHR2.1442 [leaf rust 10 disease-resistance locus receptor-like protein kinase-like 1.2]	1.40867	0.426333	0.621667	0.503333	0.466333	0.269667
	evm.TU.CHR13.404 [putative receptor-like protein kinase At1g80870 isoform X2]	2.25333	1.00567	1.204	1.05033	1.09667	0.575
	evm.TU.CHR9.782 [LEAF RUST 10 DISEASE-RESISTANCE LOCUS RECEPTOR-LIKE PROTEIN KINASE-like 2.4]	10.5677	10.144	9.22067	9.862	9.60767	4.873
	evm.TU.CHR3.216 [interleukin-1 receptor-associated kinase 4]	3.86633	3.688	3.74567	3.046	3.81667	1.54867
	evm.TU.CHR10.872 [LEAF RUST 10 DISEASE-RESISTANCE LOCUS RECEPTOR-LIKE PROTEIN KINASE-like 2.4]	2.08633	1.72767	0.515667	0.558	0.787333	0.180333
	evm.TU.CHR10.860 [LEAF RUST 10 DISEASE-RESISTANCE LOCUS RECEPTOR-LIKE PROTEIN KINASE-like 2.4]	0.801667	0.515333	0.257	0.182333	0.256667	0.0743333
	evm.TU.CHR2.541 [probable inactive receptor-like protein kinase At3g56050 isoform X2]	4.78233	4.72567	2.94467	3.02667	2.86633	1.78267
	evm.TU.CHR10.847 [LEAF RUST 10 DISEASE-RESISTANCE LOCUS RECEPTOR-LIKE PROTEIN KINASE-like 2.4]	0.881333	0.525	0.309333	0.400667	0.513667	0.116333
	evm.TU.CHR2.3117 [probable inactive leucine-rich repeat receptor-like protein kinase At3g03770]	4.765	3.64633	2.761	2.98133	3.77467	2.153
	evm.TU.CHR12.738 [PREDICTED: lectin-domain containing receptor kinase VI.3-like]	4.34933	2.24733	2.138	1.80367	2.40767	0.755333
	evm.TU.CHR3.2262 [rust resistance kinase Lr10-like]	2.56433	1.74867	1.40733	1.731	1.014	1.82667
	evm.TU.CHR5.743 [probable leucine-rich repeat receptor-like protein kinase At5g49770]	1.079	2.04533	1.84933	1.397	2.32267	1.655
	evm.TU.CHR10.661 [probable leucine-rich repeat receptor-like protein kinase At2g33170]	1.09367	1.18833	1.003	1.553	2.35267	2.346
	evm.TU.CHR10.663 [probable leucine-rich repeat receptor-like protein kinase At2g33170]	0.936333	1.261	1.48767	1.438	2.391	2.60333
	evm.TU.CHR19.873 [LysM domain receptor-like kinase]	0.291667	0.552333	0.732	0.922	0.815667	1.366
	evm.TU.CHR17.324 [S-receptor-like serine/threonine-protein kinase]	0.488667	0.373	0.531333	0.609333	0.724	1.436
	evm.TU.CHR7.162 [cysteine-rich receptor-like protein kinase 42]	3.827	7.076	5.32433	7.86767	3.74667	21.921
	evm.TU.CHR7.161 [cysteine-rich receptor-like protein kinase 42]	5.106	9.96367	7.94367	9.70167	3.79033	27.712
	evm.TU.CHR2.2450 [PREDICTED: probable LRR receptor-like serine/threonine-protein kinase At4g37250]	0.234667	0.288667	0.22	0.341	0.165	0.856667
	evm.TU.CHR8.24 [PREDICTED: probable receptor protein kinase TMK1]	1.64267	2.00633	1.575	2.078	1.23233	3.75767
	evm.TU.CHR6.1642 [Somatic embryogenesis receptor kinase]	0.103333	0.311333	0.0756667	0.125333	0.0706667	1.07
	evm.TU.CHR6.968 [LOW QUALITY PROTEIN: receptor-like protein kinase 7]	0.00966667	0.905667	0.146333	0.265333	0.124	0.318667
	evm.TU.CHR12.744 [LRR receptor-like serine/threonine-protein kinase GSO2]	0.516667	0.835667	0.846	1.04567	1.14567	0.610333
	evm.TU.CHR4.2339 [PREDICTED: probable LRR receptor-like serine/threonine-protein kinase At4g08850]	2.81967	4.192	3.456	5.16633	6.193	2.53433
	evm.TU.CHR8.28 [G-type lectin S-receptor-like serine/threonine-protein kinase]	12.9723	15.8963	17.0197	17.5117	19.1113	6.299
	evm.TU.CHR14.1374 [receptor-like cytosolic serinethreonine-protein kinase rbk2]	0.198667	0.395333	1.94267	1.54367	3.78	0.79
	evm.TU.CHR2.167 [G-type lectin S-receptor-like serine/threonine-protein kinase isoform C]	0.299	0.145333	0.647667	0.424667	1.02567	0.161333
	evm.TU.CHR1.994 [PREDICTED: cysteine-rich receptor-like protein kinase 10]	23.215	30.7287	68.0923	54.5103	72.2823	18.9717
	evm.TU.CHR3.2096 [PREDICTED: cysteine-rich receptor-like protein kinase 19 isoform X3]	3.162	4.63633	5.89833	6.02433	6.496	3.34867
	evm.TU.CHR18.611 [MDIS1-interacting receptor like kinase 2-like isoform X2]	1.94033	2.553	2.81267	3.89833	2.39233	1.06067
	evm.TU.CHR18.546 [MDIS1-interacting receptor like kinase 2-like]	1.85467	2.19233	0.622333	0.592333	0.775	0.649667
	evm.TU.CHR1.1140 [probable LRR receptor-like serine/threonine-protein kinase At1g07650 isoform X1]	116.554	123.634	80.3303	66.936	93.3727	46.334
	evm.TU.CHR15.606 [PREDICTED: leucine-rich repeat receptor-like protein kinase PXC1]	2.74633	1.36967	3.25267	1.94	1.23133	0.926333
	evm.TU.CHR4.2259 [probable LRR receptor-like serine/threonine-protein kinase At5g48740 isoform X1]	1.41333	0.861667	1.42467	1.068	1.257	0.684
	evm.TU.CHR7.772 [PREDICTED: LRR receptor-like serine/threonine-protein kinase GSO1]	15.7133	18.2527	16.733	10.693	6.191	7.56667
	evm.TU.CHR9.632 [probable inactive receptor kinase At1g48480]	3.21433	2.96567	3.365	3.239	2.36767	1.37567
	evm.TU.CHR20.1149 [probable LRR receptor-like serine/threonine-protein kinase At5g10290]	60.022	65.2493	66.1017	52.1997	41.5893	23.455
	evm.TU.CHR5.752 [putative leucine-rich repeat receptor-like protein kinase]	1.42133	0.562667	1.20167	1.386	1.55	0.291667
	evm.TU.CHR18.544 [probable leucine-rich repeat receptor-like protein kinase At1g35710]	0.899667	0.648333	0.667667	0.839333	1.077	0.326667
	evm.TU.CHR13.842 [probable receptor-like protein kinase At5g61350]	1.29833	1.308	0.617	1.05	1.00133	1.26533
	evm.TU.CHR9.1099 [LEAF RUST 10 DISEASE-RESISTANCE LOCUS RECEPTOR-LIKE PROTEIN KINASE-like 1.5]	5.11767	9.22767	4.91333	4.35833	2.40633	7.33167
	evm.TU.CHR16.1022 [probable LRR receptor-like serine/threonine-protein kinase At1g12460]	0.466333	1.05733	0.369	0.721	0.287333	1.22933
	evm.TU.CHR11.1094 [putative leucine-rich repeat receptor-like protein kinase]	0.190667	0.529	0.210667	0.247667	0.106333	0.862667
	evm.TU.CHR3.2260 [PREDICTED: rust resistance kinase Lr10-like]	1.53867	1.853	1.07367	0.409	0.580333	1.87
	evm.TU.CHR13.1200 [LEAF RUST 10 DISEASE-RESISTANCE LOCUS RECEPTOR-LIKE PROTEIN KINASE-like 1.2 isoform X2]	0.410667	0.242333	0.514333	1.001	0.458667	0.635
	evm.TU.CHR1.2554 [Receptor-like protein kinase]	9.35667	3.93333	6.99667	16.0237	16.7123	9.293
MAPK cascades	evm.TU.CHR20.454 [mitogen-activated protein kinase kinase 5-like]	0.147	0.452	0.819	0.334667	0.398667	0.182
	evm.TU.CHR20.456 [Mitogen-activated protein kinase]	8.95267	12.8393	20.4667	17.8077	16.5253	11.7257
	evm.TU.CHR13.1434 [mitogen-activated protein kinase kinase 9-like]	49.1647	85.5997	20.9583	20.7327	47.7313	19.047
	evm.TU.CHR4.2027 [Mitogen-activated protein kinase kinase kinase A]	0.615	1.489	0.272667	0.243333	0.203	0.847667
	evm.TU.CHR7.739 [mitogen-activated protein kinase 7 isoform X1]	13.9013	22.8117	6.70367	8.14567	8.53067	30.3357
CIPKs	evm.TU.CHR15.1291 [CBL-interacting serine/threonine-protein kinase]	27.5507	28.2307	17.8	16.1937	12.8637	43.6957
	evm.TU.CHR13.396 [CBL-interacting serine/threonine-protein kinase 5-like]	3.93133	2.19933	1.15967	0.713	1.681	3.22567
	evm.TU.CHR1.1186 [cbl-interacting protein kinase 5]	22.6157	45.6587	14.4863	6.014	3.73367	2.169
	evm.TU.CHR10.386 [PREDICTED: CBL-interacting serine/threonine-protein kinase 7-like]	4.418	10.6117	6.43033	8.292	3.49767	43.8147
SnRK catalytic subunit alpha like	evm.TU.CHR15.21 [SNF1-related protein kinase catalytic subunit alpha like]	3.01533	2.715	2.691	2.538	3.36933	1.468
Other PKs	evm.TU.CHR3.332 [serine/threonine-protein kinase-like protein ACR4]	0.779	1.861	1.15933	1.16467	0.781	0.416667
	evm.TU.CHR3.957 [Serine/threonine protein kinase]	1.32033	3.43567	1.36433	1.35267	1.279	1.10133
	evm.TU.CHR7.1048_evm.TU.CHR7.1049 [cold-responsive protein kinase 1-like]	37.369	34.054	72.3537	77.8033	86.7133	44.5087
	evm.TU.CHR1.1744 [PREDICTED: UMP-CMP kinase 3-like isoform X2]	0.218667	0.353333	0.772	0.534667	0.427	0.107333
	evm.TU.CHR9.1031 [integrin-linked protein kinase 1]	2.21	4.256	4.07667	4.56867	2.08033	2.53067
	evm.TU.CHR18.1145 [PREDICTED: probable serine/threonine-protein kinase NAK isoform X2]	3.543	1.492	1.22733	1.72933	1.03633	1.22833
	evm.TU.CHR11.1596 [Serine/threonine-protein kinase dhkG]	14.5537	13.1403	12.277	9.93567	14.502	7.101
	evm.TU.CHR8.589 [serine/threonine-protein kinase-like protein CCR4]	1.246	0.364	0.359667	0.782667	0.362333	0.727667
	evm.TU.CHR7.1446 [protein kinase-like domain-containing protein]	1.33	0.873667	0.218	0.947667	0.394	0
	evm.TU.CHR15.245 [Protein kinase]	0.666	0.303333	0.446333	0.333667	0.249333	0.432667
	evm.TU.CHR14.797 [probable serine/threonine-protein kinase PBL28 isoform X2]	5.13267	3.734	2.44633	1.331	0.952333	1.448
	evm.TU.CHR7.836 [histidine kinase 1-like]	12.2987	11.849	8.91867	5.68333	5.50967	5.752
	evm.TU.CHR14.1273 [putative GTP diphosphokinase RSH1, chloroplastic isoform X1]	7.49967	4.82667	4.679	3.18833	4.24967	3.92067
	evm.TU.CHR9.458 [1-phosphatidylinositol-4-phosphate 5-kinase, putative isoform 2]	1.39133	0.943333	0.889667	0.602333	0.868667	1.17333
	evm.TU.CHR11.1158 [PREDICTED: serine/threonine-protein kinase HT1-like]	1.30733	1.06133	0.576	0.476333	0.785333	0.851
	evm.TU.CHR9.867_evm.TU.CHR9.868 [serine/threonine-protein kinase STN7, chloroplastic-like]	338.719	232.476	221.466	193.296	223.488	123.279
	evm.TU.CHR11.347 [probable serine/threonine-protein kinase At1g01540]	5.881	3.79267	2.99633	3.31333	3.20667	1.64867
	evm.TU.CHR11.57 [PREDICTED: probable serine/threonine-protein kinase NAK isoform X2]	9.089	7.72	6.97867	6.39133	6.775	4.292
	evm.TU.CHR17.570 [protein ACTIVITY OF BC1 COMPLEX KINASE 7, chloroplastic isoform X1]	33.8873	42.9267	57.5657	88.2427	86.176	59.141
	evm.TU.CHR7.1199 [serine/threonine-protein kinase SAPK2]	107.047	154.109	235.214	264.425	242.371	300.255
	evm.TU.CHR18.922 [PREDICTED: myosin heavy chain kinase B-like]	1.252	6.15	7.719	9.85433	5.408	3.87567
	evm.TU.CHR11.363 [Leucine-rich repeat protein kinase family protein isoform 1]	1.43367	1.04333	1.40267	0.959667	0.754667	3.62567
	evm.TU.CHR3.1214 [PTI1-like tyrosine-protein kinase]	1.617	1.015	0.768667	1.63633	1.76167	0.706
	evm.TU.CHR14.314 [probable serine/threonine-protein kinase WNK4 isoform X1]	19.6803	50.842	20.063	30.2817	16.4973	50.9783
	evm.TU.CHR6.707 [PREDICTED: probable serine/threonine-protein kinase At1g09600]	8.452	15.1387	12.208	12.493	8.22867	19.7717
	evm.TU.CHR3.2001 [protein kinase PINOID 2]	2.019	1.93767	1.121	0.718	1.93067	0.862333
	evm.TU.CHR11.234 [Abelson tyrosine-protein kinase]	15.5043	13.3263	10.5763	7.731	12.7097	9.293
	evm.TU.CHR5.1215 [Serine/threonine-protein kinase]	5.419	6.10633	4.82767	2.99333	5.41833	2.38133
