# Supplementary material for: Transcriptome Analysis of the Regulatory Mechanisms of Holly (Ilex dabieshanensis) under Salt Stress Conditions
Source: Plants (Basel). 2024 Jun 13;13(12):1638. doi: 10.3390/plants13121638 (PMC11207398; doi:10.3390/plants13121638)
Supplement: Supplementary file 1 [file plants-13-01638-s001.zip › Supplementary material/Supplementary material/Table S8 FPKM values of differentially expressed plant hormone signaling pathway-related genes.xlsx]

## Sheet: Sheet1
Table S8 FPKM values of differentially expressed plant hormone signaling pathway-related genes
Plant hormone	signaling pathway-related element	Geneid	ck	3h	6h	9h	12h	24h	Function
ABA	PYR/PYL	evm.TU.CHR12.725	16.423	15.4297	3.13167	8.069	10.415	2.97633	abscisic acid receptor PYL4-like
		evm.TU.CHR2.528	7.24033	9.38167	2.26867	3.31867	2.946	0.490667	abscisic acid receptor PYL4-like
		evm.TU.CHR1.2328	4.09667	3.61833	3.48233	1.466	3.59467	1.671	abscisic acid receptor PYL2-like
		evm.TU.CHR15.1251	61.0053	53.934	12.753	17.5217	23.9237	4.855	Polyketide cyclase/dehydrase and lipid transport superfamily protein
		evm.TU.CHR19.501	1.31767	1.31833	0.610333	0.739667	1.207	0.359	hypothetical protein F0562_026230
		evm.TU.CHR2.136	12.092	25.682	26.553	30.5297	32.4773	38.8787	hypothetical protein C3L33_16369, partial
		evm.TU.CHR16.823	3.238	8.953	6.01533	4.562	3.912	1.362	hypothetical protein F0562_012631
		evm.TU.CHR1.1710	1.54567	0.907333	0.580667	0.291667	1.51233	0.377333	hypothetical protein F0562_012631
	PP2C	evm.TU.CHR19.605	3.046	7.316	17.8673	17.7143	9.96667	43.0023	protein phosphatase 2C 37-like
		evm.TU.CHR19.871	0.560333	1.283	4.124	4.48167	1.781	9.49967	Protein phosphatase
		evm.TU.CHR2.663	12.0237	24.0877	21.3327	18.219	15.604	52.732	protein phosphatase 2C 37-like
		evm.TU.CHR3.2478	46.431	68.5707	92.604	91.8467	85.4273	96.903	protein phosphatase 2C 50-like
		evm.TU.CHR2.877	4.36533	6.12433	4.34367	5.476	4.90133	8.998	glycerol-3-phosphate dehydrogenase SDP6, mitochondrial
		evm.TU.CHR3.1911	20.6663	56.1417	48.2217	41.0607	24.9543	108.727	hypothetical protein TEA_007789
		evm.TU.CHR16.1196	0.499667	0.431333	0.413	0.331667	0.295	2.54467	hypothetical protein F0562_035510
		evm.TU.CHR19.336	0.024	0.0723333	0.0603333	0.094	0	4.093	hypothetical protein F0562_031322
		evm.TU.CHR2.128	0.0196667	0.116667	0.0166667	0.0936667	0.128	1.24333	hypothetical protein TEA_003369
		evm.TU.CHR14.600	1.08433	1.771	1.15167	0.946333	0.289	27.2307	hypothetical protein F0562_001005
	SnRK2	evm.TU.CHR7.1199	107.047	154.109	235.214	264.425	242.371	300.255	serine/threonine-protein kinase SAPK2
		evm.TU.CHR1.1778	2.582	5.39933	4.41933	2.793	4.45167	14.2463	hypothetical protein F0562_012551
	ABF	evm.TU.CHR18.861	8.19067	19.8907	19.1777	24.2577	13.1617	116.401	ABSCISIC ACID-INSENSITIVE 5-like protein
		evm.TU.CHR11.338	30.5733	37.7537	31.6577	36.163	37.2613	111.059	ABSCISIC ACID-INSENSITIVE 5-like protein
		evm.TU.CHR5.293	10.141	9.221	12.5083	11.796	10.2153	34.9207	PREDICTED: ABSCISIC ACID-INSENSITIVE 5-like protein 7
		evm.TU.CHR15.513	0.219333	0.03	0.025	0.0473333	0.286667	1.29633	hypothetical protein F0562_016784
IAA	AUX1	evm.TU.CHR18.264	3.927	1.72333	1.734	2.00233	1.81767	1.66167	auxin transporter-like protein 3
		evm.TU.CHR15.1159	11.116	6.46067	7.79833	5.347	7.719	5.116	auxin transporter-like protein 2
		evm.TU.CHR6.1294	1.58933	0.815667	1.238	0.760667	0.909333	0.956333	hypothetical protein F0562_028481
		evm.TU.CHR2.592	2.30167	1.56333	2.49033	1.77367	3.021	1.05067	hypothetical protein F0562_031711
	AUX/IAA	evm.TU.CHR14.1481	4.77233	1.519	1.91233	2.18833	1.57167	2.45267	PREDICTED: auxin-induced protein 22D
		evm.TU.CHR4.2422	20.976	8.781	12.554	7.31667	6.766	5.21133	Auxin-induced protein like
		evm.TU.CHR5.1284	23.639	17.015	11.7907	7.96867	7.16067	11.9413	hypothetical protein F0562_019693
		evm.TU.CHR20.573	2.57833	2.51367	2.02067	0.971333	1.31567	2.047	hypothetical protein F0562_022889
		evm.TU.CHR3.1700	40.2457	30.7283	35.862	19.998	28.5843	10.1287	hypothetical protein F0562_029947
		evm.TU.CHR16.577	9.71233	8.96967	4.725	6.43133	15.3863	9.08967	PREDICTED: auxin-responsive protein IAA2
		evm.TU.CHR16.357	4.36167	2.06833	4.01	4.03067	3.24667	9.32933	hypothetical protein F0562_007331
		evm.TU.CHR10.397	138.595	105.339	62.476	84.9293	56.9073	229.175	hypothetical protein F0562_000410
		evm.TU.CHR10.592	1.05533	0.595	1.29933	0.726	1.041	2.41767	hypothetical protein F0562_000569
		evm.TU.CHR13.274	1.25767	2.317	1.861	1.981	1.05067	4.91967	Auxin-responsive protein
	ARF	evm.TU.CHR6.1442	1.82067	1.53467	1.51333	1.53833	1.31333	3.84767	auxin-responsive factor
		evm.TU.CHR14.809	5.40367	5.91933	13.3257	15.9183	13.664	8.76467	hypothetical protein F0562_002075
		evm.TU.CHR19.835	0.768	0.405667	2.44667	1.262	1.588	1.06933	hypothetical protein F0562_026000
		evm.TU.CHR16.1221	34.487	20.4653	18.323	12.662	19.1383	10.5257	hypothetical protein F0562_035534
		evm.TU.CHR11.167	6.08567	4.31333	4.04467	5.32	5.95533	17.1887	hypothetical protein F0562_036080
	GH3	evm.TU.CHR5.340	1.88433	1.244	1.318	1.80567	7.43733	1.28	GH3 auxin-responsive promoter
	SAUR	evm.TU.CHR6.1412	0.923333	0.744667	0.711333	1.038	2.656	0.647667	auxin-responsive protein SAUR32
		evm.TU.CHR7.804	0.222	4.032	0.189333	3.154	1.56567	1.535	auxin-responsive protein SAUR50-like
		evm.TU.CHR3.2332	1.183	2.48733	1.862	1.454	1.30933	1.92567	Indole-3-acetic acid-induced protein ARG7
		evm.TU.CHR3.2427	0.381667	0.689333	0.910333	0.745333	1.13833	0.668	hypothetical protein F0562_029818
		evm.TU.CHR12.41	1.336	2.57033	7.78333	4.61767	5.88067	0.374333	hypothetical protein TEA_014792
		evm.TU.CHR13.489	0.798	0.63	0.412	0.226	0.572	0.391333	hypothetical protein TEA_007071
GA	GID1	evm.TU.CHR4.2534	32.8	55.7847	40.325	52.0923	29.8443	350.822	gibberellin receptor GID1B-like
		evm.TU.CHR14.1367	47.1547	49.3577	14.6057	38.478	40.657	64.938	gibberellin receptor gid1b
		evm.TU.CHR6.230	137.307	130.319	117.158	82.6683	68.627	88.579	hypothetical protein F0562_029393
	DELLA	evm.TU.CHR14.642	5.91733	18.547	10.8247	16.979	13.3737	10.5337	hypothetical protein F0562_021971
		evm.TU.CHR4.271	18.2293	27.048	42.011	36.2597	32.382	31.5297	hypothetical protein TEA_020358
		evm.TU.CHR5.1426	3.19133	2.763	6.62467	15.092	8.979	18.7523	hypothetical protein F0562_013414
		evm.TU.CHR8.119	11.3777	12.449	27.6027	22.3533	23.8043	8.52567	hypothetical protein TEA_020399
		evm.TU.CHR14.647_evm.TU.CHR14.650	1.863	2.17267	2.30467	5.19033	2.214	4.736	hypothetical protein CDL12_01943
		evm.TU.CHR6.6	7.30067	8.49767	8.95567	17.5093	13.5673	14.7873	hypothetical protein F0562_013414
		evm.TU.CHR12.889	2.686	3.171	4.01433	4.483	2.534	5.958	hypothetical protein F0562_016710
		evm.TU.CHR3.1622	0.319667	0.261667	0.283667	0.64	0.750667	0.0616667	GA repressor DELLA
		evm.TU.CHR17.755	0.950667	0.806333	0.275667	0.156667	0.174	0.555667	hypothetical protein F0562_010978
		evm.TU.CHR10.86	1.35233	1.64567	1.227	0.886333	1.577	0.632667	DELLA protein
		evm.TU.CHR14.50	1.343	0.869	0.791667	0.667	0.776667	0.963	hypothetical protein TEA_000334
		evm.TU.CHR4.1916	2.697	3.032	1.68667	2.16333	1.185	3.34133	hypothetical protein F0562_021971
	TF	evm.TU.CHR4.2304	18.0923	26.4173	14.985	16.361	31.8393	7.65567	hypothetical protein F0562_021055
ET	ETR	evm.TU.CHR10.449	0.989333	5.43933	1.11467	2.34233	4.88467	2.969	hypothetical protein F0562_000459
		evm.TU.CHR8.1266_evm.TU.CHR8.1267	4.46633	16.5503	3.15067	10.246	11.622	12.271	hypothetical protein F0562_000459
	SIMKK	evm.TU.CHR20.456	8.95267	12.8393	20.4667	17.8077	16.5253	11.7257	Mitogen-activated protein kinase
	CTR1	evm.TU.CHR18.719	3.23467	3.04733	2.73967	1.91067	3.816	1.436	hypothetical protein F0562_027800
	EBF1/2	evm.TU.CHR1.2500	26.8743	83.3183	49.5763	72.9377	61.3957	55.3517	EIN3-binding F-box protein 1-like
		evm.TU.CHR16.373	16.5917	46.2533	32.4373	52.9083	41.2543	41.3137	EIN3-binding F-box protein 1-like
		evm.TU.CHR3.1552	3.56567	86.083	7.64533	35.6857	34.881	18.3207	EIN3-binding F-box protein 1-like
		evm.TU.CHR3.2027	19.1177	80.022	25.9243	35.5647	25.5123	34.1833	EIN3-binding F-box protein 1-like
	ERF1/2	evm.TU.CHR10.481	0.382667	15.575	0.0366667	0.591	0.678667	2.37567	ethylene-responsive transcription factor 1B
		evm.TU.CHR4.2378	0.0686667	6.35367	0.282333	0.290333	0.474333	3.31067	Ethylene-responsive transcription factor 1B like
		evm.TU.CHR8.1249	0.0553333	0.723333	0	0.0803333	0.11	0.32	hypothetical protein F0562_035369
JA	COI1	evm.TU.CHR2.607	1.66867	0.846333	1.16667	0.861333	1.12733	0.739333	coronatine insensitive 1
	JAZ	evm.TU.CHR1.942	0	1.32767	0	0	0	0	protein TIFY 5A
		evm.TU.CHR11.1441	0.0266667	4.194	0.0886667	0	0.054	0.0806667	Protein TIFY like
		evm.TU.CHR20.378	0.0656667	5.85733	0.0803333	0	0.046	0.113	protein TIFY 10A
		evm.TU.CHR3.1851	29.1447	140.494	29.6397	24.4917	11.169	19.058	hypothetical protein F0562_009772
		evm.TU.CHR3.2443	1.80167	9.90233	2.621	1.727	1.331	2.542	hypothetical protein F0562_009772
		evm.TU.CHR9.635	57.4437	93.378	111.304	95.9897	115.565	54.6487	hypothetical protein F0562_032661
		evm.TU.CHR1.2442	16.3763	15.9317	14.47	10.152	9.614	7.37967	protein TIFY 8 isoform X1
	MYC2	evm.TU.CHR5.2066	0.0203333	1.17667	0.115667	0.0206667	0.0213333	0.082	PREDICTED: transcription factor bHLH14
		evm.TU.CHR6.1409	0.804	17.7513	3.451	1.36133	0.952667	1.45	PREDICTED: transcription factor bHLH14
		evm.TU.CHR1.1707	25.0937	58.6273	22.8827	18.3683	23.963	23.353	hypothetical protein TEA_000731
		evm.TU.CHR16.819	19.9637	80.679	36.1933	40.1573	36.577	28.2323	hypothetical protein F0562_012633
		evm.TU.CHR1.2022	25.333	28.8673	27.629	20.712	9.62133	24.9227	hypothetical protein F0562_013224
BR	BRI1	evm.TU.CHR9.495	1.15333	1.04333	1.57867	1.55767	1.07133	0.557667	hypothetical protein TEA_019373
	BKI1	evm.TU.CHR18.887	57.2687	20.051	20.1807	23.326	30.882	22.8953	PREDICTED: BRI1 kinase inhibitor 1-like
	BSK	evm.TU.CHR4.1955	2.76933	1.81333	1.36233	0.842667	1.26867	0.377333	hypothetical protein F0562_001026
	BZR1/2	evm.TU.CHR7.633	16.8823	21.0237	25.0573	27.356	19.7337	50.1637	BES1/BZR1 homolog protein 2
	TCH4	evm.TU.CHR10.943	72.7657	9.78133	5.03	6.805	1.75633	16.7223	xyloglucan endotransglucosylase/hydrolase
		evm.TU.CHR3.2328	18.3637	2.026	2.178	5.11933	1.70267	11.01	probable xyloglucan endotransglucosylase/hydrolase protein 23
	CYCD3	evm.TU.CHR5.315	1.70233	1.14567	1.55967	1.62	0.573667	0.79	hypothetical protein F0562_028701
SA	NPR1	evm.TU.CHR12.576	2.478	3.086	8.61567	9.71767	9.36633	3.46333	hypothetical protein F0562_015535
	PR-1	evm.TU.CHR3.1193	0.203	0.611333	1.069	1.799	0.173	2.078	hypothetical protein POPTR_T093600
		evm.TU.CHR5.409	0.289	3.20767	0	0.332667	0.151667	0	pathogenesis-related protein 1
		evm.TU.CHR6.975	1.05067	1.18233	0.695667	0.37	0.704667	0.309333	pathogenesis-related protein 1
