# Supplementary material for: Transcriptome Analysis of the Regulatory Mechanisms of Holly (Ilex dabieshanensis) under Salt Stress Conditions
Source: Plants (Basel). 2024 Jun 13;13(12):1638. doi: 10.3390/plants13121638 (PMC11207398; doi:10.3390/plants13121638)
Supplement: Supplementary file 1 [file plants-13-01638-s001.zip › Supplementary material/Supplementary material/Table S9 FPKM values of differentially expressed TFs.xlsx]

## Sheet: Sheet1
Table S9 FPKM values of differentially expressed TFs
TF ID	Family	Function	ck	3h	6h	9h	12h	24h
evm.TU.CHR11.440	AP2	hypothetical protein F0562_027914	5.94267	4.047	4.36967	4.043	4.36	2.30833
evm.TU.CHR2.2466	AP2	hypothetical protein F0562_003550	3.53667	2.17	1.87733	1.18367	2.35867	1.52133
evm.TU.CHR15.905	AP2	hypothetical protein TEA_023013	15.3167	10.9987	7.24033	8.904	7.00567	59.087
evm.TU.CHR14.744	AP2	ethylene-responsive transcription factor RAP2-7-like	5.273	8.563	9.781	9.32767	6.90067	13.728
evm.TU.CHR12.1004	AP2	hypothetical protein TEA_023013	0.576667	0.823	1.056	1.19733	0.797	0.879
evm.TU.CHR7.426	AP2	hypothetical protein F0562_003550	1.08067	1.22633	1.57833	1.41367	2.97233	0.689333
evm.TU.CHR2.777	AP2	hypothetical protein F0562_026059	3.05867	8.377	4.59033	6.04467	6.90033	2.052
evm.TU.CHR16.1221	ARF	hypothetical protein F0562_035534	34.487	20.4653	18.323	12.662	19.1383	10.5257
evm.TU.CHR6.1442	ARF	auxin-responsive factor	1.82067	1.53467	1.51333	1.53833	1.31333	3.84767
evm.TU.CHR19.835	ARF	hypothetical protein F0562_026000	0.768	0.405667	2.44667	1.262	1.588	1.06933
evm.TU.CHR14.809	ARF	hypothetical protein F0562_002075	5.40367	5.91933	13.3257	15.9183	13.664	8.76467
evm.TU.CHR2.2636	B3	B3 domain-containing transcription factor VRN1-like	0.858	0.719667	0.543	0.684	0.346333	0.497667
evm.TU.CHR1.2265	B3	hypothetical protein F0562_007080	5.10867	4.50467	3.419	3.50333	2.15667	4.19433
evm.TU.CHR5.242	B3	hypothetical protein F0562_028629	3.84733	1.87767	2.454	2.24533	2.85567	2.04033
evm.TU.CHR20.1004	B3	hypothetical protein F0562_023330	8.707	6.15233	5.77933	4.90833	4.82967	4.077
evm.TU.CHR12.287	B3	hypothetical protein F0562_017029	1.70167	2.08967	1.41	5.107	4.189	5.86867
evm.TU.CHR2.2573	B3	hypothetical protein F0562_006576	23.1647	29.8787	36.448	29.6883	23.7193	46.646
evm.TU.CHR4.2099	B3	hypothetical protein F0562_002129	14.446	19.27	25.7043	30.3033	21.4857	21.3273
evm.TU.CHR14.294	B3	hypothetical protein F0562_002129	2.50333	2.28767	2.91467	3.38833	3.26667	1.00433
evm.TU.CHR7.633	BES1	BES1/BZR1 homolog protein 2	16.8823	21.0237	25.0573	27.356	19.7337	50.1637
evm.TU.CHR10.1230	bHLH	Transcription factor bHLH113 like	28.9227	10.0037	7.28967	12.7873	7.116	24.1803
evm.TU.CHR13.857	bHLH	Basic helix-loop-helix transcription factor	11.8897	12.374	12.1183	7.26933	3.06733	3.82533
evm.TU.CHR9.450	bHLH	hypothetical protein F0562_032373	1.101	0.808	0.987667	0.449667	0.701333	0.528667
evm.TU.CHR14.164	bHLH	hypothetical protein F0562_021702	2.215	2.043	1.049	2.54333	1.296	0.896667
evm.TU.CHR18.852	bHLH	hypothetical protein F0562_027648	5.88733	2.70933	2.85333	2.15467	5.37433	1.27
evm.TU.CHR13.188	bHLH	hypothetical protein F0562_022870	2.18833	2.012	1.83967	1.14767	0.962667	0.903
evm.TU.CHR15.182	bHLH	hypothetical protein F0562_017158	18.872	13.1293	4.76067	2.18	8.782	0.840333
evm.TU.CHR20.178	bHLH	cold-resistant protein ICE1	5.751	3.94	2.95567	2.145	4.795	3.343
evm.TU.CHR10.968	bHLH	hypothetical protein F0562_035254	1.50367	1.06867	0.84	0.741333	0.584	0.560333
evm.TU.CHR8.986	bHLH	hypothetical protein F0562_035254	1.48133	0.345333	0.0863333	0.263333	0.301667	0.117667
evm.TU.CHR5.900	bHLH	hypothetical protein TEA_027575	0.838667	0.569333	0.505	0.802	0.795333	1.72467
evm.TU.CHR20.850	bHLH	Transcription factor bHLH79 like	1.981	1.97133	1.494	1.64067	1.68033	4.219
evm.TU.CHR13.663	bHLH	hypothetical protein TEA_015273	0.646333	0.665333	1.32167	1.68	1.75667	2.83167
evm.TU.CHR6.1882	bHLH	hypothetical protein F0562_018688	18.822	26.7423	22.274	29.5543	23.723	38.0313
evm.TU.CHR13.978	bHLH	hypothetical protein F0562_025048	7.09633	16.1647	9.32333	9.573	6.644	14.0263
evm.TU.CHR9.1155	bHLH	hypothetical protein F0562_033325	0.564	2.31533	1.55633	0.940667	0.955333	0.691
evm.TU.CHR16.819	bHLH	hypothetical protein F0562_012633	19.9637	80.679	36.1933	40.1573	36.577	28.2323
evm.TU.CHR11.482	bHLH	hypothetical protein F0562_027955	14.402	44.2903	8.55233	38.6737	24.1663	14.2787
evm.TU.CHR17.318	bHLH	PREDICTED: transcription factor bHLH123-like isoform X2	0.793667	0.924333	3.23933	1.483	2.94	1.13767
evm.TU.CHR15.190	bHLH	hypothetical protein F0562_015704	8.86067	13.1767	19.955	20.6863	19.005	11.1333
evm.TU.CHR1.1210	bHLH	hypothetical protein F0562_018302	2.163	3.119	4.538	3.73633	4.35133	3.90267
evm.TU.CHR12.457	bHLH	hypothetical protein F0562_015704	17.1923	24.102	49.1757	48.9937	55.142	60.0707
evm.TU.CHR5.1514	bHLH	hypothetical protein F0562_018688	2.79033	4.719	5.89367	6.349	6.31167	4.684
evm.TU.CHR5.1730_evm.TU.CHR5.1731	bHLH	hypothetical protein F0562_014730	87.648	127.007	96.2423	59.8657	38.4283	47.0693
evm.TU.CHR2.550	bHLH	hypothetical protein F0562_026250	28.8793	37.0287	16.8703	18.704	22.6147	13.2333
evm.TU.CHR5.418	bHLH	hypothetical protein F0562_028803	2.96	3.933	1.182	0.769	1.03167	0.968333
evm.TU.CHR1.1707	bHLH	hypothetical protein TEA_000731	25.0937	58.6273	22.8827	18.3683	23.963	23.353
evm.TU.CHR5.2066	bHLH	PREDICTED: transcription factor bHLH14	0.0203333	1.17667	0.115667	0.0206667	0.0213333	0.082
evm.TU.CHR6.1409	bHLH	PREDICTED: transcription factor bHLH14	0.804	17.7513	3.451	1.36133	0.952667	1.45
evm.TU.CHR3.2274	bHLH	basic helix-loop-helix DNA-binding superfamily protein	0.695	2.14833	0.673333	0.684667	0.418333	1.02767
evm.TU.CHR8.941	bHLH	hypothetical protein F0562_034582	7.92167	6.08233	7.509	7.12567	10.5333	3.88467
evm.TU.CHR4.2304	bHLH	hypothetical protein F0562_021055	18.0923	26.4173	14.985	16.361	31.8393	7.65567
evm.TU.CHR1.1323	bHLH	hypothetical protein F0562_018527	0.319667	0.599667	0.384	0.501667	0.916667	0.278
evm.TU.CHR1.1702	bHLH	Transcription factor bHLH96	0.826333	0.302	0.407	0.0346667	0.391333	0
evm.TU.CHR1.2022	bHLH	hypothetical protein F0562_013224	25.333	28.8673	27.629	20.712	9.62133	24.9227
evm.TU.CHR11.573	bHLH	hypothetical protein F0562_027737	9.083	7.02367	8.27067	7.38333	8.80667	4.32167
evm.TU.CHR10.744	bHLH	transcription factor FAMA isoform X3	11.809	10.4123	9.784	6.39533	11.856	5.856
evm.TU.CHR10.419	bHLH	transcription factor bHLH92	0.0753333	1.29533	0	0.028	0	0
evm.TU.CHR19.453	bZIP	hypothetical protein F0562_031495	3.06633	2.03633	2.21533	2.06767	1.486	1.389
evm.TU.CHR15.513	bZIP	hypothetical protein F0562_016784	0.219333	0.03	0.025	0.0473333	0.286667	1.29633
evm.TU.CHR15.530	bZIP	hypothetical protein F0562_016797	0.349	0.899	0.716333	0.348	0.187	2.913
evm.TU.CHR6.1494	bZIP	PREDICTED: common plant regulatory factor 1 isoform X2	14.883	48.164	41.5137	34.3347	15.3737	97.3617
evm.TU.CHR5.1983	bZIP	unnamed protein product, partial	7.58367	8.18467	11.7387	12.4013	14.8747	38.845
evm.TU.CHR5.293	bZIP	PREDICTED: ABSCISIC ACID-INSENSITIVE 5-like protein 7	10.141	9.221	12.5083	11.796	10.2153	34.9207
evm.TU.CHR18.861	bZIP	ABSCISIC ACID-INSENSITIVE 5-like protein	8.19067	19.8907	19.1777	24.2577	13.1617	116.401
evm.TU.CHR11.338	bZIP	ABSCISIC ACID-INSENSITIVE 5-like protein	30.5733	37.7537	31.6577	36.163	37.2613	111.059
evm.TU.CHR16.400	bZIP	transcription factor HY5 isoform X1	7.844	17.1197	15.1407	23.9367	13.343	30.3007
evm.TU.CHR5.1453	bZIP	hypothetical protein F0562_014453	1.363	1.236	1.657	2.51567	4.24667	1.38167
evm.TU.CHR11.199	bZIP	unnamed protein product	36.687	48.8293	73.5763	65.1697	81.4013	36.5013
evm.TU.CHR2.2729	bZIP	basic leucine zipper 43-like	1.58167	1.03633	1.62033	1.354	2.77767	0.312667
evm.TU.CHR11.761	bZIP	transcription factor VIP1	5.03567	4.15933	5.13767	3.73	4.64867	2.24733
evm.TU.CHR18.774	bZIP	hypothetical protein TEA_006586	0	0	0.433	0	0.067	0
evm.TU.CHR9.503	C2H2	hypothetical protein VITISV_033421	8.97133	3.71	5.80067	5.77467	9.47033	5.50833
evm.TU.CHR2.1972	C2H2	zinc finger protein GAI-ASSOCIATED FACTOR 1-like	3.29667	2.044	1.426	1.841	3.16967	1.50167
evm.TU.CHR14.1462	C2H2	hypothetical protein F0562_021218	1.07767	0.941333	0.736	0.549333	0.544	0.458667
evm.TU.CHR9.455	C2H2	hypothetical protein F0562_034469	78.4393	76.2463	67.368	50.733	60.3697	34.2057
evm.TU.CHR11.1651	C2H2	hypothetical protein F0562_034469	21.3773	15.655	14.76	13.1233	17.2557	10.2813
evm.TU.CHR15.871	C2H2	hypothetical protein F0562_016459	56.832	41.6693	29.5283	21.6577	26.512	15.3427
evm.TU.CHR5.361	C2H2	zinc finger protein ZAT10-like	0.482	0.217667	0.220667	0.111667	0.264	0.982333
evm.TU.CHR6.1022	C2H2	Zinc finger protein	1.795	1.89667	1.342	1.42267	0.716667	17.8967
evm.TU.CHR18.957	C2H2	hypothetical protein F0562_035985	9.68633	10.2773	11.1127	13.228	10.7857	22.5623
evm.TU.CHR11.1488	C2H2	hypothetical protein F0562_032301	0.692333	1.77	4.205	3.90267	2.841	5.26467
evm.TU.CHR4.1992	C2H2	hypothetical protein LSAT_9X20121	0.518333	0.733667	1.32733	1.10233	0.603	0.367667
evm.TU.CHR17.300	C2H2	hypothetical protein F0562_010169	0.446	0.994	1.11567	0.999333	0.812333	0.873
evm.TU.CHR11.356	C2H2	hypothetical protein F0562_035865	9.935	18.3733	17.6757	25.523	23.5353	23.0353
evm.TU.CHR17.1039	C2H2	PREDICTED: zinc finger protein MAGPIE isoform X2	4.799	5.42767	11.3973	8.251	8.47233	5.51133
evm.TU.CHR3.2243	C2H2	zinc finger protein 2	0.079	0.545667	0	0	0	0.273
evm.TU.CHR6.1843	C2H2	hypothetical protein F0562_018649	0.715333	1.02867	0.819	0.960667	0.865	0.259667
evm.TU.CHR4.1695	C2H2	PREDICTED: zinc finger protein ZAT5	10.7907	11.3527	4.07867	3.71633	1.89233	4.14467
evm.TU.CHR18.796	C2H2	zinc finger protein zat10	12.0987	21.4327	8.38633	10.338	4.03533	6.603
evm.TU.CHR6.1897	C2H2	hypothetical protein F0562_018699	2.76933	3.481	1.81333	0.679667	3.546	0.600667
evm.TU.CHR5.1736	C2H2	hypothetical protein F0562_019087	1.043	0.786	1.196	0.928	0.949333	0.475
evm.TU.CHR3.1755	C3H	zinc finger CCCH domain-containing protein 20-like	146.432	99.6307	120.247	94.2397	74.8163	331.382
evm.TU.CHR17.650	C3H	unnamed protein product, partial	56.2677	78.225	80.9363	87.8	71.726	125.849
evm.TU.CHR1.1700	C3H	hypothetical protein F0562_012644	6.512	5.816	9.332	11.3673	13.62	9.96667
evm.TU.CHR3.1599	C3H	hypothetical protein F0562_030070	0.880333	1.18067	0.893	1.147	1.219	0.418667
evm.TU.CHR5.506	C3H	hypothetical protein TEA_015028	1.969	2.269	4.53433	2.29367	4.04833	0.995333
evm.TU.CHR17.555	CO-like	PREDICTED: zinc finger protein CONSTANS-LIKE 9-like	33.8243	9.51667	8.612	12.3257	24.786	24.3323
evm.TU.CHR8.317	CO-like	zinc finger protein CONSTANS-LIKE 16-like	58.9097	7.57733	9.42133	10.516	48.671	12.488
evm.TU.CHR3.1210	CO-like	GATA-4/5/6 transcription factor	10.473	159.967	145.21	105.75	93.1893	37.3137
evm.TU.CHR11.1431	CO-like	zinc finger protein CONSTANS-LIKE 14-like isoform X1	7.39267	5.407	7.92333	10.508	21.1657	10.4937
evm.TU.CHR4.697	CO-like	PREDICTED: zinc finger protein CONSTANS-LIKE 9-like	50.9303	25.2513	61.0193	91.4323	160.501	86.4423
evm.TU.CHR9.818	CO-like	hypothetical protein F0562_034036	38.4813	48.6407	113.038	74.2803	129.352	13.3917
evm.TU.CHR9.757	CO-like	hypothetical protein F0562_034102	3.84333	1.82333	0.392667	0.273333	0.431333	4.97967
evm.TU.CHR13.1123	CO-like	zinc finger protein CONSTANS-LIKE 16	94.9997	108.844	83.8223	55.296	86.585	20.4337
evm.TU.CHR10.337	CPP	hypothetical protein F0562_000353	5.26467	3.41967	3.594	3.40267	3.14467	2.21967
evm.TU.CHR16.548	CPP	hypothetical protein F0562_007137	3.702	3.96267	5.49267	4.727	5.04467	8.63567
evm.TU.CHR3.1869	CPP	hypothetical protein F0562_009551	3.32067	4.83867	6.061	6.85533	5.72867	8.112
evm.TU.CHR6.1245	DBB	hypothetical protein ES288_D01G004000v1	32.808	54.6643	27.364	18.1633	10.964	17.2253
evm.TU.CHR11.183	DBB	hypothetical protein F0562_036059	2.06433	0.981333	1.165	2.43167	2.601	1.799
evm.TU.CHR8.510	Dof	hypothetical protein F0562_033786	48.2987	36.8137	10.352	4.43067	4.571	11.522
evm.TU.CHR13.650	Dof	PREDICTED: dof zinc finger protein DOF5.6	4.94267	2.67833	5.082	2.327	3.44967	3.27333
evm.TU.CHR13.809	Dof	hypothetical protein F0562_023422	57.7227	46.4873	41.508	43.0927	51.4037	26.7247
evm.TU.CHR20.794	Dof	hypothetical protein F0562_023422	28.6023	26.0317	15.224	10.4903	10.9533	8.123
evm.TU.CHR2.2844	Dof	Cyclic dof factor 2	140.125	69.1723	27.3	20.4747	13.4657	33.1157
evm.TU.CHR7.265	Dof	PREDICTED: cyclic dof factor 2	22.868	13.6653	4.169	3.44967	2.813	4.497
evm.TU.CHR7.1122	Dof	hypothetical protein MANES_12G124100	1.75567	0.744	0.339333	0.525	0.546	0.394
evm.TU.CHR2.2610	Dof	hypothetical protein F0562_006522	7.58367	5.791	8.49433	5.47267	4.057	3.24533
evm.TU.CHR20.913	Dof	PREDICTED: dof zinc finger protein DOF5.6	9.96167	14.665	12.0167	13.1127	7.517	29.5847
evm.TU.CHR4.1807	Dof	hypothetical protein F0562_001189	1.00367	0.815667	1.336	1.42367	1.035	2.215
evm.TU.CHR20.539	Dof	hypothetical protein F0562_022858	2.874	4.48533	6.65467	7.68867	7.32667	6.87567
evm.TU.CHR1.1313	Dof	PREDICTED: dof zinc finger protein DOF1.4	4.94	4.39467	5.02733	4.79533	5.407	2.17567
evm.TU.CHR1.1358	Dof	hypothetical protein F0562_014084	0.74	2.07133	0.849333	0.786333	1.11367	1.021
evm.TU.CHR15.1014	Dof	Dof zinc finger protein DOF3.6	2.374	0.951667	2.074	2.46067	1.95833	2.63867
evm.TU.CHR12.906	Dof	Dof zinc finger protein DOF3.6	2.692	1.22833	1.37233	3.27867	2.21067	3.38067
evm.TU.CHR17.980	ERF	unnamed protein product	7.35833	5.506	1.90767	3.07633	2.23467	5.04067
evm.TU.CHR17.979	ERF	hypothetical protein F0562_010756	26.8	22.772	4.88267	6.62067	6.30833	10.6467
evm.TU.CHR15.179	ERF	AP2-like ethylene-responsive transcription factor PLT2	1.394	0.575333	0.695333	0.382667	0.527667	0.534333
evm.TU.CHR16.260	ERF	hypothetical protein F0562_012304	2.02533	0.228667	0.343333	0.792	0.0696667	0.137667
evm.TU.CHR20.1123	ERF	ethylene-responsive transcription factor ERF060-like isoform X3	4.21867	2.27367	1.81433	1.37833	2.863	1.73067
evm.TU.CHR1.2378	ERF	ethylene-responsive transcription factor TINY-like	2.821	1.35333	1.08567	0.696	1.012	0.858333
evm.TU.CHR3.1854	ERF	hypothetical protein CCACVL1_20763	5.271	1.31067	0.811	1.026	0.389333	0.605333
evm.TU.CHR16.1172	ERF	PREDICTED: ethylene-responsive transcription factor CRF2-like	0.0813333	0.996333	1.67533	1.315	0.421333	1.54567
evm.TU.CHR14.286	ERF	Pathogenesis-related transcriptional activator like	5.36633	2.48167	2.84133	2.62833	2.328	11.2057
evm.TU.CHR18.557	ERF	hypothetical protein F0562_002674	0.737333	0.517667	0.439333	1.597	0.809	2.55267
evm.TU.CHR17.404	ERF	Ethylene-responsive transcription factor	2.833	6.059	2.27633	2.096	1.30333	5.01467
evm.TU.CHR4.2378	ERF	Ethylene-responsive transcription factor 1B like	0.0686667	6.35367	0.282333	0.290333	0.474333	3.31067
evm.TU.CHR16.921	ERF	hypothetical protein F0562_007870	0.160667	0.619	0.023	0.06	0.212667	0
evm.TU.CHR1.1270	ERF	transcriptional activator PTI5	0.198333	1.198	0.176667	0.801667	0.148667	1.81767
evm.TU.CHR1.2557	ERF	hypothetical protein F0562_012304	0.617667	3.30933	0.404667	4.662	0.717667	5.345
evm.TU.CHR5.1703	ERF	hypothetical protein CDL12_18937	0.127333	0.985333	0.845667	0.823333	0.593	0.622667
evm.TU.CHR1.2160	ERF	unnamed protein product	1.19233	3.01733	3.252	2.42	2.15967	2.012
evm.TU.CHR1.1804	ERF	hypothetical protein F0562_007870	0.71	3.327	0.139	1.79433	1.31867	1.282
evm.TU.CHR11.908	ERF	ethylene-responsive transcription factor ERF014-like	0.479667	0.079	0.404	1.055	0.144667	0.516
evm.TU.CHR17.859	ERF	hypothetical protein TEA_007411	0.168333	1.97567	2.29167	4.31433	2.75867	4.10467
evm.TU.CHR19.499	ERF	hypothetical protein TEA_023745	0.610667	0.982333	1.80133	2.90767	2.41733	2.62267
evm.TU.CHR2.2823	ERF	Ethylene-responsive transcription factor RAP2-11 like	0.0283333	0.225667	0.196	0.466667	0.243667	0.179333
evm.TU.CHR7.428	ERF	PREDICTED: ethylene-responsive transcription factor RAP2-9-like	2.661	3.84033	10.843	7.77567	9.18533	2.89333
evm.TU.CHR16.1194	ERF	unnamed protein product	0.868333	7.442	7.832	6.761	10.5623	2.99167
evm.TU.CHR11.355	ERF	unnamed protein product	7.57633	9.306	27.125	27.2737	30.4987	8.82467
evm.TU.CHR2.2469	ERF	PREDICTED: ethylene-responsive transcription factor ERF011-like	0.434	0.732	2.193	2.51567	3.19067	0.725333
evm.TU.CHR13.208	ERF	dehydration-responsive element-binding protein 3	0.36	0.187333	1.27133	0.955	1.60767	0.969
evm.TU.CHR4.443	ERF	hypothetical protein TEA_007411	0.0523333	1.08933	2.19433	2.12267	2.169	1.13033
evm.TU.CHR1.1306	ERF	ethylene-responsive transcription factor 12	3.10967	4.54433	2.129	0.482	1.181	1.77467
evm.TU.CHR18.845	ERF	hypothetical protein FH972_018061	11.2743	12.4933	5.512	4.68267	7.424	6.89967
evm.TU.CHR19.316	ERF	hypothetical protein F0562_026566	6.85667	6.598	1.94267	1.444	1.294	1.77267
evm.TU.CHR11.1461	ERF	PREDICTED: ethylene-responsive transcription factor ERF113	2.351	5.54967	2.508	2.43333	1.71367	1.98033
evm.TU.CHR1.1305	ERF	unnamed protein product, partial	2.67333	8.58633	2.593	1.678	3.43567	1.50333
evm.TU.CHR10.481	ERF	ethylene-responsive transcription factor 1B	0.382667	15.575	0.0366667	0.591	0.678667	2.37567
evm.TU.CHR4.894	ERF	ethylene response factor 11-c	8.56967	21.26	4.26367	2.592	2.91633	8.00967
evm.TU.CHR8.1253	ERF	ethylene-responsive transcription factor 14	9.736	15.6773	11.8443	6.78633	4.189	1.92767
evm.TU.CHR4.2110	ERF	Pathogenesis-related transcriptional activator like	13.7703	12.182	14.9747	13.472	17.047	5.594
evm.TU.CHR8.1249	ERF	hypothetical protein F0562_035369	0.0553333	0.723333	0	0.0803333	0.11	0.32
evm.TU.CHR16.561	ERF	PREDICTED: dehydration-responsive element-binding protein 3-like	6.16633	3.37767	10.1013	5.79967	3.017	1.687
evm.TU.CHR16.271	ERF	hypothetical protein F0562_012304	0.741	0.229667	0	0.384333	0	0.123
evm.TU.CHR14.201	FAR1	Protein FAR1-RELATED SEQUENCE like, partial	11.5263	8.248	6.15433	5.28633	8.02467	6.83633
evm.TU.CHR4.1928	G2-like	Transcription factor LUX like	8.696	2.02567	2.141	3.60367	10.0607	8.003
evm.TU.CHR17.1027	G2-like	transcription activator GLK1-like	98.6477	77.6933	51.1437	32.9697	24.4213	27.718
evm.TU.CHR10.748	G2-like	PREDICTED: protein PHR1-LIKE 2 isoform X1	45.1563	41.4573	39.99	18.8313	28.1997	8.31367
evm.TU.CHR8.512	G2-like	hypothetical protein F0562_033784	32.2133	26.6353	21.661	10.395	15.6073	4.621
evm.TU.CHR19.517	G2-like	hypothetical protein F0562_031556	2.04567	1.27867	1.028	0.935333	0.962	0.59
evm.TU.CHR4.392	G2-like	transcription activator GLK1-like	78.796	43.277	38.2387	27.098	34.0623	12.7827
evm.TU.CHR2.1231	G2-like	hypothetical protein F0562_032206	14.9823	19.2057	21.7767	23.043	25.4013	43.647
evm.TU.CHR8.293	G2-like	Transcription factor HHO3	0.0503333	0.166333	0.263333	0.171333	0.272333	1.587
evm.TU.CHR11.1641	G2-like	uncharacterized protein LOC114315240	0.860333	1.48267	1.38633	2.03333	1.525	2.702
evm.TU.CHR9.861	G2-like	hypothetical protein CDL12_17921	2.07733	29.208	12.0533	10.357	5.70867	19.83
evm.TU.CHR6.1128	G2-like	hypothetical protein F0562_020646	4.98733	23.2187	14.2593	15.9353	8.98133	30.4907
evm.TU.CHR1.1678	G2-like	putative transcription factor KAN2	4.30633	9.96667	6.482	7.11967	4.52633	4.561
evm.TU.CHR5.262	G2-like	hypothetical protein MANES_17G094500	12.216	72.968	52.2683	74.2657	53.12	50.433
evm.TU.CHR14.633	G2-like	transcription factor GLK2	2.69867	1.60933	2.98133	8.17467	18.3893	11.2293
evm.TU.CHR11.297	G2-like	LOW QUALITY PROTEIN: probable transcription factor KAN4	4.434	7.57267	11.689	9.66333	8.69767	5.14233
evm.TU.CHR20.527	G2-like	hypothetical protein DVH24_000576	16.151	19.405	28.122	38.141	54.97	17.251
evm.TU.CHR3.1624	G2-like	Transcription factor PCL1	7.95033	7.64067	7.174	8.11633	8.51133	3.67667
evm.TU.CHR12.251	G2-like	myb-related protein 2-like isoform X3	2.99	10.9637	8.615	6.26267	9.28867	2.765
evm.TU.CHR20.596	GATA	GATA transcription factor	0.539667	0.0926667	0.141667	0.294333	0.099	0.372333
evm.TU.CHR2.833	GATA	hypothetical protein F0562_025999	18.7213	14.5257	12.34	10.5477	3.038	15.117
evm.TU.CHR4.1754	GATA	hypothetical protein F0562_021763	18.8983	10.2413	9.878	6.68833	9.68867	2.381
evm.TU.CHR7.774	GATA	hypothetical protein F0562_003682	2.87867	2.64533	4.04533	2.50833	3.48267	1.32633
evm.TU.CHR17.755	GRAS	hypothetical protein F0562_010978	0.950667	0.806333	0.275667	0.156667	0.174	0.555667
evm.TU.CHR20.363	GRAS	hypothetical protein TEA_000727	16.295	14.2587	8.89033	7.474	8.87	10.2783
evm.TU.CHR5.1748	GRAS	Scarecrow-like protein 22	36.7887	33.945	25.1837	26.0017	16.323	25.1427
evm.TU.CHR12.889	GRAS	hypothetical protein F0562_016710	2.686	3.171	4.01433	4.483	2.534	5.958
evm.TU.CHR14.647_evm.TU.CHR14.650	GRAS	hypothetical protein CDL12_01943	1.863	2.17267	2.30467	5.19033	2.214	4.736
evm.TU.CHR5.1426	GRAS	hypothetical protein F0562_013414	3.19133	2.763	6.62467	15.092	8.979	18.7523
evm.TU.CHR14.642	GRAS	hypothetical protein F0562_021971	5.91733	18.547	10.8247	16.979	13.3737	10.5337
evm.TU.CHR7.641	GRAS	hypothetical protein F0562_006451	5.18667	7.51033	8.996	12.3507	9.31367	11.6243
evm.TU.CHR19.630	GRAS	hypothetical protein F0562_026168	1.36333	1.42067	2.446	2.61433	3.297	1.51733
evm.TU.CHR15.1242	GRAS	hypothetical protein F0562_017747	0.172667	0.202	1.08033	1.93267	2.66367	0.363333
evm.TU.CHR3.1622	GRAS	GA repressor DELLA	0.319667	0.261667	0.283667	0.64	0.750667	0.0616667
evm.TU.CHR4.1916	GRAS	hypothetical protein F0562_021971	2.697	3.032	1.68667	2.16333	1.185	3.34133
evm.TU.CHR16.727	GRF	growth-regulating factor 4-like isoform X1	3.233	2.38133	3.172	1.87067	1.51333	0.993667
evm.TU.CHR11.437	GRF	hypothetical protein F0562_035794	2.07133	0.950333	1.869	1.66467	0.970333	1.53633
evm.TU.CHR1.1632	GRF	growth-regulating factor 4-like isoform X1	4.516	3.16333	1.795	1.599	0.990333	2.04633
evm.TU.CHR12.220	GRF	hypothetical protein F0562_016809	1.18933	1.227	0.690333	1.21767	1.55533	2.637
evm.TU.CHR1.1930	GRF	Growth-regulating factor 10	0.0986667	0.146333	0.045	0.0783333	0.158667	0.635
evm.TU.CHR7.1189	HD-ZIP	hypothetical protein F0562_005569	411.333	214.968	189.43	199.623	275.177	102.1
evm.TU.CHR4.1760	HD-ZIP	hypothetical protein F0562_021771	15.2203	12.4927	12.7137	11.7227	10.2907	7.08933
evm.TU.CHR5.1552	HD-ZIP	hypothetical protein F0562_018663	8.38067	3.185	2.75733	2.22633	2.674	1.373
evm.TU.CHR20.752	HD-ZIP	unnamed protein product	0.229667	0.978667	0.444	0.636667	0.916333	0.928667
evm.TU.CHR5.2061	HD-ZIP	homeobox-leucine zipper protein ATHB-12-like	27.3607	42.7867	21.1573	22.3453	17.1743	189.572
evm.TU.CHR16.1242	HD-ZIP	hypothetical protein F0562_007570	0.499333	0.796	1.576	1.35633	1.282	20.1667
evm.TU.CHR11.1079	HD-ZIP	hypothetical protein F0562_033727	22.2277	52.0637	34.216	48.8557	49.86	221.387
evm.TU.CHR2.2871	HD-ZIP	homeobox-leucine zipper protein ATHB-13-like isoform X2	2.70833	6.011	9.56567	10.3627	10.5403	17.8747
evm.TU.CHR13.751	HD-ZIP	hypothetical protein C1H46_022388	6.33133	12.8853	13.744	12.2873	10.2603	8.62
evm.TU.CHR9.1087	HD-ZIP	hypothetical protein F0562_033727	3.28167	10.2433	6.15033	8.11367	5.757	8.06267
evm.TU.CHR16.928	HD-ZIP	hypothetical protein F0562_012868	0.303	0.136333	0.858667	0.548667	0.936	0.383667
evm.TU.CHR20.831	HD-ZIP	hypothetical protein F0562_024936	39.2903	81.5607	154.183	121.618	97.718	92.424
evm.TU.CHR9.1067	HD-ZIP	homodomain-leucine zipper protein ATHB-13-like protein	16.4593	15.0497	15.487	20.2697	31.1557	7.796
evm.TU.CHR6.1859	HD-ZIP	hypothetical protein F0562_014552	4.51567	4.85633	4.762	4.32133	7.55467	2.23867
evm.TU.CHR7.509	HD-ZIP	homeobox-leucine zipper protein HAT22	62.304	62.336	32.3723	28.0563	39.098	35.5677
evm.TU.CHR1.813	HD-ZIP	hypothetical protein F0562_013627	1.94033	1.26833	1.373	0.744667	1.82833	0.572667
evm.TU.CHR14.1461	HSF	hypothetical protein F0562_021219	9.12967	4.76333	5.039	9.692	6.184	4.20467
evm.TU.CHR3.2356	HSF	hypothetical protein EZV62_012744	2.27367	1.557	3.70733	2.04467	5.92833	20.483
evm.TU.CHR8.1345	HSF	hypothetical protein MANES_03G173200	0	0	0	0.0536667	0	6.11567
evm.TU.CHR3.2463	HSF	HSFA9	0.0683333	0.130667	0.117	0.155	0.0236667	1.68267
evm.TU.CHR2.2548	HSF	hypothetical protein F0562_006586	6.18067	10.1527	9.98867	12.664	10.564	28.2957
evm.TU.CHR3.2358	HSF	heat stress transcription factor C-1	6.55533	6.17233	10.5257	11.6927	23.8917	34.795
evm.TU.CHR1.310	HSF	heat shock factor protein HSF30	4.75433	6.25033	6.94767	14.2393	6.62467	23.9477
evm.TU.CHR12.541	HSF	heat stress transcription factor B-3-like isoform X2	0.903	0.677667	0.869	2.128	0.577	0.601667
evm.TU.CHR15.136	HSF	hypothetical protein F0562_017419	1.52767	2.51933	2.72767	4.27467	2.36867	1.13833
evm.TU.CHR16.1062	HSF	heat stress transcription factor B-2b isoform X1	0.751333	1.57233	1.79067	2.64067	2.60267	2.112
evm.TU.CHR3.1657	HSF	heat stress transcription factor C-1	5.563	5.49767	8.56167	8.51367	17.6193	6.46233
evm.TU.CHR3.400	HSF	hypothetical protein F0562_013950	2.50867	2.535	5.86733	5.20033	6.173	3.01
evm.TU.CHR9.582	HSF	hypothetical protein F0562_032502	1.84967	1.982	6.02233	9.876	9.967	5.77533
evm.TU.CHR4.2130	LBD	hypothetical protein F0562_021641	3.77933	3.295	2.38933	1.86833	1.98667	1.96133
evm.TU.CHR2.2384	LBD	LOB domain-containing protein 37-like	1.988	9.03833	4.634	5.60867	4.02167	9.808
evm.TU.CHR5.358	LBD	lob domain-containing protein 37	8.55133	84.7933	58.0683	54.0477	19.978	49.47
evm.TU.CHR7.466	LBD	PREDICTED: LOB domain-containing protein 37-like	7.31633	29.7093	14.8323	16.9607	9.66333	10.4313
evm.TU.CHR1.563	LBD	PREDICTED: LOB domain-containing protein 4-like	0.508	0.619333	1.48067	1.18967	2.01867	0.587
evm.TU.CHR20.832	LBD	hypothetical protein F0562_035094	1.507	1.62433	5.78467	8.034	5.36933	2.85667
evm.TU.CHR19.522	LBD	PREDICTED: LOB domain-containing protein 21-like	33.8303	42.4923	37.6373	38.9727	30.9213	14.1753
evm.TU.CHR7.611	LBD	hypothetical protein F0562_005277	1.13967	1.37567	1.133	0.741	0.89	0.455333
evm.TU.CHR16.835	LSD	hypothetical protein F0562_007999	2.899	4.31933	4.40133	5.58567	3.32733	7.27733
evm.TU.CHR5.1829	MIKC_MADS	unnamed protein product, partial	32.053	29.3307	23.9373	16.4707	13.967	12.5923
evm.TU.CHR11.521	MIKC_MADS	SVP3	93.64	81.313	76.5963	45.325	63.709	35.154
evm.TU.CHR18.729	MIKC_MADS	PREDICTED: MADS-box transcription factor 23 isoform X5	0.785333	1.579	0.42	1.02167	0.620333	2.027
evm.TU.CHR7.339	MIKC_MADS	developmental protein sepallata 1	0.332333	0.9	0.910333	1.011	0.263667	0.266
evm.TU.CHR9.963	MIKC_MADS	truncated transcription factor CAULIFLOWER A-like	0.367333	0.508	0.838333	0.221	0.451333	0.188667
evm.TU.CHR13.230	M-type_MADS	unnamed protein product	33.0167	23.8547	19.7327	16.054	17.4083	16.3047
evm.TU.CHR15.359	M-type_MADS	hypothetical protein F0562_017074	1.90033	2.041	0.881	0.496	0.583667	0.855667
evm.TU.CHR17.742	M-type_MADS	agamous-like MADS-box protein AGL104	0.575	0	0.112667	0	0	0.224667
evm.TU.CHR1.2351	MYB	hypothetical protein F0562_006943	0.633	0.255333	0.115	0.408667	0.367333	0.607667
evm.TU.CHR4.488	MYB	transcription factor MYB14-like	0.888667	0.192667	0.491	0.153333	0.240667	0.381667
evm.TU.CHR2.2860	MYB	hypothetical protein TEA_012889	0.763333	0.548667	0.594333	0.342	0.307667	0.549333
evm.TU.CHR20.1228	MYB	hypothetical protein F0562_004131	1.68633	0.616667	0.851	1.215	0.708667	0.277333
evm.TU.CHR9.219	MYB	hypothetical protein F0562_025430	22.0947	16.005	17.092	14.8583	24.6147	9.38833
evm.TU.CHR5.79	MYB	hypothetical protein F0562_020448	53.8693	40.08	35.1963	26.0293	42.1427	22.21
evm.TU.CHR11.1053	MYB	hypothetical protein F0562_032882	3.50667	2.28833	1.84267	1.61767	2.20067	1.79367
evm.TU.CHR13.1139	MYB	hypothetical protein F0562_025157	0.142667	0.0933333	0	0.241667	0.0496667	0.943667
evm.TU.CHR8.1240	MYB	hypothetical protein F0562_035361	0.034	0.245667	0	0.854667	0.264	0.855333
evm.TU.CHR4.2372_evm.TU.CHR4.2373	MYB	transcription factor MYB4-like	0.0536667	1.02267	0.047	0.027	0	0
evm.TU.CHR1.1399	MYB	Transcription factor MYB39	0.510667	0.243333	0.259667	0.247667	0.566667	3.69367
evm.TU.CHR1.2209	MYB	transcription factor MYB8-like	0.352	0.402	0.177333	0.166	0.247667	1.45467
evm.TU.CHR19.1094	MYB	hypothetical protein F0562_025814	1.55733	1.61667	2.47833	1.52367	2.03733	5.08767
evm.TU.CHR13.794	MYB	hypothetical protein F0562_023439	2.01667	1.92533	1.962	1.628	1.04867	11.7347
evm.TU.CHR11.308	MYB	PREDICTED: transcription factor MYB44-like	0.0996667	0.193	0.0553333	0.649667	0	1.59067
evm.TU.CHR3.2500	MYB	R2R3 MYB transcription factor	35.6743	60.7737	38.0243	34.976	16.4933	79.9963
evm.TU.CHR15.783	MYB	hypothetical protein F0562_016576	0.292	0.606	0.374	0.0793333	0.28	0.853333
evm.TU.CHR10.505	MYB	hypothetical protein F0562_000491	0.568333	1.13233	0.481667	1.00667	0.273333	1.47767
evm.TU.CHR2.2455	MYB	hypothetical protein F0562_006630	8.839	19.3003	14.7577	19.936	6.57033	27.3397
evm.TU.CHR6.510	MYB	hypothetical protein F0562_020109	0.975667	1.34067	0.558	3.70133	0.712	0.435667
evm.TU.CHR19.578	MYB	PREDICTED: transcription factor RAX2-like	1.67833	2.98433	3.90733	3.316	4.53167	1.84
evm.TU.CHR12.791	MYB	hypothetical protein F0562_016614	29.7577	37.161	46.12	46.6233	65.785	27.52
evm.TU.CHR5.776	MYB	hypothetical protein F0562_020109	1.38533	2.29067	2.94567	3.143	4.91667	2.12267
evm.TU.CHR12.822	MYB	hypothetical protein F0562_016639	1.58333	2.11933	2.32233	2.82733	3.238	2.309
evm.TU.CHR2.623	MYB	hypothetical protein F0562_031677	0.805	2.13933	2.61933	3.36867	3.28233	2.34667
evm.TU.CHR9.800	MYB	transcription factor MYB62-like	0.469	1.335	0.536333	1.36467	1.41333	0.796
evm.TU.CHR11.373	MYB	hypothetical protein F0562_035848	0.993333	0.756	0.204667	0.556	0.185667	1.39333
evm.TU.CHR18.827	MYB	hypothetical protein F0562_035848	140.459	41.3313	43.7093	67.1427	29.653	177.519
evm.TU.CHR11.1035	MYB	hypothetical protein F0562_028265	1.534	2.12	1.97567	0.652667	1.41567	1.86467
evm.TU.CHR20.802	MYB	hypothetical protein F0562_023439	29.8013	34.4387	25.2043	19.4183	24.9827	14.024
evm.TU.CHR6.1566	MYB	PREDICTED: myb-related protein 308-like	2.818	3.75933	3.20633	2.14767	2.74667	1.30567
evm.TU.CHR9.710	MYB	transcription factor MYB8-like	3.089	3.30033	4.73967	2.88567	1.54133	3.45133
evm.TU.CHR5.324	MYB	SANT/Myb domain	0.743667	0.239667	0.332	0.698	0.536667	0.787
evm.TU.CHR1.2148	MYB_related	transcription factor CPC-like isoform X2	3.269	2.77767	3.53133	2.294	1.39567	1.53167
evm.TU.CHR2.401	MYB_related	hypothetical protein F0562_026447	1.02667	0.481	0.205333	0.424	0.541667	0.0803333
evm.TU.CHR1.1491	MYB_related	MYB-like transcription factor ETC1	12.7103	11.76	10.827	6.04267	10.1313	4.242
evm.TU.CHR3.1779	MYB_related	hypothetical protein F0562_009654	1.12067	0.903	0.764333	0.627	0.714667	0.311667
evm.TU.CTG000040_F_3.76	MYB_related	transcription factor MYBS3-like isoform X2	4.04467	3.67233	1.94467	1.667	2.60067	1.23367
evm.TU.CHR20.1032_evm.TU.CHR20.1033	MYB_related	hypothetical protein F0562_004085	12.66	8.604	5.08533	4.812	3.85867	6.15667
evm.TU.CHR7.1017	MYB_related	hypothetical protein F0562_005357	242.103	93.7783	29.9027	15.6843	15.6917	54.5607
evm.TU.CHR4.1913	MYB_related	telomere repeat-binding protein 5-like isoform X1	127.031	68.8927	50.2647	41.4997	56.8237	53.486
evm.TU.CHR4.539	MYB_related	hypothetical protein F0562_011013	2.49133	1.037	1.201	0.699333	0.632	6.329
evm.TU.CHR6.1531	MYB_related	Protein REVEILLE like	3.79033	6.129	8.29567	6.59467	3.888	23.8983
evm.TU.CHR16.931	MYB_related	transcription factor MYBS3-like	9.047	15.777	12.6853	13.2193	14.5463	47.177
evm.TU.CHR14.651	MYB_related	telomere repeat-binding protein 5-like isoform X1	3.121	2.26933	3.122	4.74867	5.19	7.733
evm.TU.CHR19.632	MYB_related	hypothetical protein F0562_026167	13.0393	12.382	11.219	20.9937	23.963	42.8307
evm.TU.CHR9.1112	MYB_related	hypothetical protein F0562_033404	43.2963	103.911	45.5117	36.188	18.6143	71.9343
evm.TU.CHR16.620	MYB_related	hypothetical protein TEA_001836	0.262	0.874333	0.633	0.282667	0.433667	0.310667
evm.TU.CHR3.2381	MYB_related	hypothetical protein F0562_009654	8.663	13.427	40.8527	39.3257	61.763	13.786
evm.TU.CHR16.934	MYB_related	transcription factor MYB114-like	0.699333	0.968667	1.51633	1.76133	2.395	2.068
evm.TU.CHR13.740	MYB_related	MYBR4 protein	8.00767	12.3417	23.958	25.8077	25.1623	17.9647
evm.TU.CHR12.1000	MYB_related	hypothetical protein F0562_016990	37.6063	80.43	61.701	32.392	13.5737	17.1453
evm.TU.CHR6.1390	MYB_related	Protein LHY like	217.405	442.802	348.424	202.808	105.098	104.373
evm.TU.CHR7.705	MYB_related	PREDICTED: protein RADIALIS-like 3	106.103	80.878	106.4	104.141	105.986	43.3247
evm.TU.CHR11.224	MYB_related	protein RADIALIS-like 3	3.95333	3.71533	3.18533	1.592	5.286	0.641
evm.TU.CHR14.709	MYB_related	Transcription factor MYB59	2.045	1.23467	3.221	0.684333	0.563667	1.387
evm.TU.CHR13.820	NAC	hypothetical protein TEA_015442	1.62433	0.809667	0.394	0.379333	0.473667	1.29767
evm.TU.CHR16.837	NAC	hypothetical protein TEA_023326	32.2713	22.679	15.431	24.3863	23.0923	29.2147
evm.TU.CHR11.1012	NAC	hypothetical protein F0562_002943	0	0.542	0	0	0.172	0.177333
evm.TU.CHR6.1346	NAC	hypothetical protein TEA_019438	19.0067	13.4827	11.0763	18.1987	9.072	6.70767
evm.TU.CHR1.1723	NAC	hypothetical protein F0562_012615	10.6547	3.50567	1.741	2.249	3.60033	3.52933
evm.TU.CHR4.1592	NAC	hypothetical protein F0562_001582	9.72733	1.45333	1.507	1.15867	0.660667	0.327
evm.TU.CHR17.352	NAC	hypothetical protein F0562_010281	1.917	15.511	2.76867	3.47067	4.081	77.2283
evm.TU.CHR4.329	NAC	hypothetical protein TEA_004155	0.949667	6.07167	1.59167	1.302	2.10467	17.672
evm.TU.CHR20.789	NAC	hypothetical protein TEA_015442	0.114	0.282667	0.0463333	0.179333	0.0793333	0.644
evm.TU.CHR9.1036	NAC	hypothetical protein TEA_026811	1.82133	5.37367	0.708	4.473	3.17367	17.5443
evm.TU.CHR9.1330	NAC	NAC domain-containing protein, putative	3.57533	5.491	4.80733	4.479	2.87233	8.15933
evm.TU.CHR9.577	NAC	NAC domain-containing protein 2-like	0.029	0.925667	0.248333	0.882667	0.439	4.73133
evm.TU.CHR7.790	NAC	PREDICTED: NAC domain-containing protein 37 isoform X2	0.506333	0.783667	1.47833	1.33333	1.13233	2.11767
evm.TU.CHR7.276	NAC	NAC domain	5.14667	13.3923	4.66467	7.002	3.93333	9.29033
evm.TU.CHR11.877	NAC	hypothetical protein F0562_002832	37.6897	111.096	35.8357	60.1643	60.7827	133.212
evm.TU.CHR8.495	NAC	hypothetical protein TEA_026811	0.255667	0.694333	0.373333	0.182	0.219667	1.24
evm.TU.CHR9.578	NAC	hypothetical protein CDL12_11872	3.055	21.3793	8.504	13.8387	11.952	7.505
evm.TU.CHR6.1400	NAC	Transcription factor	0.276333	0.862333	0.54	1.10033	0.733	1.07367
evm.TU.CHR5.735	NAC	hypothetical protein F0562_029132	3.48733	4.68467	8.34567	10.8043	14.916	2.43467
evm.TU.CHR7.895	NAC	hypothetical protein TEA_029796	0.992333	0.756333	1.415	1.41867	1.24233	0.415333
evm.TU.CHR6.831	NAC	PREDICTED: NAC transcription factor 25 isoform X2	10.1583	7.816	17.002	14.384	29.2373	4.919
evm.TU.CHR20.749	NAC	unnamed protein product	0.170667	0.326333	0.869667	0.288333	0.348667	0.135667
evm.TU.CHR17.139	NF-YB	hypothetical protein TEA_007941	9.48533	14.581	14.8233	12.9683	16.5023	19.982
evm.TU.CHR15.899	NF-YB	nuclear transcription factor Y subunit beta10	1.78	1.85133	2.22633	2.352	2.77067	5.16433
evm.TU.CHR7.1486	NF-YB	hypothetical protein F0562_003325	1.56467	2.64933	1.82667	3.3	1.745	1.35433
evm.TU.CHR13.509	NF-YC	PREDICTED: nuclear transcription factor Y subunit C-1 isoform X2	82.2583	54.2903	46.6933	37.334	67.9063	24.9957
evm.TU.CHR1.2197_evm.TU.CHR1.2198	Nin-like	hypothetical protein F0562_035538	14.5343	7.198	7.04133	7.07233	9.993	5.99267
evm.TU.CHR6.1357	Nin-like	hypothetical protein TEA_028818	2.55233	11.0463	6.55767	8.062	4.53333	14.1787
evm.TU.CHR4.292	NZZ/SPL	hypothetical protein F0562_010238	0.441667	1.30033	0.0596667	0.249	0.446667	0.481333
evm.TU.CHR9.863	RAV	tempranillo	51.8077	31.5863	15.7787	24.5777	38.3333	8.72233
evm.TU.CHR8.290	RAV	hypothetical protein F0562_032772	2.188	0.908667	0.301	0.487667	0.615	0.0886667
evm.TU.CHR15.205	SBP	hypothetical protein F0562_017182	2.45867	1.37167	1.95567	1.34333	1.04967	1.74533
evm.TU.CHR17.396	SBP	SQUAMOSA promoter-binding protein-like protein 4	13.9527	14.372	11.7457	10.123	8.623	6.39333
evm.TU.CHR2.3147	SBP	squamosa promoter-binding-like protein 16	17.8507	4.24167	0.891	0.420333	0.958	0.204
evm.TU.CHR9.1312	SBP	unnamed protein product	0.589	1.18133	0.603	1.149	0.48	0.827667
evm.TU.CHR9.967	SBP	hypothetical protein F0562_033891	1.508	1.097	1.649	2.13333	2.33867	0.683333
evm.TU.CHR18.1003	TALE	unnamed protein product, partial	3.964	1.96167	2.38467	3.11167	4.15233	2.67233
evm.TU.CHR1.2549	TALE	hypothetical protein F0562_012297	331.274	148.782	128.66	133.11	223.142	185.036
evm.TU.CHR1.2330	TALE	hypothetical protein F0562_006961	1.23633	1.80167	1.057	0.994	0.706667	7.53933
evm.TU.CHR15.778	TALE	homeobox protein knotted-1-like 11 isoform X1	19.4187	21.917	21.5113	22.0493	45.6893	23.7857
evm.TU.CHR7.326	TCP	hypothetical protein F0562_004336	10.107	7.56967	7.035	7.83933	4.70467	8.765
evm.TU.CHR17.430	TCP	hypothetical protein F0562_010594	292.284	125.927	163.979	240.105	285.364	147.658
evm.TU.CHR5.595	TCP	hypothetical protein F0562_029048	19.276	9.555	14.8317	15.9057	20.904	10.239
evm.TU.CHR5.1838	TCP	hypothetical protein F0562_014819	1.399	1.15867	0.832667	0.65	0.993667	0.077
evm.TU.CHR17.1105	TCP	hypothetical protein F0562_010701	18.2323	10.8633	3.01233	3.49	12.135	6.45233
evm.TU.CHR11.1030	TCP	transcription factor TCP23-like	18.1637	11.902	6.68033	6.647	3.784	4.65167
evm.TU.CHR13.782	TCP	hypothetical protein F0562_023447	35.7153	9.37467	10.2203	6.662	9.49133	6.064
evm.TU.CHR8.280	TCP	transcription factor CYCLOIDEA-like	0.0883333	0.130667	0.419667	0.786	0.366333	1.34533
evm.TU.CHR4.867	TCP	hypothetical protein F0562_010594	7.684	12.6473	17.298	14.918	7.60567	7.08367
evm.TU.CHR13.1058	TCP	hypothetical protein F0562_023564	0.107333	0.586667	0.136333	0.143333	0.984	0.170667
evm.TU.CHR2.2774	TCP	hypothetical protein F0562_004336	21.119	26.487	15.8543	13.3253	7.28567	18.0317
evm.TU.CHR6.66	Trihelix	hypothetical protein EUGRSUZ_G03225	3.143	2.38133	1.453	1.56067	3.571	2.08033
evm.TU.CHR15.311	Trihelix	hypothetical protein F0562_034405	28.4953	21.4107	20.0107	15.8577	17.813	8.34033
evm.TU.CHR5.1352	Trihelix	putative transcription factor Trihelix family	99.5293	52.3313	29.1233	23.8583	51.4227	19.832
evm.TU.CHR6.820	Trihelix	uncharacterized protein LOC111380480	20.0737	12.6507	10.3387	9.38	13.9393	9.095
evm.TU.CHR5.1211	Trihelix	hypothetical protein F0562_019649	15.796	17.2873	23.6037	27.164	19.1797	64.7657
evm.TU.CTG000990.3	WRKY	hypothetical protein F0562_029516	1.167	0.722	1.00567	0.887333	0.497333	0.885667
evm.TU.CHR1.2147	WRKY	hypothetical protein F0562_035497	7.87467	4.32633	5.448	7.842	3.51067	1.32633
evm.TU.CHR10.56	WRKY	hypothetical protein F0562_034932	5.339	3.37	3.332	4.56133	1.50367	2.46
evm.TU.CHR8.446	WRKY	hypothetical protein F0562_032966	13.6607	13.288	10.854	11.0837	9.316	5.424
evm.TU.CHR1.1507	WRKY	putative WRKY1b transcription factor	3.20033	1.642	0.591667	0.991	1.54567	0.846333
evm.TU.CHR7.290	WRKY	hypothetical protein F0562_005110	104.016	67.0927	45.0753	49.0857	66.56	59.351
evm.TU.CHR6.1474	WRKY	hypothetical protein F0562_019334	4.94167	3.04067	1.907	2.18467	1.90567	1.683
evm.TU.CHR4.346	WRKY	hypothetical protein F0562_010414	1.105	0.420333	0.417667	0.422333	0.470667	0.252333
evm.TU.CHR1.2583	WRKY	hypothetical protein F0562_007458	0.754667	0.883	0.836333	1.293	0.699667	1.732
evm.TU.CHR20.1070	WRKY	probable WRKY transcription factor 51 isoform X1	2.38367	4.01667	2.24067	1.716	1.651	6.455
evm.TU.CHR9.1314	WRKY	hypothetical protein F0562_033561	0.129333	0.637333	0.228333	0.662333	0.219333	0.757333
evm.TU.CHR11.365	WRKY	hypothetical protein EJD97_015646	8.389	17.8403	13.2183	12.6327	8.67267	10.2713
evm.TU.CHR3.2288	WRKY	PREDICTED: probable WRKY transcription factor 17	15.773	32.094	39.7863	30.8303	29.3497	21.3857
evm.TU.CHR4.574	WRKY	hypothetical protein F0562_011129	11.0417	32.8783	21.3737	28.9187	21.4053	25.5163
evm.TU.CHR17.682	WRKY	hypothetical protein F0562_011129	11.3313	10.9883	17.5797	23.6617	24.4283	13.7557
evm.TU.CHR2.2881	WRKY	hypothetical protein F0562_005042	0.151	0.114667	1.00033	0.252	0.413	0.0153333
evm.TU.CHR2.462	WRKY	hypothetical protein F0562_026396	1.17967	0.501	0.673333	0.875667	0.804667	1.16233
evm.TU.CHR2.158	WRKY	hypothetical protein F0562_027635	1.42567	1.492	1.51267	0.314333	1.65367	0.509
evm.TU.CHR4.2410	WRKY	hypothetical protein F0562_021178	20.551	15.0413	19.7003	15.262	19.405	8.56367
evm.TU.CHR5.1761	YABBY	hypothetical protein CDL12_26657	4.71167	9.24	12.174	7.80733	7.85633	1.75933
evm.TU.CHR6.1657	YABBY	hypothetical protein CDL12_26657	54.085	71.217	72.6533	50.3223	68.9333	24.4463
evm.TU.CHR11.548	ZF-HD	zinc-finger homeodomain protein 1	45.1523	32.113	27.4323	19.6333	25.9383	13.4243
evm.TU.CHR6.652	ZF-HD	hypothetical protein F0562_029109	6.18467	4.489	3.617	2.95433	4.24333	4.34
evm.TU.CHR7.1166	ZF-HD	hypothetical protein F0562_005590	2.54067	0.987	0.553667	0.416667	0.368	0.883333
evm.TU.CHR7.701	ZF-HD	PREDICTED: zinc-finger homeodomain protein 6 isoform X2	6.00367	3.441	3.28167	2.91133	2.60267	2.88767
evm.TU.CHR7.248	ZF-HD	hypothetical protein CDL12_11046	38.058	62.4417	73.8257	92.0817	68.755	65.7897
evm.TU.CHR8.521	ZF-HD	zinc-finger homeodomain protein 10-like	2.833	5.365	11.6513	18.5403	13.7107	8.637
